# Supplementary material for: Sex and APOE ε4 allele differences in longitudinal white matter microstructure in multiple cohorts of aging and Alzheimer's disease
Source: Alzheimers Dement. 2024 Dec 22;21(1):e14343. doi: 10.1002/alz.14343 (PMC11781133; doi:10.1002/alz.14343)
Supplement: Supplementary file 2 — alz14343‐sup‐0002‐Tables.xlsx [file ALZ-21-e14343-s002.xlsx]

## Sheet: Supplemental Table 1
	Supplemental Table 1. Diffusion MRI Batch Characteristics
	ADNI
	Batch Number	Scanner	Phase	Number of Shells
	1	GE Medical Systems	ADNI2	Singleshell
	2	GE Medical Systems	ADNI3	Singleshell
	3	GE Medical Systems	ADNIGO	Singleshell
	4	Philips Healthcare	ADNI3	Singleshell
	5	Philips Medical Systems	ADNI3	Singleshell
	6	Philips	ADNI3	Singleshell
	7	Siemens Healtineers	ADNI3	Multishell
	8	Siemens	ADNI3	Singleshell
	9	Siemens	ADNI3	Multishell
	BLSA
	Batch Number	Scanner Number
	10	10
	11	7
	12	9
	BIOCARD
	Batch Number	Protocol
	13	All same protocol
	NACC
	Batch Number	Scanner	NACCADC
	14	Discovery MR750	2578
	15	Discovery MR750	6499
	16	Genesis Signa	6518
	17	TrioTim	354
	18	TrioTim	5783
	19	TrioTim	6518
	20	Verio	354
	21	Discovery MR750	4032
	22	Discovery MR750	8361
	ROSMAPMARS
	Batch Number	Cohort	Site
	23	ROSMAPMARS	mg120501
	24	ROSMAPMARS	mg150715
	25	ROSMAPMARS	uc_160125
	VMAP
	Batch Number	VMAP Phase	Scanner	Coil and Software Version
	26	1	3Ta	8chSENSE; 5.1.7.1
	27	1	3Tb	8chSENSE; 3.2.2.0
	28	1	3Tb	8chSENSE; 5.1.7.1
	29	1	3Tb	32chdStream; 5.3.0.3
	30	1	3Tb	8chdStream; 5.3.0.2
	31	1	3Tb	8chdStream; 5.3.0.3
	32	2	3Tb	32chdStream; 5.6.1.0
	33	2	3Tb	32chdStream; 5.9.0/5.9.0.0
	WRAP
	Batch Number	Cohort	Scanner
	34	WRAP	GE Medical Systems Discovery MR750
	35	WRAP	GE Medical Systems Signa HDx

## Sheet: Supplemental Table 2
Supplemental Table 2. Microstructural means and standard deviations for all stratifications, tracts, and cohorts.
Stratifications	Tract	Micro	Cohort
			ADNI	BIOCARD	BLSA	NACC	ROSMAPMARS	VMAP	WRAP
All Participants	Angular_Gyrus_TCATT	FW	0.24776 (0.04837)	0.23363 (0.03547)	0.23224 (0.03895)	0.24509 (0.05741)	0.26141 (0.04826)	0.23281 (0.04598)	0.21067 (0.03424)
All Participants	Angular_Gyrus_TCATT	FW-corrected FA	0.54512 (0.02767)	0.54989 (0.01897)	0.54658 (0.01989)	0.54554 (0.02629)	0.54034 (0.027)	0.54809 (0.02216)	0.55195 (0.01996)
All Participants	Angular_Gyrus_TCATT	Conventional FA	0.45488 (0.03468)	0.46272 (0.02825)	0.45983 (0.02907)	0.45543 (0.03595)	0.44757 (0.031)	0.46182 (0.02975)	0.47121 (0.02435)
All Participants	Angular_Gyrus_TCATT	FW-corrected RD	0.00036 (1e-05)	0.00036 (1e-05)	0.00036 (1e-05)	0.00036 (1e-05)	0.00036 (1e-05)	0.00036 (1e-05)	0.00036 (1e-05)
All Participants	Angular_Gyrus_TCATT	FW-corrected AxD	0.00106 (4e-05)	0.00107 (3e-05)	0.00106 (3e-05)	0.00106 (3e-05)	0.00106 (3e-05)	0.00106 (3e-05)	0.00107 (3e-05)
All Participants	Angular_Gyrus_TCATT	FW-corrected MD	0.00059 (1e-05)	0.00059 (1e-05)	0.00059 (1e-05)	0.00059 (1e-05)	0.00059 (1e-05)	0.00059 (1e-05)	0.00059 (1e-05)
All Participants	Angular_Gyrus_TCATT	Conventional RD	0.00065 (7e-05)	0.00063 (6e-05)	0.00063 (6e-05)	0.00065 (9e-05)	0.00068 (8e-05)	0.00063 (7e-05)	6e-04 (5e-05)
All Participants	Angular_Gyrus_TCATT	Conventional AxD	0.00139 (7e-05)	0.00137 (6e-05)	0.00137 (6e-05)	0.00139 (1e-04)	0.00141 (7e-05)	0.00137 (7e-05)	0.00134 (5e-05)
All Participants	Angular_Gyrus_TCATT	Conventional MD	9e-04 (7e-05)	0.00088 (6e-05)	0.00088 (6e-05)	9e-04 (9e-05)	0.00092 (7e-05)	0.00088 (6e-05)	0.00085 (5e-05)
All Participants	Anterior_Orbital_Gyrus_TCATT	FW	0.29257 (0.04949)	0.2801 (0.03918)	0.27732 (0.03717)	0.28771 (0.05514)	0.30086 (0.04356)	0.27724 (0.04702)	0.25745 (0.04201)
All Participants	Anterior_Orbital_Gyrus_TCATT	FW-corrected FA	0.56919 (0.03887)	0.57821 (0.03141)	0.57634 (0.02918)	0.57333 (0.03907)	0.56277 (0.0361)	0.57623 (0.03488)	0.58803 (0.03279)
All Participants	Anterior_Orbital_Gyrus_TCATT	Conventional FA	0.45429 (0.04265)	0.46535 (0.0412)	0.46245 (0.04288)	0.45906 (0.04718)	0.44296 (0.04353)	0.46574 (0.04266)	0.48431 (0.03888)
All Participants	Anterior_Orbital_Gyrus_TCATT	FW-corrected RD	0.00034 (2e-05)	0.00033 (2e-05)	0.00034 (2e-05)	0.00034 (2e-05)	0.00034 (2e-05)	0.00034 (2e-05)	0.00033 (2e-05)
All Participants	Anterior_Orbital_Gyrus_TCATT	FW-corrected AxD	0.00108 (5e-05)	0.00109 (4e-05)	0.00109 (5e-05)	0.00109 (5e-05)	0.00107 (5e-05)	0.00109 (5e-05)	0.0011 (4e-05)
All Participants	Anterior_Orbital_Gyrus_TCATT	FW-corrected MD	0.00059 (1e-05)	0.00059 (1e-05)	0.00059 (1e-05)	0.00059 (1e-05)	0.00059 (1e-05)	0.00059 (1e-05)	0.00059 (1e-05)
All Participants	Anterior_Orbital_Gyrus_TCATT	Conventional RD	0.00071 (8e-05)	0.00068 (8e-05)	0.00068 (7e-05)	7e-04 (9e-05)	0.00072 (8e-05)	0.00068 (8e-05)	0.00064 (6e-05)
All Participants	Anterior_Orbital_Gyrus_TCATT	Conventional AxD	0.00149 (8e-05)	0.00147 (7e-05)	0.00146 (7e-05)	0.00148 (8e-05)	0.00149 (8e-05)	0.00147 (7e-05)	0.00145 (7e-05)
All Participants	Anterior_Orbital_Gyrus_TCATT	Conventional MD	0.00097 (8e-05)	0.00095 (7e-05)	0.00094 (7e-05)	0.00096 (8e-05)	0.00098 (7e-05)	0.00094 (7e-05)	0.00091 (6e-05)
All Participants	Calcarine_Sulcus_TCATT	FW	0.2402 (0.04074)	0.22834 (0.03042)	0.22932 (0.03178)	0.23747 (0.04773)	0.24763 (0.03504)	0.22911 (0.03882)	0.21362 (0.03287)
All Participants	Calcarine_Sulcus_TCATT	FW-corrected FA	0.60102 (0.02658)	0.60745 (0.01842)	0.605 (0.02319)	0.60228 (0.02968)	0.59642 (0.02707)	0.60571 (0.02463)	0.61223 (0.02686)
All Participants	Calcarine_Sulcus_TCATT	Conventional FA	0.51264 (0.0336)	0.52174 (0.02706)	0.51763 (0.02975)	0.51348 (0.03796)	0.50566 (0.03247)	0.51996 (0.03)	0.53006 (0.02829)
All Participants	Calcarine_Sulcus_TCATT	FW-corrected RD	0.00032 (2e-05)	0.00032 (1e-05)	0.00032 (2e-05)	0.00032 (2e-05)	0.00032 (2e-05)	0.00032 (2e-05)	0.00032 (2e-05)
All Participants	Calcarine_Sulcus_TCATT	FW-corrected AxD	0.00115 (5e-05)	0.00115 (4e-05)	0.00115 (4e-05)	0.00115 (5e-05)	0.00114 (4e-05)	0.00115 (4e-05)	0.00116 (4e-05)
All Participants	Calcarine_Sulcus_TCATT	FW-corrected MD	6e-04 (1e-05)	6e-04 (1e-05)	6e-04 (1e-05)	6e-04 (1e-05)	6e-04 (1e-05)	6e-04 (1e-05)	6e-04 (1e-05)
All Participants	Calcarine_Sulcus_TCATT	Conventional RD	0.00061 (6e-05)	0.00059 (6e-05)	0.00059 (5e-05)	6e-04 (9e-05)	0.00062 (6e-05)	0.00059 (6e-05)	0.00056 (5e-05)
All Participants	Calcarine_Sulcus_TCATT	Conventional AxD	0.00147 (7e-05)	0.00145 (7e-05)	0.00145 (6e-05)	0.00146 (9e-05)	0.00147 (6e-05)	0.00145 (7e-05)	0.00144 (7e-05)
All Participants	Calcarine_Sulcus_TCATT	Conventional MD	0.00089 (6e-05)	0.00088 (5e-05)	0.00088 (5e-05)	0.00089 (8e-05)	9e-04 (6e-05)	0.00088 (6e-05)	0.00085 (5e-05)
All Participants	Caudate_to_Middle_Frontal	FW	0.29008 (0.04658)	0.27839 (0.03881)	0.2723 (0.03806)	0.28611 (0.05632)	0.30543 (0.04565)	0.2744 (0.04388)	0.25122 (0.03397)
All Participants	Caudate_to_Middle_Frontal	FW-corrected FA	0.37282 (0.01928)	0.37311 (0.01523)	0.36965 (0.01586)	0.37219 (0.01887)	0.37189 (0.01662)	0.37124 (0.01568)	0.37016 (0.0167)
All Participants	Caudate_to_Middle_Frontal	Conventional FA	0.27702 (0.02164)	0.28028 (0.02166)	0.28044 (0.0228)	0.2782 (0.02253)	0.27074 (0.02158)	0.28144 (0.0203)	0.2886 (0.01868)
All Participants	Caudate_to_Middle_Frontal	FW-corrected RD	0.00045 (1e-05)	0.00045 (1e-05)	0.00046 (1e-05)	0.00045 (1e-05)	0.00045 (1e-05)	0.00045 (1e-05)	0.00046 (1e-05)
All Participants	Caudate_to_Middle_Frontal	FW-corrected AxD	0.00083 (2e-05)	0.00083 (2e-05)	0.00083 (1e-05)	0.00083 (2e-05)	0.00083 (2e-05)	0.00083 (1e-05)	0.00083 (2e-05)
All Participants	Caudate_to_Middle_Frontal	FW-corrected MD	0.00058 (1e-05)	0.00058 (1e-05)	0.00058 (1e-05)	0.00058 (1e-05)	0.00058 (1e-05)	0.00058 (1e-05)	0.00058 (1e-05)
All Participants	Caudate_to_Middle_Frontal	Conventional RD	0.00082 (6e-05)	0.00081 (6e-05)	8e-04 (6e-05)	0.00081 (8e-05)	0.00084 (7e-05)	8e-04 (6e-05)	0.00077 (4e-05)
All Participants	Caudate_to_Middle_Frontal	Conventional AxD	0.00121 (7e-05)	0.00119 (6e-05)	0.00118 (6e-05)	0.0012 (8e-05)	0.00123 (7e-05)	0.00119 (6e-05)	0.00115 (4e-05)
All Participants	Caudate_to_Middle_Frontal	Conventional MD	0.00095 (7e-05)	0.00093 (6e-05)	0.00093 (6e-05)	0.00094 (8e-05)	0.00097 (7e-05)	0.00093 (6e-05)	0.00089 (4e-05)
All Participants	Caudate_to_Superior_Frontal	FW	0.27039 (0.03969)	0.25951 (0.03197)	0.25515 (0.03257)	0.26558 (0.04694)	0.28129 (0.03717)	0.25682 (0.03895)	0.23907 (0.03112)
All Participants	Caudate_to_Superior_Frontal	FW-corrected FA	0.42659 (0.02026)	0.42833 (0.01629)	0.42532 (0.01705)	0.42659 (0.0192)	0.42243 (0.01721)	0.42695 (0.01691)	0.42955 (0.01812)
All Participants	Caudate_to_Superior_Frontal	Conventional FA	0.32393 (0.02358)	0.32843 (0.02261)	0.3284 (0.0259)	0.32553 (0.02548)	0.31569 (0.02354)	0.32964 (0.0232)	0.33866 (0.02094)
All Participants	Caudate_to_Superior_Frontal	FW-corrected RD	0.00043 (1e-05)	0.00043 (1e-05)	0.00043 (1e-05)	0.00043 (1e-05)	0.00044 (1e-05)	0.00043 (1e-05)	0.00043 (1e-05)
All Participants	Caudate_to_Superior_Frontal	FW-corrected AxD	0.00087 (2e-05)	0.00087 (2e-05)	0.00087 (2e-05)	0.00087 (2e-05)	0.00087 (2e-05)	0.00087 (2e-05)	0.00088 (2e-05)
All Participants	Caudate_to_Superior_Frontal	FW-corrected MD	0.00058 (1e-05)	0.00058 (1e-05)	0.00058 (1e-05)	0.00058 (1e-05)	0.00058 (1e-05)	0.00058 (1e-05)	0.00058 (1e-05)
All Participants	Caudate_to_Superior_Frontal	Conventional RD	0.00077 (5e-05)	0.00076 (5e-05)	0.00075 (5e-05)	0.00076 (6e-05)	0.00079 (6e-05)	0.00075 (5e-05)	0.00072 (4e-05)
All Participants	Caudate_to_Superior_Frontal	Conventional AxD	0.00122 (6e-05)	0.00121 (5e-05)	0.0012 (5e-05)	0.00122 (6e-05)	0.00123 (5e-05)	0.00121 (5e-05)	0.00118 (4e-05)
All Participants	Caudate_to_Superior_Frontal	Conventional MD	0.00092 (5e-05)	0.00091 (5e-05)	9e-04 (5e-05)	0.00091 (6e-05)	0.00094 (5e-05)	9e-04 (5e-05)	0.00088 (4e-05)
All Participants	Cingulum	FW	0.244 (0.03105)	0.23274 (0.02644)	0.23171 (0.02522)	0.24146 (0.03711)	0.24934 (0.02721)	0.23269 (0.02855)	0.21835 (0.0231)
All Participants	Cingulum	FW-corrected FA	0.48151 (0.02053)	0.48266 (0.01576)	0.48031 (0.01615)	0.4812 (0.02063)	0.47726 (0.01815)	0.48241 (0.01755)	0.48464 (0.01806)
All Participants	Cingulum	Conventional FA	0.38815 (0.02649)	0.39317 (0.0218)	0.39091 (0.02225)	0.38867 (0.0252)	0.38278 (0.02211)	0.39315 (0.02155)	0.39959 (0.01981)
All Participants	Cingulum	FW-corrected RD	4e-04 (1e-05)	0.00039 (1e-05)	4e-04 (1e-05)	4e-04 (1e-05)	4e-04 (1e-05)	4e-04 (1e-05)	4e-04 (1e-05)
All Participants	Cingulum	FW-corrected AxD	0.00095 (3e-05)	0.00096 (3e-05)	0.00096 (2e-05)	0.00096 (3e-05)	0.00095 (2e-05)	0.00096 (2e-05)	0.00096 (2e-05)
All Participants	Cingulum	FW-corrected MD	0.00058 (1e-05)	0.00058 (1e-05)	0.00058 (1e-05)	0.00058 (1e-05)	0.00058 (1e-05)	0.00058 (1e-05)	0.00058 (1e-05)
All Participants	Cingulum	Conventional RD	7e-04 (5e-05)	0.00069 (5e-05)	0.00068 (4e-05)	7e-04 (6e-05)	0.00071 (4e-05)	0.00069 (4e-05)	0.00066 (3e-05)
All Participants	Cingulum	Conventional AxD	0.00128 (5e-05)	0.00127 (5e-05)	0.00126 (4e-05)	0.00128 (6e-05)	0.00129 (4e-05)	0.00127 (4e-05)	0.00125 (4e-05)
All Participants	Cingulum	Conventional MD	9e-04 (4e-05)	0.00088 (5e-05)	0.00088 (4e-05)	0.00089 (6e-05)	9e-04 (4e-05)	0.00088 (4e-05)	0.00086 (3e-05)
All Participants	Corticostriatal	FW	0.18178 (0.03285)	0.17428 (0.02676)	0.1704 (0.0259)	0.1787 (0.03919)	0.19076 (0.03651)	0.17205 (0.03129)	0.15767 (0.02304)
All Participants	Corticostriatal	FW-corrected FA	0.50292 (0.02354)	0.50309 (0.0202)	0.49863 (0.02237)	0.50228 (0.02472)	0.50207 (0.02141)	0.50106 (0.02155)	0.49775 (0.02316)
All Participants	Corticostriatal	Conventional FA	0.4154 (0.02619)	0.41818 (0.02245)	0.41654 (0.02648)	0.41614 (0.02905)	0.41113 (0.02639)	0.41857 (0.02481)	0.42188 (0.02357)
All Participants	Corticostriatal	FW-corrected RD	4e-04 (1e-05)	4e-04 (1e-05)	4e-04 (1e-05)	4e-04 (1e-05)	4e-04 (1e-05)	4e-04 (1e-05)	4e-04 (1e-05)
All Participants	Corticostriatal	FW-corrected AxD	0.00094 (2e-05)	0.00094 (2e-05)	0.00094 (3e-05)	0.00094 (3e-05)	0.00094 (2e-05)	0.00094 (2e-05)	0.00094 (2e-05)
All Participants	Corticostriatal	FW-corrected MD	0.00058 (1e-05)	0.00058 (1e-05)	0.00058 (1e-05)	0.00058 (1e-05)	0.00058 (1e-05)	0.00058 (1e-05)	0.00058 (1e-05)
All Participants	Corticostriatal	Conventional RD	0.00061 (4e-05)	6e-04 (4e-05)	6e-04 (4e-05)	0.00061 (6e-05)	0.00062 (5e-05)	6e-04 (4e-05)	0.00058 (3e-05)
All Participants	Corticostriatal	Conventional AxD	0.00116 (5e-05)	0.00115 (5e-05)	0.00114 (5e-05)	0.00115 (6e-05)	0.00117 (6e-05)	0.00114 (5e-05)	0.00112 (4e-05)
All Participants	Corticostriatal	Conventional MD	8e-04 (4e-05)	0.00078 (4e-05)	0.00078 (4e-05)	0.00079 (5e-05)	0.00081 (5e-05)	0.00078 (4e-05)	0.00076 (3e-05)
All Participants	Cuneus_TCATT	FW	0.21358 (0.04045)	0.20245 (0.02933)	0.20293 (0.03078)	0.21116 (0.04703)	0.22241 (0.03592)	0.20283 (0.03816)	0.18794 (0.03008)
All Participants	Cuneus_TCATT	FW-corrected FA	0.63605 (0.02763)	0.64164 (0.01918)	0.63859 (0.02198)	0.63732 (0.02922)	0.63054 (0.03272)	0.64036 (0.02525)	0.64702 (0.0239)
All Participants	Cuneus_TCATT	Conventional FA	0.55522 (0.03544)	0.56352 (0.02731)	0.56011 (0.02843)	0.55597 (0.03967)	0.54689 (0.03526)	0.56226 (0.03214)	0.5727 (0.02725)
All Participants	Cuneus_TCATT	FW-corrected RD	3e-04 (2e-05)	3e-04 (1e-05)	3e-04 (1e-05)	3e-04 (2e-05)	0.00031 (2e-05)	3e-04 (2e-05)	3e-04 (2e-05)
All Participants	Cuneus_TCATT	FW-corrected AxD	0.0012 (5e-05)	0.0012 (4e-05)	0.0012 (4e-05)	0.0012 (5e-05)	0.00119 (5e-05)	0.0012 (4e-05)	0.00121 (4e-05)
All Participants	Cuneus_TCATT	FW-corrected MD	6e-04 (1e-05)	6e-04 (1e-05)	6e-04 (1e-05)	6e-04 (1e-05)	6e-04 (1e-05)	6e-04 (1e-05)	6e-04 (1e-05)
All Participants	Cuneus_TCATT	Conventional RD	0.00055 (6e-05)	0.00053 (5e-05)	0.00053 (5e-05)	0.00054 (9e-05)	0.00056 (7e-05)	0.00053 (6e-05)	5e-04 (4e-05)
All Participants	Cuneus_TCATT	Conventional AxD	0.00147 (7e-05)	0.00146 (7e-05)	0.00146 (6e-05)	0.00147 (9e-05)	0.00148 (6e-05)	0.00146 (6e-05)	0.00144 (6e-05)
All Participants	Cuneus_TCATT	Conventional MD	0.00085 (6e-05)	0.00084 (5e-05)	0.00084 (5e-05)	0.00085 (8e-05)	0.00087 (6e-05)	0.00084 (6e-05)	0.00082 (4e-05)
All Participants	Fornix_FMRIB_FA1mm	FW	0.46814 (0.04907)	0.45007 (0.03466)	0.4502 (0.03708)	0.46109 (0.05583)	0.47698 (0.04694)	0.45061 (0.05403)	0.41856 (0.03856)
All Participants	Fornix_FMRIB_FA1mm	FW-corrected FA	0.43612 (0.02244)	0.44186 (0.02184)	0.44048 (0.02751)	0.43931 (0.02367)	0.43077 (0.02333)	0.44122 (0.02272)	0.4488 (0.01972)
All Participants	Fornix_FMRIB_FA1mm	Conventional FA	0.29847 (0.02205)	0.30313 (0.01927)	0.30075 (0.02247)	0.30047 (0.02344)	0.29534 (0.01928)	0.30287 (0.02248)	0.31038 (0.01966)
All Participants	Fornix_FMRIB_FA1mm	FW-corrected RD	0.00036 (2e-05)	0.00037 (2e-05)	0.00037 (2e-05)	0.00036 (2e-05)	0.00036 (2e-05)	0.00036 (2e-05)	0.00037 (2e-05)
All Participants	Fornix_FMRIB_FA1mm	FW-corrected AxD	0.00087 (4e-05)	0.00088 (3e-05)	0.00088 (4e-05)	0.00087 (4e-05)	0.00086 (4e-05)	0.00088 (4e-05)	9e-04 (2e-05)
All Participants	Fornix_FMRIB_FA1mm	FW-corrected MD	0.00053 (2e-05)	0.00054 (2e-05)	0.00054 (2e-05)	0.00053 (2e-05)	0.00053 (2e-05)	0.00054 (2e-05)	0.00055 (1e-05)
All Participants	Fornix_FMRIB_FA1mm	Conventional RD	0.0011 (1e-04)	0.00106 (8e-05)	0.00107 (9e-05)	0.00109 (0.00011)	0.00112 (1e-04)	0.00107 (1e-04)	0.00101 (7e-05)
All Participants	Fornix_FMRIB_FA1mm	Conventional AxD	0.00169 (0.00012)	0.00164 (1e-04)	0.00164 (9e-05)	0.00167 (0.00013)	0.00171 (0.00012)	0.00165 (0.00012)	0.00158 (8e-05)
All Participants	Fornix_FMRIB_FA1mm	Conventional MD	0.0013 (1e-04)	0.00126 (9e-05)	0.00126 (9e-05)	0.00128 (0.00012)	0.00132 (1e-04)	0.00126 (0.00011)	0.0012 (7e-05)
All Participants	Gyrus_Rectus_TCATT	FW	0.27111 (0.04799)	0.25887 (0.0359)	0.25473 (0.03563)	0.26476 (0.05322)	0.27688 (0.04)	0.25561 (0.04528)	0.2372 (0.04063)
All Participants	Gyrus_Rectus_TCATT	FW-corrected FA	0.50377 (0.03419)	0.51084 (0.02867)	0.50803 (0.02571)	0.5068 (0.03264)	0.49795 (0.03175)	0.50887 (0.03051)	0.51976 (0.03018)
All Participants	Gyrus_Rectus_TCATT	Conventional FA	0.3974 (0.04053)	0.40735 (0.03763)	0.40456 (0.03888)	0.40137 (0.04235)	0.38934 (0.04376)	0.40681 (0.03961)	0.42184 (0.03697)
All Participants	Gyrus_Rectus_TCATT	FW-corrected RD	0.00039 (2e-05)	0.00039 (1e-05)	0.00039 (1e-05)	0.00039 (2e-05)	0.00039 (2e-05)	0.00039 (2e-05)	0.00039 (2e-05)
All Participants	Gyrus_Rectus_TCATT	FW-corrected AxD	0.00098 (4e-05)	0.00098 (4e-05)	0.00098 (3e-05)	0.00098 (4e-05)	0.00097 (4e-05)	0.00098 (4e-05)	0.00099 (3e-05)
All Participants	Gyrus_Rectus_TCATT	FW-corrected MD	0.00059 (1e-05)	0.00059 (1e-05)	0.00059 (1e-05)	0.00059 (1e-05)	0.00058 (1e-05)	0.00059 (1e-05)	0.00059 (1e-05)
All Participants	Gyrus_Rectus_TCATT	Conventional RD	0.00072 (8e-05)	0.00069 (7e-05)	0.00069 (7e-05)	0.00071 (8e-05)	0.00073 (8e-05)	0.00069 (8e-05)	0.00066 (6e-05)
All Participants	Gyrus_Rectus_TCATT	Conventional AxD	0.00134 (7e-05)	0.00132 (6e-05)	0.00131 (6e-05)	0.00133 (8e-05)	0.00134 (8e-05)	0.00132 (7e-05)	0.0013 (6e-05)
All Participants	Gyrus_Rectus_TCATT	Conventional MD	0.00092 (7e-05)	9e-04 (6e-05)	9e-04 (6e-05)	0.00091 (8e-05)	0.00093 (7e-05)	9e-04 (7e-05)	0.00088 (6e-05)
All Participants	IFOF	FW	0.22105 (0.03971)	0.21109 (0.03028)	0.206 (0.03146)	0.21926 (0.05048)	0.23329 (0.04035)	0.2084 (0.03979)	0.18901 (0.03007)
All Participants	IFOF	FW-corrected FA	0.54237 (0.02133)	0.54493 (0.0179)	0.54204 (0.01775)	0.54366 (0.02171)	0.53949 (0.02003)	0.54418 (0.01868)	0.54621 (0.02129)
All Participants	IFOF	Conventional FA	0.42945 (0.03013)	0.43453 (0.02802)	0.43617 (0.03073)	0.43155 (0.03251)	0.422 (0.02759)	0.43682 (0.02616)	0.44521 (0.0254)
All Participants	IFOF	FW-corrected RD	0.00038 (1e-05)	0.00038 (1e-05)	0.00038 (1e-05)	0.00038 (1e-05)	0.00039 (1e-05)	0.00038 (1e-05)	0.00038 (1e-05)
All Participants	IFOF	FW-corrected AxD	0.00101 (3e-05)	0.00102 (3e-05)	0.00101 (3e-05)	0.00101 (3e-05)	0.00101 (2e-05)	0.00101 (2e-05)	0.00102 (3e-05)
All Participants	IFOF	FW-corrected MD	0.00059 (1e-05)	0.00059 (1e-05)	0.00059 (1e-05)	0.00059 (1e-05)	0.00059 (1e-05)	0.00059 (1e-05)	0.00059 (0)
All Participants	IFOF	Conventional RD	0.00064 (6e-05)	0.00062 (5e-05)	0.00062 (6e-05)	0.00063 (7e-05)	0.00066 (6e-05)	0.00062 (5e-05)	0.00059 (4e-05)
All Participants	IFOF	Conventional AxD	0.00127 (5e-05)	0.00126 (5e-05)	0.00125 (5e-05)	0.00127 (7e-05)	0.00128 (6e-05)	0.00126 (5e-05)	0.00123 (4e-05)
All Participants	IFOF	Conventional MD	0.00085 (5e-05)	0.00084 (5e-05)	0.00083 (5e-05)	0.00085 (7e-05)	0.00087 (6e-05)	0.00083 (5e-05)	0.00081 (4e-05)
All Participants	ILF_Final	FW	0.24426 (0.03939)	0.23068 (0.03001)	0.23016 (0.02812)	0.2412 (0.04448)	0.25079 (0.03384)	0.23127 (0.03527)	0.2146 (0.02841)
All Participants	ILF_Final	FW-corrected FA	0.4539 (0.02258)	0.45746 (0.0168)	0.45405 (0.0194)	0.45365 (0.02218)	0.4511 (0.01975)	0.45628 (0.02022)	0.45937 (0.01824)
All Participants	ILF_Final	Conventional FA	0.35975 (0.02817)	0.3675 (0.02351)	0.36401 (0.02536)	0.36051 (0.02784)	0.35576 (0.02353)	0.36607 (0.0255)	0.37391 (0.02086)
All Participants	ILF_Final	FW-corrected RD	0.00042 (1e-05)	0.00042 (1e-05)	0.00042 (1e-05)	0.00042 (1e-05)	0.00042 (1e-05)	0.00042 (1e-05)	0.00042 (1e-05)
All Participants	ILF_Final	FW-corrected AxD	0.00091 (2e-05)	0.00091 (2e-05)	0.00091 (2e-05)	0.00091 (3e-05)	9e-04 (2e-05)	0.00091 (2e-05)	0.00092 (2e-05)
All Participants	ILF_Final	FW-corrected MD	0.00058 (1e-05)	0.00058 (1e-05)	0.00058 (1e-05)	0.00058 (1e-05)	0.00058 (1e-05)	0.00058 (1e-05)	0.00058 (1e-05)
All Participants	ILF_Final	Conventional RD	0.00071 (6e-05)	0.00069 (5e-05)	0.00069 (5e-05)	0.00071 (7e-05)	0.00073 (5e-05)	0.00069 (5e-05)	0.00067 (4e-05)
All Participants	ILF_Final	Conventional AxD	0.00122 (6e-05)	0.0012 (5e-05)	0.0012 (4e-05)	0.00122 (7e-05)	0.00123 (5e-05)	0.0012 (5e-05)	0.00118 (4e-05)
All Participants	ILF_Final	Conventional MD	0.00088 (6e-05)	0.00086 (5e-05)	0.00086 (4e-05)	0.00088 (7e-05)	0.00089 (5e-05)	0.00086 (5e-05)	0.00084 (4e-05)
All Participants	Inferior_Frontal_Gyrus_Pars_Opercularis_TCATT	FW	0.2776 (0.04726)	0.26666 (0.03946)	0.26059 (0.04219)	0.27262 (0.05463)	0.29354 (0.04698)	0.26249 (0.0457)	0.23761 (0.03377)
All Participants	Inferior_Frontal_Gyrus_Pars_Opercularis_TCATT	FW-corrected FA	0.46828 (0.0218)	0.47031 (0.01863)	0.46816 (0.02042)	0.46952 (0.02322)	0.46553 (0.01888)	0.46872 (0.02104)	0.47203 (0.02163)
All Participants	Inferior_Frontal_Gyrus_Pars_Opercularis_TCATT	Conventional FA	0.36712 (0.02918)	0.3708 (0.0294)	0.37273 (0.02973)	0.36959 (0.03148)	0.35867 (0.02699)	0.37337 (0.02732)	0.38472 (0.02544)
All Participants	Inferior_Frontal_Gyrus_Pars_Opercularis_TCATT	FW-corrected RD	0.00039 (1e-05)	0.00039 (1e-05)	0.00039 (1e-05)	0.00039 (1e-05)	0.00039 (1e-05)	0.00039 (1e-05)	4e-04 (1e-05)
All Participants	Inferior_Frontal_Gyrus_Pars_Opercularis_TCATT	FW-corrected AxD	0.00093 (3e-05)	0.00093 (2e-05)	0.00093 (2e-05)	0.00093 (3e-05)	0.00093 (2e-05)	0.00093 (2e-05)	0.00094 (2e-05)
All Participants	Inferior_Frontal_Gyrus_Pars_Opercularis_TCATT	FW-corrected MD	0.00057 (1e-05)	0.00057 (1e-05)	0.00057 (1e-05)	0.00057 (1e-05)	0.00057 (1e-05)	0.00057 (1e-05)	0.00058 (1e-05)
All Participants	Inferior_Frontal_Gyrus_Pars_Opercularis_TCATT	Conventional RD	0.00077 (7e-05)	0.00076 (7e-05)	0.00075 (7e-05)	0.00076 (8e-05)	8e-04 (7e-05)	0.00075 (7e-05)	0.00071 (5e-05)
All Participants	Inferior_Frontal_Gyrus_Pars_Opercularis_TCATT	Conventional AxD	0.00134 (7e-05)	0.00133 (6e-05)	0.00132 (7e-05)	0.00133 (7e-05)	0.00136 (7e-05)	0.00132 (7e-05)	0.00129 (5e-05)
All Participants	Inferior_Frontal_Gyrus_Pars_Opercularis_TCATT	Conventional MD	0.00096 (7e-05)	0.00095 (7e-05)	0.00094 (7e-05)	0.00095 (7e-05)	0.00099 (7e-05)	0.00094 (6e-05)	9e-04 (4e-05)
All Participants	Inferior_Frontal_Gyrus_Pars_Orbitalis_TCATT	FW	0.27975 (0.04922)	0.26841 (0.03754)	0.26567 (0.03766)	0.27634 (0.05698)	0.29337 (0.04528)	0.26489 (0.04577)	0.24373 (0.03987)
All Participants	Inferior_Frontal_Gyrus_Pars_Orbitalis_TCATT	FW-corrected FA	0.55215 (0.03464)	0.56043 (0.02648)	0.55883 (0.02485)	0.55623 (0.03447)	0.54728 (0.03062)	0.55808 (0.0285)	0.56943 (0.02724)
All Participants	Inferior_Frontal_Gyrus_Pars_Orbitalis_TCATT	Conventional FA	0.43832 (0.0375)	0.44758 (0.03509)	0.44595 (0.03587)	0.44208 (0.04288)	0.42766 (0.03706)	0.44796 (0.03604)	0.46505 (0.03332)
All Participants	Inferior_Frontal_Gyrus_Pars_Orbitalis_TCATT	FW-corrected RD	0.00035 (1e-05)	0.00035 (1e-05)	0.00035 (1e-05)	0.00035 (2e-05)	0.00035 (1e-05)	0.00035 (1e-05)	0.00035 (1e-05)
All Participants	Inferior_Frontal_Gyrus_Pars_Orbitalis_TCATT	FW-corrected AxD	0.00107 (5e-05)	0.00108 (3e-05)	0.00108 (4e-05)	0.00108 (4e-05)	0.00107 (4e-05)	0.00108 (4e-05)	0.00109 (4e-05)
All Participants	Inferior_Frontal_Gyrus_Pars_Orbitalis_TCATT	FW-corrected MD	0.00059 (1e-05)	0.00059 (1e-05)	0.00059 (1e-05)	0.00059 (1e-05)	0.00059 (1e-05)	0.00059 (1e-05)	0.00059 (1e-05)
All Participants	Inferior_Frontal_Gyrus_Pars_Orbitalis_TCATT	Conventional RD	7e-04 (8e-05)	0.00068 (7e-05)	0.00067 (7e-05)	0.00069 (9e-05)	0.00072 (7e-05)	0.00067 (7e-05)	0.00064 (5e-05)
All Participants	Inferior_Frontal_Gyrus_Pars_Orbitalis_TCATT	Conventional AxD	0.00145 (7e-05)	0.00143 (6e-05)	0.00142 (6e-05)	0.00144 (8e-05)	0.00146 (7e-05)	0.00143 (6e-05)	0.0014 (5e-05)
All Participants	Inferior_Frontal_Gyrus_Pars_Orbitalis_TCATT	Conventional MD	0.00095 (7e-05)	0.00093 (6e-05)	0.00092 (6e-05)	0.00094 (8e-05)	0.00096 (7e-05)	0.00092 (6e-05)	0.00089 (5e-05)
All Participants	Inferior_Frontal_Gyrus_Pars_Triangularis_TCATT	FW	0.27329 (0.0489)	0.26191 (0.04021)	0.25597 (0.04184)	0.26897 (0.05814)	0.28862 (0.04589)	0.25755 (0.04749)	0.23347 (0.03754)
All Participants	Inferior_Frontal_Gyrus_Pars_Triangularis_TCATT	FW-corrected FA	0.43674 (0.02344)	0.44038 (0.02018)	0.43912 (0.0197)	0.43857 (0.02365)	0.43337 (0.01865)	0.43891 (0.02105)	0.44429 (0.02189)
All Participants	Inferior_Frontal_Gyrus_Pars_Triangularis_TCATT	Conventional FA	0.33768 (0.03032)	0.34364 (0.02947)	0.34489 (0.0297)	0.34062 (0.03217)	0.32938 (0.02648)	0.34522 (0.02906)	0.35769 (0.0264)
All Participants	Inferior_Frontal_Gyrus_Pars_Triangularis_TCATT	FW-corrected RD	0.00042 (1e-05)	0.00042 (1e-05)	0.00042 (1e-05)	0.00042 (1e-05)	0.00042 (1e-05)	0.00042 (1e-05)	0.00042 (1e-05)
All Participants	Inferior_Frontal_Gyrus_Pars_Triangularis_TCATT	FW-corrected AxD	9e-04 (3e-05)	0.00091 (2e-05)	9e-04 (2e-05)	9e-04 (2e-05)	9e-04 (2e-05)	9e-04 (2e-05)	0.00091 (2e-05)
All Participants	Inferior_Frontal_Gyrus_Pars_Triangularis_TCATT	FW-corrected MD	0.00058 (1e-05)	0.00058 (1e-05)	0.00058 (1e-05)	0.00058 (1e-05)	0.00058 (1e-05)	0.00058 (1e-05)	0.00058 (1e-05)
All Participants	Inferior_Frontal_Gyrus_Pars_Triangularis_TCATT	Conventional RD	0.00077 (7e-05)	0.00076 (7e-05)	0.00075 (7e-05)	0.00077 (8e-05)	8e-04 (7e-05)	0.00075 (7e-05)	0.00071 (5e-05)
All Participants	Inferior_Frontal_Gyrus_Pars_Triangularis_TCATT	Conventional AxD	0.00129 (7e-05)	0.00127 (6e-05)	0.00126 (6e-05)	0.00128 (7e-05)	0.0013 (7e-05)	0.00126 (6e-05)	0.00123 (5e-05)
All Participants	Inferior_Frontal_Gyrus_Pars_Triangularis_TCATT	Conventional MD	0.00094 (7e-05)	0.00093 (7e-05)	0.00092 (7e-05)	0.00094 (8e-05)	0.00097 (7e-05)	0.00092 (6e-05)	0.00089 (5e-05)
All Participants	Inferior_Occipital_TCATT	FW	0.23138 (0.03959)	0.22007 (0.02879)	0.22069 (0.02942)	0.22859 (0.04536)	0.23868 (0.03522)	0.22002 (0.03873)	0.20662 (0.03241)
All Participants	Inferior_Occipital_TCATT	FW-corrected FA	0.65274 (0.03032)	0.66041 (0.02215)	0.65828 (0.02516)	0.65437 (0.03277)	0.64713 (0.03036)	0.6581 (0.02731)	0.66565 (0.02963)
All Participants	Inferior_Occipital_TCATT	Conventional FA	0.5665 (0.03693)	0.57687 (0.03055)	0.57282 (0.03318)	0.56771 (0.04093)	0.55841 (0.0363)	0.57487 (0.03288)	0.58592 (0.03093)
All Participants	Inferior_Occipital_TCATT	FW-corrected RD	0.00029 (2e-05)	0.00029 (2e-05)	0.00029 (2e-05)	0.00029 (2e-05)	3e-04 (2e-05)	0.00029 (2e-05)	0.00029 (2e-05)
All Participants	Inferior_Occipital_TCATT	FW-corrected AxD	0.00121 (5e-05)	0.00122 (4e-05)	0.00122 (5e-05)	0.00122 (5e-05)	0.00121 (5e-05)	0.00122 (5e-05)	0.00123 (5e-05)
All Participants	Inferior_Occipital_TCATT	FW-corrected MD	6e-04 (1e-05)	6e-04 (1e-05)	6e-04 (1e-05)	6e-04 (1e-05)	6e-04 (1e-05)	6e-04 (1e-05)	6e-04 (1e-05)
All Participants	Inferior_Occipital_TCATT	Conventional RD	0.00056 (6e-05)	0.00054 (6e-05)	0.00055 (5e-05)	0.00056 (8e-05)	0.00058 (6e-05)	0.00055 (6e-05)	0.00052 (5e-05)
All Participants	Inferior_Occipital_TCATT	Conventional AxD	0.00153 (7e-05)	0.00152 (7e-05)	0.00151 (6e-05)	0.00152 (9e-05)	0.00153 (7e-05)	0.00151 (8e-05)	0.0015 (7e-05)
All Participants	Inferior_Occipital_TCATT	Conventional MD	0.00088 (6e-05)	0.00087 (6e-05)	0.00087 (5e-05)	0.00088 (8e-05)	0.00089 (6e-05)	0.00087 (6e-05)	0.00085 (5e-05)
All Participants	Inferior_Parietal_Lobule_TCATT	FW	0.241 (0.04588)	0.2292 (0.0351)	0.22704 (0.0374)	0.23849 (0.05512)	0.25435 (0.04777)	0.22719 (0.04249)	0.20676 (0.03236)
All Participants	Inferior_Parietal_Lobule_TCATT	FW-corrected FA	0.53711 (0.02789)	0.54235 (0.01982)	0.53948 (0.02029)	0.53762 (0.02736)	0.53205 (0.02808)	0.54071 (0.02231)	0.54535 (0.01992)
All Participants	Inferior_Parietal_Lobule_TCATT	Conventional FA	0.44912 (0.0348)	0.4564 (0.02998)	0.45424 (0.03035)	0.44987 (0.03708)	0.44161 (0.03324)	0.45637 (0.02932)	0.46607 (0.02424)
All Participants	Inferior_Parietal_Lobule_TCATT	FW-corrected RD	0.00036 (1e-05)	0.00036 (1e-05)	0.00036 (1e-05)	0.00036 (1e-05)	0.00036 (1e-05)	0.00036 (1e-05)	0.00036 (1e-05)
All Participants	Inferior_Parietal_Lobule_TCATT	FW-corrected AxD	0.00104 (4e-05)	0.00105 (3e-05)	0.00104 (3e-05)	0.00104 (4e-05)	0.00104 (3e-05)	0.00105 (3e-05)	0.00105 (3e-05)
All Participants	Inferior_Parietal_Lobule_TCATT	FW-corrected MD	0.00059 (1e-05)	0.00059 (1e-05)	0.00059 (1e-05)	0.00059 (1e-05)	0.00059 (1e-05)	0.00059 (1e-05)	0.00059 (1e-05)
All Participants	Inferior_Parietal_Lobule_TCATT	Conventional RD	0.00065 (7e-05)	0.00064 (6e-05)	0.00063 (6e-05)	0.00065 (9e-05)	0.00067 (8e-05)	0.00063 (6e-05)	0.00061 (4e-05)
All Participants	Inferior_Parietal_Lobule_TCATT	Conventional AxD	0.00137 (6e-05)	0.00135 (6e-05)	0.00135 (5e-05)	0.00137 (9e-05)	0.00138 (7e-05)	0.00135 (6e-05)	0.00132 (5e-05)
All Participants	Inferior_Parietal_Lobule_TCATT	Conventional MD	0.00089 (6e-05)	0.00087 (6e-05)	0.00087 (6e-05)	0.00089 (9e-05)	0.00091 (7e-05)	0.00087 (6e-05)	0.00085 (4e-05)
All Participants	Inferior_Temporal_Gyrus_TCATT	FW	0.24079 (0.03565)	0.23184 (0.02489)	0.22903 (0.02328)	0.23887 (0.03998)	0.24692 (0.0305)	0.22986 (0.03208)	0.21567 (0.02934)
All Participants	Inferior_Temporal_Gyrus_TCATT	FW-corrected FA	0.60192 (0.02362)	0.60496 (0.01786)	0.60266 (0.01819)	0.6023 (0.0235)	0.5959 (0.02224)	0.60406 (0.02111)	0.60863 (0.01919)
All Participants	Inferior_Temporal_Gyrus_TCATT	Conventional FA	0.5088 (0.03013)	0.51417 (0.02505)	0.51266 (0.0262)	0.50846 (0.03104)	0.50277 (0.02823)	0.51376 (0.02638)	0.52075 (0.02295)
All Participants	Inferior_Temporal_Gyrus_TCATT	FW-corrected RD	0.00033 (1e-05)	0.00032 (1e-05)	0.00033 (1e-05)	0.00033 (1e-05)	0.00033 (1e-05)	0.00033 (1e-05)	0.00033 (1e-05)
All Participants	Inferior_Temporal_Gyrus_TCATT	FW-corrected AxD	0.00112 (4e-05)	0.00113 (3e-05)	0.00112 (3e-05)	0.00112 (4e-05)	0.00112 (3e-05)	0.00112 (3e-05)	0.00113 (3e-05)
All Participants	Inferior_Temporal_Gyrus_TCATT	FW-corrected MD	0.00059 (1e-05)	0.00059 (1e-05)	0.00059 (1e-05)	0.00059 (1e-05)	0.00059 (1e-05)	0.00059 (1e-05)	0.00059 (1e-05)
All Participants	Inferior_Temporal_Gyrus_TCATT	Conventional RD	0.00061 (5e-05)	6e-04 (4e-05)	0.00059 (4e-05)	0.00061 (6e-05)	0.00062 (5e-05)	6e-04 (5e-05)	0.00058 (4e-05)
All Participants	Inferior_Temporal_Gyrus_TCATT	Conventional AxD	0.00145 (6e-05)	0.00144 (5e-05)	0.00143 (4e-05)	0.00144 (7e-05)	0.00145 (5e-05)	0.00143 (5e-05)	0.00141 (5e-05)
All Participants	Inferior_Temporal_Gyrus_TCATT	Conventional MD	0.00089 (5e-05)	0.00088 (4e-05)	0.00087 (4e-05)	0.00089 (6e-05)	9e-04 (5e-05)	0.00087 (4e-05)	0.00085 (4e-05)
All Participants	Lateral_Orbital_Gyrus_TCATT	FW	0.27798 (0.04948)	0.26662 (0.03695)	0.26424 (0.03507)	0.27431 (0.05582)	0.28955 (0.04458)	0.26354 (0.04395)	0.24302 (0.04044)
All Participants	Lateral_Orbital_Gyrus_TCATT	FW-corrected FA	0.58515 (0.03733)	0.5943 (0.02753)	0.5924 (0.02547)	0.58948 (0.0367)	0.58037 (0.03379)	0.59177 (0.03009)	0.60204 (0.02817)
All Participants	Lateral_Orbital_Gyrus_TCATT	Conventional FA	0.47359 (0.04023)	0.48345 (0.03701)	0.48065 (0.03816)	0.47767 (0.04527)	0.46303 (0.04115)	0.48351 (0.0381)	0.5001 (0.03632)
All Participants	Lateral_Orbital_Gyrus_TCATT	FW-corrected RD	0.00033 (2e-05)	0.00033 (1e-05)	0.00033 (1e-05)	0.00033 (2e-05)	0.00033 (2e-05)	0.00033 (2e-05)	0.00032 (2e-05)
All Participants	Lateral_Orbital_Gyrus_TCATT	FW-corrected AxD	0.00112 (5e-05)	0.00113 (4e-05)	0.00112 (5e-05)	0.00113 (5e-05)	0.00112 (5e-05)	0.00113 (4e-05)	0.00114 (4e-05)
All Participants	Lateral_Orbital_Gyrus_TCATT	FW-corrected MD	0.00059 (1e-05)	6e-04 (1e-05)	0.00059 (1e-05)	0.00059 (1e-05)	0.00059 (1e-05)	0.00059 (1e-05)	0.00059 (1e-05)
All Participants	Lateral_Orbital_Gyrus_TCATT	Conventional RD	0.00067 (8e-05)	0.00065 (7e-05)	0.00065 (7e-05)	0.00066 (9e-05)	0.00069 (7e-05)	0.00065 (7e-05)	0.00062 (6e-05)
All Participants	Lateral_Orbital_Gyrus_TCATT	Conventional AxD	0.00149 (7e-05)	0.00148 (7e-05)	0.00147 (6e-05)	0.00149 (8e-05)	0.0015 (8e-05)	0.00147 (7e-05)	0.00145 (6e-05)
All Participants	Lateral_Orbital_Gyrus_TCATT	Conventional MD	0.00095 (7e-05)	0.00093 (6e-05)	0.00092 (6e-05)	0.00094 (8e-05)	0.00096 (7e-05)	0.00092 (6e-05)	0.00089 (5e-05)
All Participants	Lingual_Gyrus_TCATT	FW	0.24269 (0.04167)	0.22921 (0.031)	0.23131 (0.03287)	0.23969 (0.04785)	0.24971 (0.03548)	0.23128 (0.03995)	0.21443 (0.03215)
All Participants	Lingual_Gyrus_TCATT	FW-corrected FA	0.58558 (0.02757)	0.59157 (0.01979)	0.58874 (0.02477)	0.58633 (0.02914)	0.5808 (0.02684)	0.58992 (0.02393)	0.59595 (0.02572)
All Participants	Lingual_Gyrus_TCATT	Conventional FA	0.50263 (0.03433)	0.51168 (0.02699)	0.50627 (0.02938)	0.50309 (0.03711)	0.4964 (0.03314)	0.50927 (0.0293)	0.51838 (0.02844)
All Participants	Lingual_Gyrus_TCATT	FW-corrected RD	0.00033 (2e-05)	0.00032 (1e-05)	0.00033 (2e-05)	0.00033 (2e-05)	0.00033 (2e-05)	0.00032 (2e-05)	0.00032 (2e-05)
All Participants	Lingual_Gyrus_TCATT	FW-corrected AxD	0.00113 (5e-05)	0.00114 (4e-05)	0.00114 (4e-05)	0.00113 (5e-05)	0.00113 (4e-05)	0.00114 (4e-05)	0.00114 (4e-05)
All Participants	Lingual_Gyrus_TCATT	FW-corrected MD	0.00059 (1e-05)	6e-04 (1e-05)	6e-04 (1e-05)	0.00059 (2e-05)	0.00059 (1e-05)	6e-04 (1e-05)	6e-04 (1e-05)
All Participants	Lingual_Gyrus_TCATT	Conventional RD	0.00061 (7e-05)	0.00059 (6e-05)	6e-04 (6e-05)	0.00061 (8e-05)	0.00063 (6e-05)	6e-04 (6e-05)	0.00057 (5e-05)
All Participants	Lingual_Gyrus_TCATT	Conventional AxD	0.00146 (7e-05)	0.00145 (7e-05)	0.00145 (6e-05)	0.00146 (1e-04)	0.00147 (7e-05)	0.00145 (8e-05)	0.00143 (6e-05)
All Participants	Lingual_Gyrus_TCATT	Conventional MD	9e-04 (6e-05)	0.00088 (6e-05)	0.00088 (5e-05)	0.00089 (8e-05)	0.00091 (6e-05)	0.00088 (6e-05)	0.00086 (5e-05)
All Participants	M1.SMATT	FW	0.18721 (0.0272)	0.18168 (0.02142)	0.1789 (0.01911)	0.18498 (0.0305)	0.19374 (0.0289)	0.18025 (0.02561)	0.17084 (0.01866)
All Participants	M1.SMATT	FW-corrected FA	0.57536 (0.02137)	0.57473 (0.01692)	0.57043 (0.01991)	0.57439 (0.0238)	0.57403 (0.01933)	0.57358 (0.02048)	0.56887 (0.02104)
All Participants	M1.SMATT	Conventional FA	0.49012 (0.02648)	0.49167 (0.02085)	0.48933 (0.02381)	0.49011 (0.02735)	0.48602 (0.02442)	0.49204 (0.02376)	0.49202 (0.0225)
All Participants	M1.SMATT	FW-corrected RD	0.00036 (1e-05)	0.00036 (1e-05)	0.00036 (1e-05)	0.00036 (1e-05)	0.00036 (1e-05)	0.00036 (1e-05)	0.00036 (1e-05)
All Participants	M1.SMATT	FW-corrected AxD	0.00103 (3e-05)	0.00103 (3e-05)	0.00102 (3e-05)	0.00103 (3e-05)	0.00103 (2e-05)	0.00102 (2e-05)	0.00102 (2e-05)
All Participants	M1.SMATT	FW-corrected MD	0.00058 (1e-05)	0.00058 (1e-05)	0.00058 (1e-05)	0.00058 (1e-05)	0.00058 (1e-05)	0.00058 (1e-05)	0.00058 (1e-05)
All Participants	M1.SMATT	Conventional RD	0.00057 (4e-05)	0.00056 (3e-05)	0.00056 (3e-05)	0.00057 (4e-05)	0.00058 (4e-05)	0.00056 (4e-05)	0.00055 (3e-05)
All Participants	M1.SMATT	Conventional AxD	0.00126 (5e-05)	0.00125 (5e-05)	0.00124 (4e-05)	0.00125 (6e-05)	0.00126 (5e-05)	0.00124 (4e-05)	0.00122 (4e-05)
All Participants	M1.SMATT	Conventional MD	8e-04 (4e-05)	0.00079 (4e-05)	0.00079 (3e-05)	0.00079 (4e-05)	0.00081 (4e-05)	0.00079 (3e-05)	0.00078 (2e-05)
All Participants	M1_TCATT	FW	0.22497 (0.03487)	0.21711 (0.02846)	0.21458 (0.02744)	0.22193 (0.03872)	0.2337 (0.03642)	0.21552 (0.03243)	0.20159 (0.02616)
All Participants	M1_TCATT	FW-corrected FA	0.52718 (0.02262)	0.53237 (0.02168)	0.52886 (0.02012)	0.52872 (0.02491)	0.52409 (0.02337)	0.53038 (0.022)	0.53636 (0.02084)
All Participants	M1_TCATT	Conventional FA	0.44272 (0.0297)	0.44912 (0.0273)	0.44732 (0.02844)	0.44463 (0.03305)	0.4365 (0.03074)	0.44912 (0.02833)	0.45923 (0.02397)
All Participants	M1_TCATT	FW-corrected RD	0.00037 (1e-05)	0.00037 (1e-05)	0.00037 (1e-05)	0.00037 (1e-05)	0.00037 (1e-05)	0.00037 (1e-05)	0.00037 (1e-05)
All Participants	M1_TCATT	FW-corrected AxD	0.00098 (3e-05)	0.00099 (3e-05)	0.00099 (3e-05)	0.00098 (3e-05)	0.00098 (3e-05)	0.00099 (3e-05)	0.001 (2e-05)
All Participants	M1_TCATT	FW-corrected MD	0.00057 (1e-05)	0.00057 (1e-05)	0.00057 (1e-05)	0.00057 (1e-05)	0.00057 (1e-05)	0.00057 (1e-05)	0.00058 (1e-05)
All Participants	M1_TCATT	Conventional RD	0.00065 (5e-05)	0.00064 (5e-05)	0.00064 (5e-05)	0.00065 (6e-05)	0.00067 (6e-05)	0.00064 (5e-05)	0.00062 (4e-05)
All Participants	M1_TCATT	Conventional AxD	0.0013 (5e-05)	0.0013 (4e-05)	0.00129 (4e-05)	0.0013 (6e-05)	0.00131 (5e-05)	0.00129 (4e-05)	0.00128 (4e-05)
All Participants	M1_TCATT	Conventional MD	0.00087 (5e-05)	0.00086 (4e-05)	0.00086 (4e-05)	0.00087 (6e-05)	0.00088 (5e-05)	0.00086 (4e-05)	0.00084 (3e-05)
All Participants	Medial_Frontal_Gyrus_TCATT	FW	0.25462 (0.04138)	0.2431 (0.03289)	0.23958 (0.03216)	0.24987 (0.04734)	0.26574 (0.03679)	0.24053 (0.03956)	0.22148 (0.03388)
All Participants	Medial_Frontal_Gyrus_TCATT	FW-corrected FA	0.53475 (0.02685)	0.54117 (0.02219)	0.53941 (0.02066)	0.53713 (0.0281)	0.52759 (0.02518)	0.53973 (0.02476)	0.54931 (0.02299)
All Participants	Medial_Frontal_Gyrus_TCATT	Conventional FA	0.43245 (0.03211)	0.44046 (0.03116)	0.44005 (0.03203)	0.43524 (0.03644)	0.42175 (0.03116)	0.44151 (0.03205)	0.45549 (0.02903)
All Participants	Medial_Frontal_Gyrus_TCATT	FW-corrected RD	0.00036 (1e-05)	0.00036 (1e-05)	0.00036 (1e-05)	0.00036 (1e-05)	0.00037 (1e-05)	0.00036 (1e-05)	0.00036 (1e-05)
All Participants	Medial_Frontal_Gyrus_TCATT	FW-corrected AxD	0.00103 (4e-05)	0.00103 (3e-05)	0.00103 (3e-05)	0.00103 (3e-05)	0.00102 (3e-05)	0.00103 (3e-05)	0.00104 (3e-05)
All Participants	Medial_Frontal_Gyrus_TCATT	FW-corrected MD	0.00059 (1e-05)	0.00059 (1e-05)	0.00059 (1e-05)	0.00059 (1e-05)	0.00059 (1e-05)	0.00059 (1e-05)	0.00059 (1e-05)
All Participants	Medial_Frontal_Gyrus_TCATT	Conventional RD	0.00068 (6e-05)	0.00066 (6e-05)	0.00066 (6e-05)	0.00067 (7e-05)	7e-04 (6e-05)	0.00066 (6e-05)	0.00063 (5e-05)
All Participants	Medial_Frontal_Gyrus_TCATT	Conventional AxD	0.00138 (6e-05)	0.00136 (5e-05)	0.00135 (5e-05)	0.00137 (6e-05)	0.00139 (5e-05)	0.00136 (5e-05)	0.00134 (4e-05)
All Participants	Medial_Frontal_Gyrus_TCATT	Conventional MD	0.00091 (6e-05)	9e-04 (6e-05)	0.00089 (5e-05)	0.00091 (6e-05)	0.00093 (5e-05)	0.00089 (5e-05)	0.00087 (4e-05)
All Participants	Medial_Orbital_Gyrus_TCATT	FW	0.31812 (0.04896)	0.30544 (0.04028)	0.302 (0.03975)	0.3118 (0.05627)	0.32629 (0.04292)	0.30175 (0.04968)	0.27881 (0.04415)
All Participants	Medial_Orbital_Gyrus_TCATT	FW-corrected FA	0.54869 (0.03596)	0.55602 (0.03184)	0.55491 (0.02641)	0.55234 (0.03606)	0.54302 (0.03483)	0.55491 (0.03283)	0.56572 (0.03119)
All Participants	Medial_Orbital_Gyrus_TCATT	Conventional FA	0.4295 (0.04015)	0.43934 (0.03904)	0.43665 (0.04119)	0.43384 (0.04366)	0.41915 (0.04292)	0.43957 (0.0404)	0.45668 (0.03694)
All Participants	Medial_Orbital_Gyrus_TCATT	FW-corrected RD	0.00035 (2e-05)	0.00034 (2e-05)	0.00035 (2e-05)	0.00035 (2e-05)	0.00035 (2e-05)	0.00035 (2e-05)	0.00034 (2e-05)
All Participants	Medial_Orbital_Gyrus_TCATT	FW-corrected AxD	0.00104 (5e-05)	0.00105 (4e-05)	0.00104 (4e-05)	0.00104 (5e-05)	0.00103 (5e-05)	0.00104 (4e-05)	0.00106 (4e-05)
All Participants	Medial_Orbital_Gyrus_TCATT	FW-corrected MD	0.00058 (2e-05)	0.00058 (1e-05)	0.00058 (1e-05)	0.00058 (2e-05)	0.00058 (2e-05)	0.00058 (1e-05)	0.00058 (1e-05)
All Participants	Medial_Orbital_Gyrus_TCATT	Conventional RD	0.00076 (8e-05)	0.00074 (8e-05)	0.00073 (8e-05)	0.00075 (9e-05)	0.00078 (8e-05)	0.00073 (9e-05)	0.00069 (7e-05)
All Participants	Medial_Orbital_Gyrus_TCATT	Conventional AxD	0.0015 (8e-05)	0.00148 (7e-05)	0.00147 (7e-05)	0.00149 (9e-05)	0.0015 (8e-05)	0.00147 (8e-05)	0.00145 (8e-05)
All Participants	Medial_Orbital_Gyrus_TCATT	Conventional MD	0.00101 (8e-05)	0.00098 (8e-05)	0.00098 (7e-05)	0.00099 (9e-05)	0.00102 (7e-05)	0.00098 (8e-05)	0.00094 (7e-05)
All Participants	Medial_Orbitofrontal_Gyrus_TCATT	FW	0.25193 (0.04598)	0.24 (0.03363)	0.23702 (0.03282)	0.24681 (0.05048)	0.25881 (0.03954)	0.23732 (0.04268)	0.21982 (0.03755)
All Participants	Medial_Orbitofrontal_Gyrus_TCATT	FW-corrected FA	0.53156 (0.03315)	0.53909 (0.02634)	0.53605 (0.02541)	0.53532 (0.0324)	0.52508 (0.03195)	0.53716 (0.03046)	0.54917 (0.02907)
All Participants	Medial_Orbitofrontal_Gyrus_TCATT	Conventional FA	0.42631 (0.03929)	0.43655 (0.03637)	0.43369 (0.03772)	0.43058 (0.04235)	0.41672 (0.04219)	0.43661 (0.0389)	0.45303 (0.03646)
All Participants	Medial_Orbitofrontal_Gyrus_TCATT	FW-corrected RD	0.00038 (2e-05)	0.00037 (1e-05)	0.00037 (1e-05)	0.00037 (2e-05)	0.00038 (2e-05)	0.00037 (2e-05)	0.00037 (2e-05)
All Participants	Medial_Orbitofrontal_Gyrus_TCATT	FW-corrected AxD	0.00102 (4e-05)	0.00103 (3e-05)	0.00102 (4e-05)	0.00102 (4e-05)	0.00101 (4e-05)	0.00103 (4e-05)	0.00104 (3e-05)
All Participants	Medial_Orbitofrontal_Gyrus_TCATT	FW-corrected MD	0.00059 (1e-05)	0.00059 (1e-05)	0.00059 (1e-05)	0.00059 (1e-05)	0.00059 (1e-05)	0.00059 (1e-05)	0.00059 (1e-05)
All Participants	Medial_Orbitofrontal_Gyrus_TCATT	Conventional RD	0.00068 (7e-05)	0.00065 (7e-05)	0.00065 (6e-05)	0.00067 (8e-05)	0.00069 (7e-05)	0.00065 (7e-05)	0.00062 (6e-05)
All Participants	Medial_Orbitofrontal_Gyrus_TCATT	Conventional AxD	0.00135 (6e-05)	0.00134 (5e-05)	0.00133 (5e-05)	0.00134 (6e-05)	0.00135 (6e-05)	0.00133 (6e-05)	0.00132 (5e-05)
All Participants	Medial_Orbitofrontal_Gyrus_TCATT	Conventional MD	9e-04 (7e-05)	0.00088 (6e-05)	0.00088 (5e-05)	0.00089 (7e-05)	0.00091 (6e-05)	0.00088 (6e-05)	0.00086 (5e-05)
All Participants	Middle_Frontal_Gyrus_TCATT	FW	0.2807 (0.04866)	0.26818 (0.03982)	0.26255 (0.03886)	0.27639 (0.05716)	0.2958 (0.04482)	0.26408 (0.04437)	0.24046 (0.0369)
All Participants	Middle_Frontal_Gyrus_TCATT	FW-corrected FA	0.45063 (0.02191)	0.45533 (0.01908)	0.45335 (0.01797)	0.45258 (0.02272)	0.44668 (0.01805)	0.45356 (0.01886)	0.45984 (0.02013)
All Participants	Middle_Frontal_Gyrus_TCATT	Conventional FA	0.35195 (0.02836)	0.35835 (0.02815)	0.35878 (0.02851)	0.35452 (0.03119)	0.34308 (0.02644)	0.35965 (0.02684)	0.37188 (0.02525)
All Participants	Middle_Frontal_Gyrus_TCATT	FW-corrected RD	4e-04 (1e-05)	4e-04 (1e-05)	4e-04 (1e-05)	4e-04 (1e-05)	4e-04 (1e-05)	4e-04 (1e-05)	4e-04 (1e-05)
All Participants	Middle_Frontal_Gyrus_TCATT	FW-corrected AxD	0.00094 (3e-05)	0.00094 (2e-05)	0.00094 (2e-05)	0.00094 (3e-05)	0.00093 (2e-05)	0.00094 (2e-05)	0.00094 (2e-05)
All Participants	Middle_Frontal_Gyrus_TCATT	FW-corrected MD	0.00058 (1e-05)	0.00058 (1e-05)	0.00058 (1e-05)	0.00058 (1e-05)	0.00058 (1e-05)	0.00058 (1e-05)	0.00058 (1e-05)
All Participants	Middle_Frontal_Gyrus_TCATT	Conventional RD	0.00077 (7e-05)	0.00075 (7e-05)	0.00074 (7e-05)	0.00076 (8e-05)	0.00079 (7e-05)	0.00074 (6e-05)	0.00071 (5e-05)
All Participants	Middle_Frontal_Gyrus_TCATT	Conventional AxD	0.00133 (7e-05)	0.00131 (6e-05)	0.0013 (6e-05)	0.00132 (7e-05)	0.00134 (7e-05)	0.0013 (6e-05)	0.00127 (5e-05)
All Participants	Middle_Frontal_Gyrus_TCATT	Conventional MD	0.00096 (7e-05)	0.00094 (7e-05)	0.00093 (6e-05)	0.00095 (8e-05)	0.00098 (7e-05)	0.00093 (6e-05)	9e-04 (5e-05)
All Participants	Middle_Occipital_TCATT	FW	0.21825 (0.04261)	0.20634 (0.0293)	0.2061 (0.03277)	0.21656 (0.05069)	0.22924 (0.04219)	0.20651 (0.04218)	0.19099 (0.03241)
All Participants	Middle_Occipital_TCATT	FW-corrected FA	0.64002 (0.02957)	0.64764 (0.02058)	0.64514 (0.02273)	0.64202 (0.03129)	0.63357 (0.03208)	0.64594 (0.02549)	0.65385 (0.02498)
All Participants	Middle_Occipital_TCATT	Conventional FA	0.54332 (0.03873)	0.554 (0.0302)	0.55129 (0.03371)	0.54524 (0.04225)	0.53341 (0.0374)	0.55311 (0.03403)	0.56597 (0.02842)
All Participants	Middle_Occipital_TCATT	FW-corrected RD	0.00031 (2e-05)	0.00031 (1e-05)	0.00031 (1e-05)	0.00031 (2e-05)	0.00032 (2e-05)	0.00031 (1e-05)	0.00031 (2e-05)
All Participants	Middle_Occipital_TCATT	FW-corrected AxD	0.00117 (4e-05)	0.00118 (4e-05)	0.00118 (4e-05)	0.00118 (5e-05)	0.00117 (4e-05)	0.00118 (4e-05)	0.00119 (4e-05)
All Participants	Middle_Occipital_TCATT	FW-corrected MD	6e-04 (1e-05)	6e-04 (1e-05)	6e-04 (1e-05)	6e-04 (1e-05)	6e-04 (1e-05)	6e-04 (1e-05)	6e-04 (1e-05)
All Participants	Middle_Occipital_TCATT	Conventional RD	0.00056 (7e-05)	0.00054 (6e-05)	0.00054 (6e-05)	0.00056 (9e-05)	0.00058 (7e-05)	0.00054 (6e-05)	0.00052 (4e-05)
All Participants	Middle_Occipital_TCATT	Conventional AxD	0.00145 (6e-05)	0.00144 (6e-05)	0.00144 (6e-05)	0.00145 (8e-05)	0.00146 (6e-05)	0.00144 (6e-05)	0.00142 (6e-05)
All Participants	Middle_Occipital_TCATT	Conventional MD	0.00086 (6e-05)	0.00084 (5e-05)	0.00084 (5e-05)	0.00086 (8e-05)	0.00087 (6e-05)	0.00084 (6e-05)	0.00082 (4e-05)
All Participants	Middle_Temporal_Gyrus_TCATT	FW	0.24006 (0.03677)	0.23081 (0.02571)	0.22757 (0.02485)	0.23808 (0.04245)	0.24855 (0.03386)	0.2286 (0.03466)	0.21335 (0.02913)
All Participants	Middle_Temporal_Gyrus_TCATT	FW-corrected FA	0.63687 (0.02211)	0.63975 (0.01577)	0.63652 (0.01675)	0.63725 (0.02272)	0.63163 (0.02137)	0.63844 (0.01847)	0.64166 (0.01769)
All Participants	Middle_Temporal_Gyrus_TCATT	Conventional FA	0.53789 (0.03115)	0.54305 (0.02734)	0.54197 (0.02892)	0.53742 (0.03308)	0.53122 (0.02929)	0.54299 (0.02706)	0.54958 (0.02308)
All Participants	Middle_Temporal_Gyrus_TCATT	FW-corrected RD	0.00031 (1e-05)	0.00031 (1e-05)	0.00031 (1e-05)	0.00031 (1e-05)	0.00031 (1e-05)	0.00031 (1e-05)	0.00031 (1e-05)
All Participants	Middle_Temporal_Gyrus_TCATT	FW-corrected AxD	0.00116 (3e-05)	0.00116 (3e-05)	0.00115 (3e-05)	0.00116 (4e-05)	0.00115 (3e-05)	0.00116 (3e-05)	0.00116 (3e-05)
All Participants	Middle_Temporal_Gyrus_TCATT	FW-corrected MD	0.00059 (1e-05)	0.00059 (1e-05)	0.00059 (1e-05)	0.00059 (1e-05)	0.00059 (1e-05)	0.00059 (1e-05)	0.00059 (1e-05)
All Participants	Middle_Temporal_Gyrus_TCATT	Conventional RD	0.00059 (5e-05)	0.00058 (5e-05)	0.00058 (5e-05)	0.00059 (6e-05)	0.00061 (6e-05)	0.00058 (5e-05)	0.00056 (4e-05)
All Participants	Middle_Temporal_Gyrus_TCATT	Conventional AxD	0.00148 (6e-05)	0.00147 (5e-05)	0.00146 (4e-05)	0.00147 (7e-05)	0.00149 (6e-05)	0.00146 (5e-05)	0.00144 (5e-05)
All Participants	Middle_Temporal_Gyrus_TCATT	Conventional MD	0.00089 (5e-05)	0.00088 (5e-05)	0.00087 (4e-05)	0.00089 (6e-05)	9e-04 (5e-05)	0.00087 (5e-05)	0.00085 (4e-05)
All Participants	Olfactory_Cortex_TCATT	FW	0.25444 (0.04804)	0.2423 (0.0355)	0.23785 (0.03517)	0.24818 (0.05258)	0.25987 (0.03959)	0.23926 (0.04469)	0.22118 (0.03943)
All Participants	Olfactory_Cortex_TCATT	FW-corrected FA	0.48467 (0.03111)	0.4909 (0.02604)	0.48772 (0.02492)	0.48703 (0.03079)	0.47854 (0.02993)	0.489 (0.02812)	0.49948 (0.02782)
All Participants	Olfactory_Cortex_TCATT	Conventional FA	0.38657 (0.0399)	0.39592 (0.03625)	0.39229 (0.03739)	0.38992 (0.04062)	0.37902 (0.0448)	0.39499 (0.03835)	0.40873 (0.03587)
All Participants	Olfactory_Cortex_TCATT	FW-corrected RD	4e-04 (2e-05)	4e-04 (1e-05)	4e-04 (1e-05)	4e-04 (2e-05)	4e-04 (2e-05)	4e-04 (2e-05)	4e-04 (2e-05)
All Participants	Olfactory_Cortex_TCATT	FW-corrected AxD	0.00096 (4e-05)	0.00097 (3e-05)	0.00096 (3e-05)	0.00096 (4e-05)	0.00095 (4e-05)	0.00096 (3e-05)	0.00098 (3e-05)
All Participants	Olfactory_Cortex_TCATT	FW-corrected MD	0.00059 (1e-05)	0.00059 (1e-05)	0.00059 (1e-05)	0.00059 (1e-05)	0.00059 (1e-05)	0.00059 (1e-05)	0.00059 (1e-05)
All Participants	Olfactory_Cortex_TCATT	Conventional RD	7e-04 (8e-05)	0.00068 (7e-05)	0.00068 (7e-05)	0.00069 (8e-05)	0.00071 (8e-05)	0.00068 (7e-05)	0.00065 (6e-05)
All Participants	Olfactory_Cortex_TCATT	Conventional AxD	0.00129 (7e-05)	0.00128 (6e-05)	0.00126 (6e-05)	0.00128 (8e-05)	0.00129 (8e-05)	0.00127 (7e-05)	0.00125 (6e-05)
All Participants	Olfactory_Cortex_TCATT	Conventional MD	9e-04 (7e-05)	0.00088 (6e-05)	0.00087 (6e-05)	0.00089 (8e-05)	9e-04 (7e-05)	0.00088 (7e-05)	0.00085 (5e-05)
All Participants	Paracentral_TCATT	FW	0.24491 (0.03876)	0.23686 (0.03159)	0.23507 (0.02965)	0.24188 (0.04049)	0.2531 (0.03791)	0.23533 (0.03665)	0.22066 (0.03184)
All Participants	Paracentral_TCATT	FW-corrected FA	0.51794 (0.03045)	0.52628 (0.02796)	0.52322 (0.029)	0.52031 (0.03233)	0.5135 (0.03047)	0.52418 (0.02933)	0.53596 (0.02552)
All Participants	Paracentral_TCATT	Conventional FA	0.44517 (0.03478)	0.45281 (0.03152)	0.45078 (0.032)	0.4472 (0.036)	0.4394 (0.03451)	0.45264 (0.03368)	0.46466 (0.02776)
All Participants	Paracentral_TCATT	FW-corrected RD	0.00036 (1e-05)	0.00035 (1e-05)	0.00036 (1e-05)	0.00036 (2e-05)	0.00036 (2e-05)	0.00035 (1e-05)	0.00035 (1e-05)
All Participants	Paracentral_TCATT	FW-corrected AxD	0.001 (5e-05)	0.00101 (5e-05)	0.001 (5e-05)	0.001 (5e-05)	0.00099 (5e-05)	0.00101 (4e-05)	0.00102 (4e-05)
All Participants	Paracentral_TCATT	FW-corrected MD	0.00057 (2e-05)	0.00057 (2e-05)	0.00057 (2e-05)	0.00057 (2e-05)	0.00057 (1e-05)	0.00057 (1e-05)	0.00058 (1e-05)
All Participants	Paracentral_TCATT	Conventional RD	0.00066 (6e-05)	0.00065 (6e-05)	0.00064 (6e-05)	0.00065 (7e-05)	0.00067 (7e-05)	0.00064 (6e-05)	0.00062 (5e-05)
All Participants	Paracentral_TCATT	Conventional AxD	0.00136 (6e-05)	0.00136 (5e-05)	0.00135 (5e-05)	0.00136 (6e-05)	0.00137 (6e-05)	0.00135 (5e-05)	0.00134 (5e-05)
All Participants	Paracentral_TCATT	Conventional MD	0.00089 (6e-05)	0.00088 (5e-05)	0.00088 (5e-05)	0.00089 (6e-05)	9e-04 (6e-05)	0.00088 (5e-05)	0.00086 (5e-05)
All Participants	PMd.SMATT	FW	0.18413 (0.02893)	0.17704 (0.02326)	0.17444 (0.02253)	0.18097 (0.03301)	0.19077 (0.02981)	0.17657 (0.02843)	0.16524 (0.02)
All Participants	PMd.SMATT	FW-corrected FA	0.53809 (0.01956)	0.53777 (0.01632)	0.5332 (0.01802)	0.53702 (0.02155)	0.53646 (0.01789)	0.53661 (0.01729)	0.53292 (0.01733)
All Participants	PMd.SMATT	Conventional FA	0.46238 (0.02526)	0.46432 (0.02108)	0.46176 (0.02193)	0.4627 (0.02554)	0.45782 (0.02381)	0.46448 (0.02245)	0.46591 (0.02004)
All Participants	PMd.SMATT	FW-corrected RD	0.00037 (1e-05)	0.00037 (1e-05)	0.00038 (1e-05)	0.00037 (1e-05)	0.00037 (1e-05)	0.00037 (1e-05)	0.00038 (1e-05)
All Participants	PMd.SMATT	FW-corrected AxD	0.00099 (3e-05)	0.00099 (3e-05)	0.00099 (3e-05)	0.00099 (3e-05)	0.00099 (2e-05)	0.00099 (2e-05)	0.00099 (2e-05)
All Participants	PMd.SMATT	FW-corrected MD	0.00058 (1e-05)	0.00058 (1e-05)	0.00058 (1e-05)	0.00058 (1e-05)	0.00058 (1e-05)	0.00058 (1e-05)	0.00058 (1e-05)
All Participants	PMd.SMATT	Conventional RD	0.00058 (4e-05)	0.00057 (4e-05)	0.00057 (3e-05)	0.00057 (5e-05)	0.00059 (4e-05)	0.00057 (4e-05)	0.00056 (3e-05)
All Participants	PMd.SMATT	Conventional AxD	0.00122 (5e-05)	0.00121 (4e-05)	0.0012 (4e-05)	0.00121 (5e-05)	0.00122 (5e-05)	0.0012 (4e-05)	0.00119 (4e-05)
All Participants	PMd.SMATT	Conventional MD	0.00079 (4e-05)	0.00078 (4e-05)	0.00078 (3e-05)	0.00079 (5e-05)	8e-04 (4e-05)	0.00078 (4e-05)	0.00077 (3e-05)
All Participants	PMd_TCATT	FW	0.23576 (0.03683)	0.2257 (0.03048)	0.22218 (0.03098)	0.23174 (0.04362)	0.24604 (0.03803)	0.22468 (0.03555)	0.20764 (0.02818)
All Participants	PMd_TCATT	FW-corrected FA	0.49451 (0.01997)	0.49821 (0.01844)	0.49405 (0.01827)	0.49506 (0.0223)	0.49209 (0.01968)	0.49554 (0.01987)	0.4993 (0.01879)
All Participants	PMd_TCATT	Conventional FA	0.40538 (0.02652)	0.41109 (0.02506)	0.40985 (0.02691)	0.4074 (0.02991)	0.3991 (0.0269)	0.41057 (0.0265)	0.4204 (0.02197)
All Participants	PMd_TCATT	FW-corrected RD	0.00038 (1e-05)	0.00038 (1e-05)	0.00038 (1e-05)	0.00038 (1e-05)	0.00038 (1e-05)	0.00038 (1e-05)	0.00038 (1e-05)
All Participants	PMd_TCATT	FW-corrected AxD	0.00096 (2e-05)	0.00096 (2e-05)	0.00096 (2e-05)	0.00096 (3e-05)	0.00096 (2e-05)	0.00096 (2e-05)	0.00096 (2e-05)
All Participants	PMd_TCATT	FW-corrected MD	0.00057 (1e-05)	0.00057 (1e-05)	0.00057 (1e-05)	0.00057 (1e-05)	0.00057 (1e-05)	0.00057 (1e-05)	0.00058 (1e-05)
All Participants	PMd_TCATT	Conventional RD	0.00069 (5e-05)	0.00067 (5e-05)	0.00067 (5e-05)	0.00068 (6e-05)	7e-04 (6e-05)	0.00067 (5e-05)	0.00065 (4e-05)
All Participants	PMd_TCATT	Conventional AxD	0.00129 (5e-05)	0.00128 (5e-05)	0.00127 (5e-05)	0.00128 (6e-05)	0.0013 (5e-05)	0.00128 (5e-05)	0.00126 (4e-05)
All Participants	PMd_TCATT	Conventional MD	0.00089 (5e-05)	0.00088 (5e-05)	0.00087 (5e-05)	0.00088 (6e-05)	9e-04 (5e-05)	0.00087 (5e-05)	0.00085 (4e-05)
All Participants	PMv.SMATT	FW	0.20705 (0.02875)	0.20066 (0.02266)	0.19701 (0.02405)	0.20352 (0.03336)	0.21551 (0.03085)	0.19912 (0.03056)	0.18701 (0.02209)
All Participants	PMv.SMATT	FW-corrected FA	0.52527 (0.0195)	0.52504 (0.01263)	0.5203 (0.01721)	0.52396 (0.02114)	0.52288 (0.01699)	0.52356 (0.01717)	0.51982 (0.01746)
All Participants	PMv.SMATT	Conventional FA	0.43991 (0.02388)	0.44143 (0.01928)	0.43999 (0.0223)	0.44012 (0.02362)	0.43433 (0.02188)	0.44192 (0.02149)	0.44424 (0.02009)
All Participants	PMv.SMATT	FW-corrected RD	0.00038 (1e-05)	0.00038 (1e-05)	0.00039 (1e-05)	0.00038 (1e-05)	0.00038 (1e-05)	0.00038 (1e-05)	0.00039 (1e-05)
All Participants	PMv.SMATT	FW-corrected AxD	0.00098 (3e-05)	0.00098 (2e-05)	0.00097 (2e-05)	0.00098 (3e-05)	0.00098 (2e-05)	0.00097 (2e-05)	0.00097 (2e-05)
All Participants	PMv.SMATT	FW-corrected MD	0.00058 (1e-05)	0.00058 (1e-05)	0.00058 (1e-05)	0.00058 (1e-05)	0.00058 (1e-05)	0.00058 (1e-05)	0.00058 (1e-05)
All Participants	PMv.SMATT	Conventional RD	0.00062 (4e-05)	0.00061 (4e-05)	0.00061 (4e-05)	0.00062 (4e-05)	0.00063 (4e-05)	0.00061 (4e-05)	6e-04 (3e-05)
All Participants	PMv.SMATT	Conventional AxD	0.00123 (5e-05)	0.00122 (4e-05)	0.00121 (4e-05)	0.00123 (6e-05)	0.00124 (5e-05)	0.00122 (5e-05)	0.0012 (4e-05)
All Participants	PMv.SMATT	Conventional MD	0.00083 (4e-05)	0.00082 (4e-05)	0.00081 (4e-05)	0.00082 (4e-05)	0.00084 (4e-05)	0.00082 (4e-05)	8e-04 (3e-05)
All Participants	PMv_TCATT	FW	0.24292 (0.03862)	0.23214 (0.0316)	0.22839 (0.03246)	0.23838 (0.04579)	0.2539 (0.04094)	0.23114 (0.03668)	0.21293 (0.02735)
All Participants	PMv_TCATT	FW-corrected FA	0.47008 (0.01972)	0.47278 (0.01709)	0.46805 (0.01818)	0.47016 (0.02119)	0.46983 (0.01779)	0.46982 (0.01974)	0.47123 (0.01887)
All Participants	PMv_TCATT	Conventional FA	0.38552 (0.02565)	0.39071 (0.02388)	0.38898 (0.02509)	0.38706 (0.02811)	0.38071 (0.02438)	0.38983 (0.02508)	0.39812 (0.02217)
All Participants	PMv_TCATT	FW-corrected RD	0.00039 (1e-05)	0.00039 (1e-05)	0.00039 (1e-05)	0.00039 (1e-05)	0.00039 (1e-05)	0.00039 (1e-05)	0.00039 (1e-05)
All Participants	PMv_TCATT	FW-corrected AxD	0.00093 (2e-05)	0.00093 (2e-05)	0.00093 (2e-05)	0.00093 (2e-05)	0.00093 (3e-05)	0.00093 (2e-05)	0.00093 (2e-05)
All Participants	PMv_TCATT	FW-corrected MD	0.00057 (1e-05)	0.00057 (1e-05)	0.00057 (1e-05)	0.00057 (1e-05)	0.00057 (1e-05)	0.00057 (1e-05)	0.00057 (1e-05)
All Participants	PMv_TCATT	Conventional RD	0.00072 (5e-05)	0.00071 (5e-05)	7e-04 (5e-05)	0.00071 (6e-05)	0.00074 (6e-05)	7e-04 (5e-05)	0.00068 (4e-05)
All Participants	PMv_TCATT	Conventional AxD	0.0013 (6e-05)	0.00128 (5e-05)	0.00128 (5e-05)	0.00129 (6e-05)	0.00131 (6e-05)	0.00128 (5e-05)	0.00126 (4e-05)
All Participants	PMv_TCATT	Conventional MD	0.00091 (5e-05)	9e-04 (5e-05)	0.00089 (5e-05)	0.00091 (6e-05)	0.00093 (6e-05)	9e-04 (5e-05)	0.00087 (4e-05)
All Participants	preSMA.SMATT	FW	0.20506 (0.02959)	0.19866 (0.02312)	0.19604 (0.0241)	0.20234 (0.03387)	0.21226 (0.03051)	0.19821 (0.03014)	0.18602 (0.02147)
All Participants	preSMA.SMATT	FW-corrected FA	0.55444 (0.02027)	0.55394 (0.0171)	0.54918 (0.01821)	0.55326 (0.02163)	0.55239 (0.01882)	0.5523 (0.01881)	0.54921 (0.01819)
All Participants	preSMA.SMATT	Conventional FA	0.46993 (0.02575)	0.47135 (0.02221)	0.46904 (0.02358)	0.47017 (0.02616)	0.46468 (0.02553)	0.47146 (0.02442)	0.47436 (0.02089)
All Participants	preSMA.SMATT	FW-corrected RD	0.00036 (1e-05)	0.00036 (1e-05)	0.00036 (1e-05)	0.00036 (1e-05)	0.00036 (1e-05)	0.00036 (1e-05)	0.00037 (1e-05)
All Participants	preSMA.SMATT	FW-corrected AxD	0.00101 (3e-05)	0.00101 (3e-05)	0.001 (3e-05)	0.00101 (3e-05)	0.00101 (2e-05)	0.00101 (2e-05)	0.001 (3e-05)
All Participants	preSMA.SMATT	FW-corrected MD	0.00058 (1e-05)	0.00058 (1e-05)	0.00058 (1e-05)	0.00058 (1e-05)	0.00058 (1e-05)	0.00058 (1e-05)	0.00058 (1e-05)
All Participants	preSMA.SMATT	Conventional RD	6e-04 (4e-05)	0.00059 (4e-05)	0.00059 (4e-05)	0.00059 (5e-05)	6e-04 (5e-05)	0.00059 (4e-05)	0.00057 (3e-05)
All Participants	preSMA.SMATT	Conventional AxD	0.00126 (5e-05)	0.00126 (5e-05)	0.00125 (5e-05)	0.00126 (6e-05)	0.00127 (5e-05)	0.00125 (5e-05)	0.00123 (4e-05)
All Participants	preSMA.SMATT	Conventional MD	0.00082 (4e-05)	0.00081 (4e-05)	0.00081 (4e-05)	0.00081 (5e-05)	0.00083 (5e-05)	0.00081 (4e-05)	0.00079 (3e-05)
All Participants	preSMA_TCATT	FW	0.2438 (0.03774)	0.23446 (0.03149)	0.23057 (0.03372)	0.23969 (0.04417)	0.25437 (0.0374)	0.23239 (0.03707)	0.21469 (0.03115)
All Participants	preSMA_TCATT	FW-corrected FA	0.5443 (0.0235)	0.5496 (0.02345)	0.54754 (0.02201)	0.54645 (0.02786)	0.53842 (0.02524)	0.548 (0.02469)	0.55691 (0.02285)
All Participants	preSMA_TCATT	Conventional FA	0.4456 (0.03085)	0.45213 (0.03091)	0.45283 (0.03331)	0.44892 (0.03526)	0.43601 (0.03134)	0.45306 (0.03161)	0.46709 (0.02645)
All Participants	preSMA_TCATT	FW-corrected RD	0.00035 (1e-05)	0.00035 (1e-05)	0.00035 (1e-05)	0.00035 (1e-05)	0.00036 (1e-05)	0.00035 (1e-05)	0.00035 (1e-05)
All Participants	preSMA_TCATT	FW-corrected AxD	0.00103 (3e-05)	0.00104 (3e-05)	0.00104 (3e-05)	0.00103 (4e-05)	0.00103 (3e-05)	0.00104 (3e-05)	0.00105 (3e-05)
All Participants	preSMA_TCATT	FW-corrected MD	0.00058 (1e-05)	0.00058 (1e-05)	0.00058 (1e-05)	0.00058 (1e-05)	0.00058 (1e-05)	0.00058 (1e-05)	0.00058 (1e-05)
All Participants	preSMA_TCATT	Conventional RD	0.00067 (6e-05)	0.00066 (6e-05)	0.00065 (6e-05)	0.00066 (7e-05)	0.00069 (6e-05)	0.00065 (6e-05)	0.00063 (4e-05)
All Participants	preSMA_TCATT	Conventional AxD	0.00138 (5e-05)	0.00137 (5e-05)	0.00136 (5e-05)	0.00137 (6e-05)	0.00139 (5e-05)	0.00136 (5e-05)	0.00134 (4e-05)
All Participants	preSMA_TCATT	Conventional MD	0.00091 (5e-05)	0.00089 (5e-05)	0.00089 (6e-05)	9e-04 (6e-05)	0.00092 (5e-05)	0.00089 (5e-05)	0.00087 (4e-05)
All Participants	S1.SMATT	FW	0.1765 (0.02873)	0.1705 (0.02342)	0.16788 (0.02135)	0.17404 (0.03244)	0.18403 (0.0316)	0.16911 (0.02718)	0.15903 (0.02008)
All Participants	S1.SMATT	FW-corrected FA	0.58887 (0.02388)	0.58727 (0.01885)	0.58315 (0.02159)	0.58759 (0.02704)	0.58847 (0.0221)	0.58644 (0.02338)	0.57993 (0.02157)
All Participants	S1.SMATT	Conventional FA	0.50492 (0.02831)	0.50554 (0.02355)	0.50342 (0.0253)	0.50456 (0.02873)	0.50114 (0.02578)	0.50613 (0.02564)	0.50457 (0.02306)
All Participants	S1.SMATT	FW-corrected RD	0.00035 (2e-05)	0.00035 (1e-05)	0.00035 (1e-05)	0.00035 (2e-05)	0.00035 (1e-05)	0.00035 (1e-05)	0.00036 (1e-05)
All Participants	S1.SMATT	FW-corrected AxD	0.00105 (3e-05)	0.00105 (3e-05)	0.00104 (3e-05)	0.00105 (3e-05)	0.00105 (3e-05)	0.00105 (3e-05)	0.00104 (3e-05)
All Participants	S1.SMATT	FW-corrected MD	0.00058 (1e-05)	0.00058 (1e-05)	0.00058 (1e-05)	0.00058 (1e-05)	0.00058 (1e-05)	0.00058 (1e-05)	0.00058 (1e-05)
All Participants	S1.SMATT	Conventional RD	0.00055 (4e-05)	0.00054 (4e-05)	0.00054 (3e-05)	0.00054 (4e-05)	0.00055 (4e-05)	0.00054 (4e-05)	0.00053 (3e-05)
All Participants	S1.SMATT	Conventional AxD	0.00126 (5e-05)	0.00125 (5e-05)	0.00124 (4e-05)	0.00125 (6e-05)	0.00127 (5e-05)	0.00125 (5e-05)	0.00123 (4e-05)
All Participants	S1.SMATT	Conventional MD	0.00078 (4e-05)	0.00078 (4e-05)	0.00077 (3e-05)	0.00078 (4e-05)	0.00079 (4e-05)	0.00077 (4e-05)	0.00076 (3e-05)
All Participants	S1_TCATT	FW	0.23714 (0.04126)	0.22869 (0.03434)	0.2262 (0.03273)	0.23466 (0.04677)	0.24962 (0.04415)	0.22637 (0.0371)	0.20947 (0.03058)
All Participants	S1_TCATT	FW-corrected FA	0.55722 (0.0274)	0.56302 (0.02616)	0.55954 (0.02294)	0.55818 (0.02851)	0.55294 (0.02738)	0.56083 (0.02482)	0.56738 (0.02292)
All Participants	S1_TCATT	Conventional FA	0.47575 (0.03524)	0.4822 (0.0338)	0.48024 (0.03166)	0.47669 (0.03792)	0.46821 (0.03553)	0.48253 (0.03121)	0.49304 (0.02593)
All Participants	S1_TCATT	FW-corrected RD	0.00035 (1e-05)	0.00035 (1e-05)	0.00035 (1e-05)	0.00035 (1e-05)	0.00035 (1e-05)	0.00035 (1e-05)	0.00035 (1e-05)
All Participants	S1_TCATT	FW-corrected AxD	0.00104 (4e-05)	0.00104 (4e-05)	0.00104 (4e-05)	0.00104 (4e-05)	0.00103 (4e-05)	0.00104 (3e-05)	0.00105 (3e-05)
All Participants	S1_TCATT	FW-corrected MD	0.00058 (1e-05)	0.00058 (1e-05)	0.00058 (1e-05)	0.00058 (1e-05)	0.00058 (1e-05)	0.00058 (1e-05)	0.00058 (1e-05)
All Participants	S1_TCATT	Conventional RD	0.00064 (6e-05)	0.00063 (6e-05)	0.00063 (6e-05)	0.00064 (7e-05)	0.00066 (7e-05)	0.00063 (5e-05)	6e-04 (4e-05)
All Participants	S1_TCATT	Conventional AxD	0.00139 (6e-05)	0.00138 (5e-05)	0.00137 (5e-05)	0.00138 (7e-05)	0.0014 (6e-05)	0.00137 (5e-05)	0.00136 (5e-05)
All Participants	S1_TCATT	Conventional MD	0.00089 (6e-05)	0.00088 (5e-05)	0.00088 (5e-05)	0.00089 (7e-05)	0.00091 (7e-05)	0.00087 (5e-05)	0.00085 (4e-05)
All Participants	SLF	FW	0.22925 (0.03952)	0.22033 (0.03262)	0.2138 (0.03302)	0.22623 (0.04944)	0.24204 (0.0422)	0.21598 (0.03845)	0.19674 (0.02937)
All Participants	SLF	FW-corrected FA	0.4138 (0.01793)	0.41551 (0.01282)	0.41166 (0.01495)	0.41366 (0.01771)	0.41179 (0.01563)	0.41362 (0.01443)	0.41422 (0.01449)
All Participants	SLF	Conventional FA	0.32547 (0.02304)	0.32912 (0.02211)	0.32948 (0.02256)	0.32669 (0.0246)	0.31888 (0.02313)	0.3305 (0.02143)	0.33824 (0.01783)
All Participants	SLF	FW-corrected RD	0.00045 (1e-05)	0.00045 (1e-05)	0.00045 (1e-05)	0.00045 (1e-05)	0.00045 (1e-05)	0.00045 (1e-05)	0.00045 (1e-05)
All Participants	SLF	FW-corrected AxD	0.00087 (2e-05)	0.00087 (1e-05)	0.00087 (1e-05)	0.00087 (2e-05)	0.00087 (1e-05)	0.00087 (1e-05)	0.00087 (1e-05)
All Participants	SLF	FW-corrected MD	0.00059 (1e-05)	0.00059 (0)	0.00059 (0)	0.00059 (1e-05)	0.00059 (0)	0.00059 (0)	0.00059 (0)
All Participants	SLF	Conventional RD	0.00072 (5e-05)	0.00071 (5e-05)	7e-04 (5e-05)	0.00072 (7e-05)	0.00074 (6e-05)	7e-04 (5e-05)	0.00068 (3e-05)
All Participants	SLF	Conventional AxD	0.00115 (5e-05)	0.00114 (5e-05)	0.00113 (5e-05)	0.00114 (7e-05)	0.00116 (6e-05)	0.00113 (5e-05)	0.00111 (4e-05)
All Participants	SLF	Conventional MD	0.00086 (5e-05)	0.00085 (5e-05)	0.00084 (5e-05)	0.00086 (7e-05)	0.00088 (6e-05)	0.00085 (5e-05)	0.00082 (3e-05)
All Participants	SLF.TP	FW	0.24137 (0.03636)	0.23345 (0.02982)	0.23011 (0.02983)	0.23955 (0.04409)	0.25277 (0.03975)	0.23109 (0.03522)	0.21516 (0.02623)
All Participants	SLF.TP	FW-corrected FA	0.4916 (0.01966)	0.49154 (0.01574)	0.48592 (0.01737)	0.48946 (0.02105)	0.49125 (0.01749)	0.48925 (0.01763)	0.4845 (0.01771)
All Participants	SLF.TP	Conventional FA	0.39227 (0.02548)	0.39478 (0.02417)	0.39267 (0.0253)	0.39145 (0.02744)	0.38738 (0.02529)	0.39487 (0.02254)	0.39763 (0.01971)
All Participants	SLF.TP	FW-corrected RD	4e-04 (1e-05)	4e-04 (1e-05)	4e-04 (1e-05)	4e-04 (1e-05)	4e-04 (1e-05)	4e-04 (1e-05)	4e-04 (1e-05)
All Participants	SLF.TP	FW-corrected AxD	0.00094 (2e-05)	0.00094 (2e-05)	0.00093 (2e-05)	0.00094 (2e-05)	0.00094 (2e-05)	0.00094 (2e-05)	0.00093 (2e-05)
All Participants	SLF.TP	FW-corrected MD	0.00058 (1e-05)	0.00058 (1e-05)	0.00058 (0)	0.00058 (1e-05)	0.00058 (1e-05)	0.00058 (1e-05)	0.00058 (1e-05)
All Participants	SLF.TP	Conventional RD	0.00069 (5e-05)	0.00068 (5e-05)	0.00068 (5e-05)	0.00069 (7e-05)	0.00071 (6e-05)	0.00068 (5e-05)	0.00066 (3e-05)
All Participants	SLF.TP	Conventional AxD	0.00124 (6e-05)	0.00123 (5e-05)	0.00122 (5e-05)	0.00124 (7e-05)	0.00126 (6e-05)	0.00122 (5e-05)	0.00119 (4e-05)
All Participants	SLF.TP	Conventional MD	0.00087 (5e-05)	0.00086 (5e-05)	0.00086 (5e-05)	0.00087 (7e-05)	0.00089 (6e-05)	0.00086 (5e-05)	0.00084 (3e-05)
All Participants	SMA.SMATT	FW	0.19176 (0.02659)	0.1855 (0.02087)	0.18359 (0.02084)	0.18875 (0.02987)	0.1977 (0.02641)	0.1851 (0.02717)	0.17532 (0.02019)
All Participants	SMA.SMATT	FW-corrected FA	0.57138 (0.02021)	0.57074 (0.01718)	0.56631 (0.01881)	0.57039 (0.02277)	0.5693 (0.0188)	0.56987 (0.01856)	0.56616 (0.01857)
All Participants	SMA.SMATT	Conventional FA	0.48965 (0.02604)	0.49143 (0.02127)	0.48854 (0.02264)	0.49009 (0.02644)	0.4851 (0.02411)	0.49148 (0.02387)	0.49262 (0.02121)
All Participants	SMA.SMATT	FW-corrected RD	0.00035 (1e-05)	0.00036 (1e-05)	0.00036 (1e-05)	0.00036 (2e-05)	0.00035 (1e-05)	0.00036 (1e-05)	0.00036 (1e-05)
All Participants	SMA.SMATT	FW-corrected AxD	0.00103 (3e-05)	0.00103 (3e-05)	0.00102 (3e-05)	0.00103 (3e-05)	0.00103 (2e-05)	0.00103 (2e-05)	0.00102 (3e-05)
All Participants	SMA.SMATT	FW-corrected MD	0.00058 (1e-05)	0.00058 (1e-05)	0.00058 (1e-05)	0.00058 (1e-05)	0.00058 (1e-05)	0.00058 (1e-05)	0.00058 (1e-05)
All Participants	SMA.SMATT	Conventional RD	0.00057 (4e-05)	0.00057 (4e-05)	0.00056 (3e-05)	0.00057 (5e-05)	0.00058 (4e-05)	0.00057 (4e-05)	0.00056 (3e-05)
All Participants	SMA.SMATT	Conventional AxD	0.00127 (5e-05)	0.00126 (5e-05)	0.00125 (4e-05)	0.00126 (5e-05)	0.00127 (5e-05)	0.00125 (4e-05)	0.00124 (4e-05)
All Participants	SMA.SMATT	Conventional MD	8e-04 (4e-05)	8e-04 (3e-05)	0.00079 (3e-05)	8e-04 (4e-05)	0.00081 (4e-05)	0.00079 (4e-05)	0.00078 (3e-05)
All Participants	SMA_TCATT	FW	0.23344 (0.03301)	0.2249 (0.02657)	0.22314 (0.02833)	0.2296 (0.03714)	0.24073 (0.03248)	0.224 (0.03259)	0.21073 (0.02859)
All Participants	SMA_TCATT	FW-corrected FA	0.52573 (0.02375)	0.5315 (0.0225)	0.529 (0.02216)	0.52782 (0.02622)	0.52128 (0.0248)	0.53019 (0.02352)	0.53937 (0.02153)
All Participants	SMA_TCATT	Conventional FA	0.43904 (0.02936)	0.44656 (0.02729)	0.44523 (0.02991)	0.44245 (0.03234)	0.43235 (0.02993)	0.44635 (0.02927)	0.45881 (0.02407)
All Participants	SMA_TCATT	FW-corrected RD	0.00036 (1e-05)	0.00036 (1e-05)	0.00036 (1e-05)	0.00036 (2e-05)	0.00036 (1e-05)	0.00036 (1e-05)	0.00036 (1e-05)
All Participants	SMA_TCATT	FW-corrected AxD	0.00101 (4e-05)	0.00101 (3e-05)	0.00101 (3e-05)	0.00101 (3e-05)	0.001 (3e-05)	0.00101 (3e-05)	0.00102 (3e-05)
All Participants	SMA_TCATT	FW-corrected MD	0.00058 (1e-05)	0.00058 (1e-05)	0.00058 (1e-05)	0.00058 (1e-05)	0.00058 (1e-05)	0.00058 (1e-05)	0.00058 (1e-05)
All Participants	SMA_TCATT	Conventional RD	0.00066 (5e-05)	0.00065 (5e-05)	0.00065 (5e-05)	0.00066 (6e-05)	0.00068 (5e-05)	0.00065 (5e-05)	0.00063 (4e-05)
All Participants	SMA_TCATT	Conventional AxD	0.00134 (5e-05)	0.00133 (4e-05)	0.00133 (4e-05)	0.00134 (5e-05)	0.00135 (5e-05)	0.00133 (5e-05)	0.00132 (4e-05)
All Participants	SMA_TCATT	Conventional MD	0.00089 (5e-05)	0.00088 (4e-05)	0.00088 (5e-05)	0.00088 (5e-05)	9e-04 (5e-05)	0.00088 (5e-05)	0.00086 (4e-05)
All Participants	Superior_Frontal_Gyrus_TCATT	FW	0.25065 (0.04235)	0.23933 (0.03414)	0.23512 (0.03374)	0.24627 (0.04941)	0.26334 (0.03888)	0.23619 (0.04043)	0.21672 (0.0342)
All Participants	Superior_Frontal_Gyrus_TCATT	FW-corrected FA	0.5165 (0.02471)	0.52216 (0.02119)	0.52045 (0.01993)	0.51906 (0.02566)	0.51001 (0.02242)	0.52087 (0.02305)	0.52963 (0.02173)
All Participants	Superior_Frontal_Gyrus_TCATT	Conventional FA	0.41211 (0.03091)	0.41949 (0.03033)	0.41997 (0.03191)	0.41516 (0.03494)	0.40132 (0.02964)	0.421 (0.03085)	0.43492 (0.02741)
All Participants	Superior_Frontal_Gyrus_TCATT	FW-corrected RD	0.00038 (1e-05)	0.00038 (1e-05)	0.00038 (1e-05)	0.00038 (1e-05)	0.00038 (1e-05)	0.00038 (1e-05)	0.00038 (1e-05)
All Participants	Superior_Frontal_Gyrus_TCATT	FW-corrected AxD	0.001 (3e-05)	0.001 (3e-05)	0.001 (3e-05)	0.001 (3e-05)	0.00099 (3e-05)	0.001 (3e-05)	0.00101 (3e-05)
All Participants	Superior_Frontal_Gyrus_TCATT	FW-corrected MD	0.00059 (1e-05)	0.00059 (1e-05)	0.00059 (1e-05)	0.00059 (1e-05)	0.00059 (1e-05)	0.00059 (1e-05)	0.00059 (1e-05)
All Participants	Superior_Frontal_Gyrus_TCATT	Conventional RD	0.00069 (6e-05)	0.00068 (6e-05)	0.00067 (6e-05)	0.00068 (7e-05)	0.00071 (6e-05)	0.00067 (6e-05)	0.00064 (5e-05)
All Participants	Superior_Frontal_Gyrus_TCATT	Conventional AxD	0.00133 (6e-05)	0.00132 (5e-05)	0.00131 (5e-05)	0.00133 (6e-05)	0.00134 (5e-05)	0.00132 (5e-05)	0.00129 (4e-05)
All Participants	Superior_Frontal_Gyrus_TCATT	Conventional MD	0.00091 (6e-05)	0.00089 (6e-05)	0.00088 (5e-05)	9e-04 (7e-05)	0.00092 (6e-05)	0.00089 (5e-05)	0.00086 (4e-05)
All Participants	Superior_Occipital_TCATT	FW	0.22299 (0.04061)	0.21185 (0.02923)	0.2124 (0.03118)	0.22058 (0.04765)	0.23196 (0.03708)	0.2121 (0.03949)	0.19768 (0.03171)
All Participants	Superior_Occipital_TCATT	FW-corrected FA	0.65191 (0.02844)	0.65826 (0.01949)	0.65612 (0.02257)	0.65348 (0.03098)	0.6456 (0.03175)	0.65708 (0.02613)	0.66468 (0.02545)
All Participants	Superior_Occipital_TCATT	Conventional FA	0.5622 (0.03714)	0.57167 (0.02902)	0.56832 (0.03152)	0.5635 (0.04143)	0.55313 (0.03658)	0.57049 (0.03353)	0.582 (0.02906)
All Participants	Superior_Occipital_TCATT	FW-corrected RD	3e-04 (2e-05)	0.00029 (1e-05)	3e-04 (1e-05)	3e-04 (2e-05)	3e-04 (2e-05)	3e-04 (2e-05)	0.00029 (2e-05)
All Participants	Superior_Occipital_TCATT	FW-corrected AxD	0.0012 (5e-05)	0.00121 (4e-05)	0.00121 (4e-05)	0.00121 (5e-05)	0.0012 (5e-05)	0.00121 (4e-05)	0.00122 (4e-05)
All Participants	Superior_Occipital_TCATT	FW-corrected MD	6e-04 (1e-05)	6e-04 (1e-05)	6e-04 (1e-05)	6e-04 (1e-05)	6e-04 (1e-05)	6e-04 (1e-05)	6e-04 (1e-05)
All Participants	Superior_Occipital_TCATT	Conventional RD	0.00055 (7e-05)	0.00054 (6e-05)	0.00054 (6e-05)	0.00055 (9e-05)	0.00057 (7e-05)	0.00054 (6e-05)	0.00051 (5e-05)
All Participants	Superior_Occipital_TCATT	Conventional AxD	0.00149 (7e-05)	0.00148 (6e-05)	0.00148 (6e-05)	0.00149 (9e-05)	0.0015 (6e-05)	0.00148 (7e-05)	0.00147 (6e-05)
All Participants	Superior_Occipital_TCATT	Conventional MD	0.00087 (6e-05)	0.00085 (5e-05)	0.00085 (5e-05)	0.00086 (8e-05)	0.00088 (6e-05)	0.00085 (6e-05)	0.00083 (4e-05)
All Participants	Superior_Parietal_Lobule_TCATT	FW	0.22676 (0.04323)	0.21545 (0.0327)	0.21449 (0.03245)	0.22541 (0.05008)	0.23978 (0.04407)	0.21485 (0.03945)	0.19693 (0.02955)
All Participants	Superior_Parietal_Lobule_TCATT	FW-corrected FA	0.60757 (0.02835)	0.61188 (0.02156)	0.60977 (0.02175)	0.60778 (0.0279)	0.60013 (0.03193)	0.61089 (0.0239)	0.61683 (0.01936)
All Participants	Superior_Parietal_Lobule_TCATT	Conventional FA	0.52148 (0.03596)	0.52871 (0.029)	0.52635 (0.02926)	0.5216 (0.03824)	0.51342 (0.03627)	0.52783 (0.03149)	0.5376 (0.02476)
All Participants	Superior_Parietal_Lobule_TCATT	FW-corrected RD	0.00032 (1e-05)	0.00032 (1e-05)	0.00033 (1e-05)	0.00033 (1e-05)	0.00033 (2e-05)	0.00032 (1e-05)	0.00032 (1e-05)
All Participants	Superior_Parietal_Lobule_TCATT	FW-corrected AxD	0.00114 (4e-05)	0.00114 (4e-05)	0.00114 (3e-05)	0.00114 (4e-05)	0.00113 (4e-05)	0.00114 (3e-05)	0.00114 (3e-05)
All Participants	Superior_Parietal_Lobule_TCATT	FW-corrected MD	6e-04 (1e-05)	6e-04 (1e-05)	6e-04 (1e-05)	6e-04 (1e-05)	0.00059 (1e-05)	6e-04 (1e-05)	6e-04 (1e-05)
All Participants	Superior_Parietal_Lobule_TCATT	Conventional RD	0.00059 (7e-05)	0.00057 (6e-05)	0.00057 (5e-05)	0.00059 (8e-05)	0.00061 (7e-05)	0.00057 (6e-05)	0.00055 (4e-05)
All Participants	Superior_Parietal_Lobule_TCATT	Conventional AxD	0.00144 (6e-05)	0.00142 (6e-05)	0.00142 (5e-05)	0.00143 (8e-05)	0.00145 (7e-05)	0.00142 (6e-05)	0.00139 (5e-05)
All Participants	Superior_Parietal_Lobule_TCATT	Conventional MD	0.00087 (6e-05)	0.00085 (6e-05)	0.00085 (5e-05)	0.00087 (8e-05)	0.00089 (7e-05)	0.00086 (5e-05)	0.00083 (4e-05)
All Participants	Superior_Temporal_Gyrus_TCATT	FW	0.24476 (0.03972)	0.23514 (0.02834)	0.23159 (0.02909)	0.24269 (0.04772)	0.25561 (0.03972)	0.23327 (0.03793)	0.21524 (0.03065)
All Participants	Superior_Temporal_Gyrus_TCATT	FW-corrected FA	0.59129 (0.02306)	0.59474 (0.01578)	0.59041 (0.01712)	0.5912 (0.02294)	0.58722 (0.02181)	0.59262 (0.01927)	0.59411 (0.01807)
All Participants	Superior_Temporal_Gyrus_TCATT	Conventional FA	0.49809 (0.03073)	0.50231 (0.02732)	0.5018 (0.02731)	0.49722 (0.03298)	0.49144 (0.02841)	0.50242 (0.02619)	0.50774 (0.0229)
All Participants	Superior_Temporal_Gyrus_TCATT	FW-corrected RD	0.00033 (1e-05)	0.00033 (1e-05)	0.00033 (1e-05)	0.00033 (2e-05)	0.00033 (1e-05)	0.00033 (1e-05)	0.00033 (1e-05)
All Participants	Superior_Temporal_Gyrus_TCATT	FW-corrected AxD	0.0011 (4e-05)	0.00111 (3e-05)	0.0011 (3e-05)	0.0011 (3e-05)	0.0011 (3e-05)	0.0011 (3e-05)	0.0011 (3e-05)
All Participants	Superior_Temporal_Gyrus_TCATT	FW-corrected MD	0.00059 (1e-05)	0.00059 (1e-05)	0.00059 (1e-05)	0.00059 (1e-05)	0.00058 (1e-05)	0.00059 (1e-05)	0.00059 (1e-05)
All Participants	Superior_Temporal_Gyrus_TCATT	Conventional RD	0.00062 (6e-05)	6e-04 (5e-05)	6e-04 (5e-05)	0.00061 (7e-05)	0.00063 (6e-05)	6e-04 (5e-05)	0.00058 (4e-05)
All Participants	Superior_Temporal_Gyrus_TCATT	Conventional AxD	0.00143 (6e-05)	0.00142 (6e-05)	0.0014 (5e-05)	0.00142 (8e-05)	0.00144 (7e-05)	0.00141 (6e-05)	0.00138 (5e-05)
All Participants	Superior_Temporal_Gyrus_TCATT	Conventional MD	0.00089 (6e-05)	0.00087 (5e-05)	0.00087 (5e-05)	0.00088 (7e-05)	9e-04 (6e-05)	0.00087 (5e-05)	0.00085 (4e-05)
All Participants	Supramarginal_Gyrus_TCATT	FW	0.23915 (0.04196)	0.2298 (0.03457)	0.22596 (0.0351)	0.23733 (0.05237)	0.25334 (0.04713)	0.22704 (0.04124)	0.20697 (0.03035)
All Participants	Supramarginal_Gyrus_TCATT	FW-corrected FA	0.54318 (0.02216)	0.54541 (0.01777)	0.54075 (0.02021)	0.5428 (0.02428)	0.54123 (0.02151)	0.54279 (0.01867)	0.54151 (0.0201)
All Participants	Supramarginal_Gyrus_TCATT	Conventional FA	0.44944 (0.03076)	0.45308 (0.02972)	0.45214 (0.02966)	0.44914 (0.03435)	0.44212 (0.03224)	0.45405 (0.02606)	0.45987 (0.02362)
All Participants	Supramarginal_Gyrus_TCATT	FW-corrected RD	0.00036 (1e-05)	0.00036 (1e-05)	0.00037 (1e-05)	0.00036 (2e-05)	0.00036 (1e-05)	0.00036 (1e-05)	0.00037 (1e-05)
All Participants	Supramarginal_Gyrus_TCATT	FW-corrected AxD	0.00103 (3e-05)	0.00103 (3e-05)	0.00103 (3e-05)	0.00103 (3e-05)	0.00103 (3e-05)	0.00103 (2e-05)	0.00103 (3e-05)
All Participants	Supramarginal_Gyrus_TCATT	FW-corrected MD	0.00059 (1e-05)	0.00059 (1e-05)	0.00059 (1e-05)	0.00059 (1e-05)	0.00059 (1e-05)	0.00059 (1e-05)	0.00059 (1e-05)
All Participants	Supramarginal_Gyrus_TCATT	Conventional RD	0.00066 (6e-05)	0.00065 (6e-05)	0.00064 (5e-05)	0.00066 (8e-05)	0.00068 (7e-05)	0.00064 (5e-05)	0.00062 (4e-05)
All Participants	Supramarginal_Gyrus_TCATT	Conventional AxD	0.00137 (6e-05)	0.00135 (6e-05)	0.00134 (6e-05)	0.00136 (8e-05)	0.00138 (7e-05)	0.00135 (6e-05)	0.00132 (5e-05)
All Participants	Supramarginal_Gyrus_TCATT	Conventional MD	0.00089 (6e-05)	0.00088 (5e-05)	0.00088 (5e-05)	0.00089 (8e-05)	0.00091 (7e-05)	0.00088 (5e-05)	0.00085 (4e-05)
All Participants	UF	FW	0.27537 (0.04464)	0.2647 (0.0315)	0.25763 (0.03142)	0.27064 (0.04764)	0.28225 (0.03554)	0.26107 (0.03867)	0.24452 (0.03194)
All Participants	UF	FW-corrected FA	0.41612 (0.02238)	0.41798 (0.0182)	0.41439 (0.01701)	0.41639 (0.02134)	0.41299 (0.01923)	0.41717 (0.02031)	0.42016 (0.01987)
All Participants	UF	Conventional FA	0.31792 (0.02648)	0.32244 (0.0238)	0.32133 (0.0233)	0.31964 (0.02649)	0.31335 (0.0254)	0.32339 (0.02526)	0.33093 (0.02304)
All Participants	UF	FW-corrected RD	0.00044 (1e-05)	0.00044 (1e-05)	0.00044 (1e-05)	0.00044 (1e-05)	0.00044 (1e-05)	0.00044 (1e-05)	0.00044 (1e-05)
All Participants	UF	FW-corrected AxD	0.00088 (2e-05)	0.00089 (2e-05)	0.00088 (2e-05)	0.00088 (2e-05)	0.00088 (2e-05)	0.00088 (2e-05)	0.00089 (2e-05)
All Participants	UF	FW-corrected MD	0.00058 (1e-05)	0.00059 (1e-05)	0.00059 (1e-05)	0.00059 (1e-05)	0.00058 (1e-05)	0.00059 (1e-05)	0.00059 (1e-05)
All Participants	UF	Conventional RD	0.00077 (7e-05)	0.00075 (6e-05)	0.00074 (6e-05)	0.00076 (7e-05)	0.00078 (6e-05)	0.00075 (6e-05)	0.00072 (4e-05)
All Participants	UF	Conventional AxD	0.00124 (7e-05)	0.00122 (6e-05)	0.00121 (6e-05)	0.00123 (8e-05)	0.00124 (6e-05)	0.00122 (6e-05)	0.0012 (5e-05)
All Participants	UF	Conventional MD	0.00093 (7e-05)	0.00091 (5e-05)	9e-04 (5e-05)	0.00092 (7e-05)	0.00093 (6e-05)	9e-04 (6e-05)	0.00088 (4e-05)
Men	Angular_Gyrus_TCATT	FW	0.25445 (0.04754)	0.24328 (0.03462)	0.23375 (0.03926)	0.25699 (0.05997)	0.26578 (0.04918)	0.24056 (0.04284)	0.20807 (0.03636)
Men	Angular_Gyrus_TCATT	FW-corrected FA	0.54251 (0.0261)	0.54677 (0.01886)	0.54621 (0.01977)	0.54576 (0.02611)	0.53924 (0.02774)	0.54725 (0.02234)	0.55301 (0.02021)
Men	Angular_Gyrus_TCATT	Conventional FA	0.45182 (0.03305)	0.45878 (0.02752)	0.46087 (0.0299)	0.45144 (0.03803)	0.44704 (0.03271)	0.45903 (0.02881)	0.47531 (0.02595)
Men	Angular_Gyrus_TCATT	FW-corrected RD	0.00036 (1e-05)	0.00036 (1e-05)	0.00036 (1e-05)	0.00036 (2e-05)	0.00036 (1e-05)	0.00036 (1e-05)	0.00036 (1e-05)
Men	Angular_Gyrus_TCATT	FW-corrected AxD	0.00106 (3e-05)	0.00107 (3e-05)	0.00107 (3e-05)	0.00107 (3e-05)	0.00106 (3e-05)	0.00107 (3e-05)	0.00107 (3e-05)
Men	Angular_Gyrus_TCATT	FW-corrected MD	0.00059 (1e-05)	0.00059 (1e-05)	0.00059 (1e-05)	0.00059 (1e-05)	0.00059 (1e-05)	0.00059 (1e-05)	0.00059 (1e-05)
Men	Angular_Gyrus_TCATT	Conventional RD	0.00066 (7e-05)	0.00065 (6e-05)	0.00063 (6e-05)	0.00067 (1e-04)	0.00068 (8e-05)	0.00064 (6e-05)	6e-04 (5e-05)
Men	Angular_Gyrus_TCATT	Conventional AxD	0.0014 (7e-05)	0.00139 (6e-05)	0.00137 (6e-05)	0.00141 (1e-04)	0.00142 (7e-05)	0.00138 (6e-05)	0.00134 (6e-05)
Men	Angular_Gyrus_TCATT	Conventional MD	0.00091 (7e-05)	9e-04 (6e-05)	0.00088 (6e-05)	0.00092 (1e-04)	0.00093 (8e-05)	0.00089 (6e-05)	0.00084 (5e-05)
Men	Anterior_Orbital_Gyrus_TCATT	FW	0.29691 (0.04784)	0.28642 (0.04047)	0.27963 (0.03858)	0.2958 (0.05421)	0.30237 (0.04305)	0.28255 (0.04641)	0.2595 (0.04294)
Men	Anterior_Orbital_Gyrus_TCATT	FW-corrected FA	0.56665 (0.03801)	0.57275 (0.03467)	0.57816 (0.03025)	0.5749 (0.03885)	0.56635 (0.03777)	0.57649 (0.03456)	0.59112 (0.0326)
Men	Anterior_Orbital_Gyrus_TCATT	Conventional FA	0.45357 (0.04024)	0.46111 (0.03904)	0.46767 (0.04255)	0.46073 (0.04642)	0.44878 (0.0435)	0.46406 (0.04139)	0.48915 (0.04024)
Men	Anterior_Orbital_Gyrus_TCATT	FW-corrected RD	0.00034 (2e-05)	0.00034 (2e-05)	0.00033 (2e-05)	0.00033 (2e-05)	0.00034 (2e-05)	0.00033 (2e-05)	0.00033 (2e-05)
Men	Anterior_Orbital_Gyrus_TCATT	FW-corrected AxD	0.00108 (5e-05)	0.00109 (4e-05)	0.0011 (5e-05)	0.00109 (5e-05)	0.00108 (5e-05)	0.00109 (5e-05)	0.0011 (4e-05)
Men	Anterior_Orbital_Gyrus_TCATT	FW-corrected MD	0.00059 (2e-05)	0.00059 (1e-05)	0.00059 (1e-05)	0.00058 (2e-05)	0.00059 (1e-05)	0.00059 (1e-05)	0.00059 (1e-05)
Men	Anterior_Orbital_Gyrus_TCATT	Conventional RD	0.00071 (8e-05)	0.00069 (8e-05)	0.00068 (7e-05)	7e-04 (9e-05)	0.00072 (8e-05)	0.00069 (8e-05)	0.00064 (7e-05)
Men	Anterior_Orbital_Gyrus_TCATT	Conventional AxD	0.0015 (8e-05)	0.00148 (8e-05)	0.00148 (6e-05)	0.0015 (8e-05)	0.0015 (8e-05)	0.00148 (7e-05)	0.00146 (7e-05)
Men	Anterior_Orbital_Gyrus_TCATT	Conventional MD	0.00097 (7e-05)	0.00096 (7e-05)	0.00095 (6e-05)	0.00097 (8e-05)	0.00098 (7e-05)	0.00095 (7e-05)	0.00092 (6e-05)
Men	Calcarine_Sulcus_TCATT	FW	0.24545 (0.03845)	0.2353 (0.03076)	0.2325 (0.03316)	0.24709 (0.04874)	0.2484 (0.03545)	0.23425 (0.03469)	0.2124 (0.03177)
Men	Calcarine_Sulcus_TCATT	FW-corrected FA	0.60047 (0.02597)	0.60603 (0.0183)	0.60711 (0.02315)	0.60344 (0.02971)	0.59741 (0.02646)	0.60716 (0.02346)	0.61513 (0.02695)
Men	Calcarine_Sulcus_TCATT	Conventional FA	0.51067 (0.03293)	0.51714 (0.02638)	0.5181 (0.03187)	0.51122 (0.04143)	0.50648 (0.03345)	0.51977 (0.02898)	0.53612 (0.02948)
Men	Calcarine_Sulcus_TCATT	FW-corrected RD	0.00032 (2e-05)	0.00032 (2e-05)	0.00032 (2e-05)	0.00032 (2e-05)	0.00032 (2e-05)	0.00032 (2e-05)	0.00032 (2e-05)
Men	Calcarine_Sulcus_TCATT	FW-corrected AxD	0.00114 (4e-05)	0.00116 (4e-05)	0.00115 (4e-05)	0.00115 (5e-05)	0.00114 (4e-05)	0.00115 (4e-05)	0.00116 (4e-05)
Men	Calcarine_Sulcus_TCATT	FW-corrected MD	6e-04 (1e-05)	6e-04 (1e-05)	6e-04 (1e-05)	6e-04 (1e-05)	6e-04 (1e-05)	6e-04 (1e-05)	6e-04 (1e-05)
Men	Calcarine_Sulcus_TCATT	Conventional RD	0.00061 (6e-05)	6e-04 (6e-05)	0.00059 (6e-05)	0.00062 (9e-05)	0.00062 (6e-05)	6e-04 (5e-05)	0.00056 (4e-05)
Men	Calcarine_Sulcus_TCATT	Conventional AxD	0.00147 (7e-05)	0.00147 (7e-05)	0.00146 (6e-05)	0.00148 (1e-04)	0.00147 (6e-05)	0.00146 (6e-05)	0.00144 (6e-05)
Men	Calcarine_Sulcus_TCATT	Conventional MD	9e-04 (6e-05)	0.00089 (6e-05)	0.00088 (5e-05)	9e-04 (9e-05)	9e-04 (6e-05)	0.00088 (5e-05)	0.00085 (4e-05)
Men	Caudate_to_Middle_Frontal	FW	0.29398 (0.04588)	0.2846 (0.0389)	0.27112 (0.0397)	0.29269 (0.05714)	0.30391 (0.0461)	0.28035 (0.04037)	0.25071 (0.03433)
Men	Caudate_to_Middle_Frontal	FW-corrected FA	0.37525 (0.01833)	0.37765 (0.0159)	0.37237 (0.01584)	0.37655 (0.01756)	0.37949 (0.01675)	0.37221 (0.01535)	0.36967 (0.0174)
Men	Caudate_to_Middle_Frontal	Conventional FA	0.27695 (0.02172)	0.28059 (0.02185)	0.28393 (0.02358)	0.27993 (0.0233)	0.27715 (0.02211)	0.28012 (0.01967)	0.28834 (0.01957)
Men	Caudate_to_Middle_Frontal	FW-corrected RD	0.00045 (1e-05)	0.00045 (1e-05)	0.00045 (1e-05)	0.00045 (1e-05)	0.00045 (1e-05)	0.00045 (1e-05)	0.00045 (1e-05)
Men	Caudate_to_Middle_Frontal	FW-corrected AxD	0.00083 (2e-05)	0.00083 (2e-05)	0.00083 (1e-05)	0.00083 (2e-05)	0.00084 (2e-05)	0.00083 (1e-05)	0.00082 (2e-05)
Men	Caudate_to_Middle_Frontal	FW-corrected MD	0.00058 (1e-05)	0.00058 (1e-05)	0.00058 (1e-05)	0.00058 (1e-05)	0.00058 (1e-05)	0.00058 (1e-05)	0.00058 (1e-05)
Men	Caudate_to_Middle_Frontal	Conventional RD	0.00083 (6e-05)	0.00082 (6e-05)	8e-04 (6e-05)	0.00082 (8e-05)	0.00084 (7e-05)	0.00081 (6e-05)	0.00077 (4e-05)
Men	Caudate_to_Middle_Frontal	Conventional AxD	0.00122 (7e-05)	0.00121 (7e-05)	0.00118 (6e-05)	0.00121 (8e-05)	0.00124 (7e-05)	0.0012 (6e-05)	0.00115 (4e-05)
Men	Caudate_to_Middle_Frontal	Conventional MD	0.00096 (6e-05)	0.00095 (6e-05)	0.00092 (6e-05)	0.00095 (8e-05)	0.00098 (7e-05)	0.00094 (6e-05)	0.00089 (4e-05)
Men	Caudate_to_Superior_Frontal	FW	0.2733 (0.03886)	0.26499 (0.03029)	0.2543 (0.03439)	0.27139 (0.04705)	0.27834 (0.03718)	0.26259 (0.03591)	0.23981 (0.03059)
Men	Caudate_to_Superior_Frontal	FW-corrected FA	0.42864 (0.01965)	0.43086 (0.01713)	0.42881 (0.01733)	0.42954 (0.01893)	0.43147 (0.01684)	0.42915 (0.01721)	0.43205 (0.01923)
Men	Caudate_to_Superior_Frontal	Conventional FA	0.32439 (0.02314)	0.32821 (0.02294)	0.33257 (0.02692)	0.32643 (0.02586)	0.32279 (0.02369)	0.32888 (0.02231)	0.3405 (0.02178)
Men	Caudate_to_Superior_Frontal	FW-corrected RD	0.00043 (1e-05)	0.00043 (1e-05)	0.00043 (1e-05)	0.00043 (1e-05)	0.00043 (1e-05)	0.00043 (1e-05)	0.00043 (1e-05)
Men	Caudate_to_Superior_Frontal	FW-corrected AxD	0.00087 (2e-05)	0.00088 (2e-05)	0.00087 (2e-05)	0.00087 (2e-05)	0.00088 (2e-05)	0.00087 (2e-05)	0.00088 (2e-05)
Men	Caudate_to_Superior_Frontal	FW-corrected MD	0.00058 (1e-05)	0.00058 (1e-05)	0.00058 (1e-05)	0.00058 (1e-05)	0.00058 (1e-05)	0.00058 (1e-05)	0.00058 (1e-05)
Men	Caudate_to_Superior_Frontal	Conventional RD	0.00078 (5e-05)	0.00076 (5e-05)	0.00075 (6e-05)	0.00077 (6e-05)	0.00079 (6e-05)	0.00076 (5e-05)	0.00073 (4e-05)
Men	Caudate_to_Superior_Frontal	Conventional AxD	0.00123 (5e-05)	0.00122 (5e-05)	0.0012 (5e-05)	0.00122 (6e-05)	0.00124 (5e-05)	0.00122 (5e-05)	0.00119 (4e-05)
Men	Caudate_to_Superior_Frontal	Conventional MD	0.00093 (5e-05)	0.00092 (5e-05)	9e-04 (5e-05)	0.00092 (6e-05)	0.00094 (5e-05)	0.00091 (5e-05)	0.00088 (4e-05)
Men	Cingulum	FW	0.24713 (0.02987)	0.2408 (0.02613)	0.2314 (0.02482)	0.24536 (0.03668)	0.24988 (0.02801)	0.23468 (0.02527)	0.21557 (0.02358)
Men	Cingulum	FW-corrected FA	0.48305 (0.01955)	0.48729 (0.01346)	0.48332 (0.01642)	0.48338 (0.02104)	0.48053 (0.01909)	0.48564 (0.01739)	0.48778 (0.01851)
Men	Cingulum	Conventional FA	0.38861 (0.02577)	0.39456 (0.02067)	0.39434 (0.02278)	0.38971 (0.02557)	0.38782 (0.02258)	0.39527 (0.02084)	0.40395 (0.02031)
Men	Cingulum	FW-corrected RD	0.00039 (1e-05)	0.00039 (1e-05)	4e-04 (1e-05)	0.00039 (1e-05)	4e-04 (1e-05)	0.00039 (1e-05)	0.00039 (1e-05)
Men	Cingulum	FW-corrected AxD	0.00096 (3e-05)	0.00097 (2e-05)	0.00096 (3e-05)	0.00096 (3e-05)	0.00095 (2e-05)	0.00096 (2e-05)	0.00096 (2e-05)
Men	Cingulum	FW-corrected MD	0.00058 (1e-05)	0.00059 (1e-05)	0.00058 (1e-05)	0.00058 (1e-05)	0.00058 (1e-05)	0.00058 (1e-05)	0.00058 (1e-05)
Men	Cingulum	Conventional RD	0.00071 (5e-05)	7e-04 (5e-05)	0.00068 (4e-05)	7e-04 (6e-05)	0.00071 (5e-05)	0.00069 (4e-05)	0.00066 (3e-05)
Men	Cingulum	Conventional AxD	0.00129 (4e-05)	0.00129 (5e-05)	0.00127 (4e-05)	0.00129 (6e-05)	0.00129 (5e-05)	0.00127 (4e-05)	0.00125 (4e-05)
Men	Cingulum	Conventional MD	9e-04 (4e-05)	9e-04 (4e-05)	0.00088 (4e-05)	9e-04 (6e-05)	9e-04 (4e-05)	0.00088 (4e-05)	0.00085 (3e-05)
Men	Corticostriatal	FW	0.18573 (0.03178)	0.18232 (0.02606)	0.17063 (0.02669)	0.18275 (0.03996)	0.18903 (0.03759)	0.17757 (0.02953)	0.15709 (0.02319)
Men	Corticostriatal	FW-corrected FA	0.50654 (0.02315)	0.50594 (0.02162)	0.50156 (0.02242)	0.50744 (0.02422)	0.50821 (0.02233)	0.50403 (0.02095)	0.50066 (0.02178)
Men	Corticostriatal	Conventional FA	0.41656 (0.02656)	0.41572 (0.02361)	0.41946 (0.02709)	0.41829 (0.02952)	0.41679 (0.02842)	0.41861 (0.02397)	0.42533 (0.0214)
Men	Corticostriatal	FW-corrected RD	4e-04 (1e-05)	4e-04 (1e-05)	4e-04 (1e-05)	4e-04 (1e-05)	4e-04 (1e-05)	4e-04 (1e-05)	4e-04 (1e-05)
Men	Corticostriatal	FW-corrected AxD	0.00095 (2e-05)	0.00095 (3e-05)	0.00094 (3e-05)	0.00095 (2e-05)	0.00095 (2e-05)	0.00094 (2e-05)	0.00094 (2e-05)
Men	Corticostriatal	FW-corrected MD	0.00058 (1e-05)	0.00058 (0)	0.00058 (1e-05)	0.00058 (1e-05)	0.00058 (1e-05)	0.00058 (1e-05)	0.00058 (1e-05)
Men	Corticostriatal	Conventional RD	0.00062 (4e-05)	0.00061 (4e-05)	6e-04 (4e-05)	0.00061 (5e-05)	0.00062 (5e-05)	0.00061 (4e-05)	0.00058 (3e-05)
Men	Corticostriatal	Conventional AxD	0.00117 (5e-05)	0.00116 (5e-05)	0.00114 (5e-05)	0.00116 (6e-05)	0.00117 (6e-05)	0.00115 (4e-05)	0.00112 (4e-05)
Men	Corticostriatal	Conventional MD	8e-04 (4e-05)	8e-04 (4e-05)	0.00078 (4e-05)	0.00079 (5e-05)	8e-04 (5e-05)	0.00079 (4e-05)	0.00076 (3e-05)
Men	Cuneus_TCATT	FW	0.21818 (0.03817)	0.20878 (0.03065)	0.2053 (0.03258)	0.22 (0.04901)	0.22285 (0.03662)	0.20756 (0.03416)	0.18439 (0.03013)
Men	Cuneus_TCATT	FW-corrected FA	0.63434 (0.02691)	0.63751 (0.01988)	0.63893 (0.02226)	0.63755 (0.02997)	0.63047 (0.03163)	0.64122 (0.02527)	0.6502 (0.02416)
Men	Cuneus_TCATT	Conventional FA	0.55229 (0.03456)	0.55797 (0.0255)	0.55961 (0.03033)	0.55253 (0.04445)	0.54674 (0.03797)	0.56162 (0.0316)	0.57967 (0.02779)
Men	Cuneus_TCATT	FW-corrected RD	3e-04 (2e-05)	0.00031 (1e-05)	3e-04 (1e-05)	3e-04 (2e-05)	0.00031 (2e-05)	3e-04 (1e-05)	3e-04 (1e-05)
Men	Cuneus_TCATT	FW-corrected AxD	0.00119 (5e-05)	0.00121 (4e-05)	0.0012 (4e-05)	0.0012 (5e-05)	0.00119 (5e-05)	0.0012 (4e-05)	0.00121 (4e-05)
Men	Cuneus_TCATT	FW-corrected MD	6e-04 (1e-05)	0.00061 (2e-05)	6e-04 (1e-05)	6e-04 (1e-05)	6e-04 (1e-05)	6e-04 (1e-05)	6e-04 (1e-05)
Men	Cuneus_TCATT	Conventional RD	0.00055 (6e-05)	0.00054 (5e-05)	0.00053 (6e-05)	0.00056 (1e-04)	0.00056 (7e-05)	0.00054 (6e-05)	0.00049 (4e-05)
Men	Cuneus_TCATT	Conventional AxD	0.00148 (6e-05)	0.00148 (7e-05)	0.00147 (6e-05)	0.00148 (9e-05)	0.00147 (5e-05)	0.00147 (6e-05)	0.00144 (5e-05)
Men	Cuneus_TCATT	Conventional MD	0.00086 (6e-05)	0.00085 (5e-05)	0.00084 (5e-05)	0.00087 (9e-05)	0.00087 (6e-05)	0.00085 (5e-05)	0.00081 (4e-05)
Men	Fornix_FMRIB_FA1mm	FW	0.48124 (0.04542)	0.45922 (0.03761)	0.45482 (0.03566)	0.47408 (0.05238)	0.48779 (0.04479)	0.46243 (0.04521)	0.4252 (0.03777)
Men	Fornix_FMRIB_FA1mm	FW-corrected FA	0.43418 (0.02212)	0.43763 (0.02052)	0.43768 (0.0263)	0.4397 (0.02316)	0.42939 (0.02427)	0.44 (0.02122)	0.44943 (0.01975)
Men	Fornix_FMRIB_FA1mm	Conventional FA	0.29804 (0.02131)	0.30399 (0.02086)	0.30172 (0.02176)	0.29836 (0.0226)	0.29969 (0.01955)	0.30102 (0.01962)	0.3086 (0.01909)
Men	Fornix_FMRIB_FA1mm	FW-corrected RD	0.00035 (2e-05)	0.00036 (2e-05)	0.00036 (2e-05)	0.00036 (2e-05)	0.00035 (2e-05)	0.00036 (2e-05)	0.00037 (1e-05)
Men	Fornix_FMRIB_FA1mm	FW-corrected AxD	0.00086 (4e-05)	0.00088 (4e-05)	0.00087 (4e-05)	0.00087 (4e-05)	0.00086 (4e-05)	0.00087 (3e-05)	0.00089 (3e-05)
Men	Fornix_FMRIB_FA1mm	FW-corrected MD	0.00052 (2e-05)	0.00053 (2e-05)	0.00053 (2e-05)	0.00053 (2e-05)	0.00052 (2e-05)	0.00053 (2e-05)	0.00055 (1e-05)
Men	Fornix_FMRIB_FA1mm	Conventional RD	0.00113 (9e-05)	0.00109 (9e-05)	0.00108 (8e-05)	0.00111 (1e-04)	0.00114 (9e-05)	0.00109 (9e-05)	0.00102 (7e-05)
Men	Fornix_FMRIB_FA1mm	Conventional AxD	0.00172 (0.00011)	0.00168 (0.00011)	0.00165 (9e-05)	0.0017 (0.00012)	0.00174 (0.00012)	0.00168 (1e-04)	0.00159 (8e-05)
Men	Fornix_FMRIB_FA1mm	Conventional MD	0.00133 (9e-05)	0.00128 (9e-05)	0.00127 (9e-05)	0.00131 (0.00011)	0.00134 (1e-04)	0.00129 (9e-05)	0.00121 (7e-05)
Men	Gyrus_Rectus_TCATT	FW	0.27738 (0.04823)	0.26354 (0.04116)	0.25657 (0.03579)	0.27126 (0.0512)	0.2808 (0.03996)	0.26222 (0.04384)	0.24026 (0.0414)
Men	Gyrus_Rectus_TCATT	FW-corrected FA	0.50214 (0.03277)	0.50604 (0.03281)	0.50987 (0.02659)	0.50896 (0.03162)	0.50011 (0.03204)	0.5091 (0.03038)	0.52179 (0.03196)
Men	Gyrus_Rectus_TCATT	Conventional FA	0.39502 (0.039)	0.40403 (0.04012)	0.40887 (0.03977)	0.40156 (0.041)	0.39586 (0.04323)	0.4045 (0.03866)	0.42415 (0.03831)
Men	Gyrus_Rectus_TCATT	FW-corrected RD	0.00039 (2e-05)	0.00039 (2e-05)	0.00039 (1e-05)	0.00039 (2e-05)	0.00039 (2e-05)	0.00039 (2e-05)	0.00038 (2e-05)
Men	Gyrus_Rectus_TCATT	FW-corrected AxD	0.00098 (4e-05)	0.00098 (4e-05)	0.00098 (4e-05)	0.00098 (4e-05)	0.00097 (4e-05)	0.00098 (4e-05)	0.00099 (3e-05)
Men	Gyrus_Rectus_TCATT	FW-corrected MD	0.00059 (1e-05)	0.00059 (1e-05)	0.00059 (1e-05)	0.00058 (1e-05)	0.00058 (1e-05)	0.00059 (1e-05)	0.00059 (1e-05)
Men	Gyrus_Rectus_TCATT	Conventional RD	0.00073 (8e-05)	0.00071 (8e-05)	0.00069 (7e-05)	0.00072 (8e-05)	0.00073 (8e-05)	7e-04 (7e-05)	0.00066 (6e-05)
Men	Gyrus_Rectus_TCATT	Conventional AxD	0.00135 (7e-05)	0.00133 (7e-05)	0.00132 (6e-05)	0.00134 (7e-05)	0.00135 (8e-05)	0.00133 (7e-05)	0.00131 (6e-05)
Men	Gyrus_Rectus_TCATT	Conventional MD	0.00093 (7e-05)	0.00091 (7e-05)	9e-04 (6e-05)	0.00092 (7e-05)	0.00093 (7e-05)	0.00091 (7e-05)	0.00088 (6e-05)
Men	IFOF	FW	0.22676 (0.03939)	0.21756 (0.02955)	0.20686 (0.03163)	0.22728 (0.05043)	0.23589 (0.04059)	0.21367 (0.03717)	0.18812 (0.03203)
Men	IFOF	FW-corrected FA	0.54183 (0.02008)	0.54573 (0.01861)	0.54389 (0.01731)	0.54704 (0.02227)	0.54255 (0.01988)	0.54608 (0.01769)	0.54739 (0.02274)
Men	IFOF	Conventional FA	0.42671 (0.0295)	0.4336 (0.02953)	0.43892 (0.03115)	0.43104 (0.0341)	0.42628 (0.02863)	0.43573 (0.02483)	0.44694 (0.02624)
Men	IFOF	FW-corrected RD	0.00038 (1e-05)	0.00038 (1e-05)	0.00038 (1e-05)	0.00038 (1e-05)	0.00038 (1e-05)	0.00038 (1e-05)	0.00038 (1e-05)
Men	IFOF	FW-corrected AxD	0.00101 (3e-05)	0.00102 (3e-05)	0.00101 (3e-05)	0.00102 (3e-05)	0.00101 (2e-05)	0.00101 (2e-05)	0.00102 (3e-05)
Men	IFOF	FW-corrected MD	0.00059 (1e-05)	0.00059 (1e-05)	0.00059 (1e-05)	0.00059 (1e-05)	0.00059 (1e-05)	0.00059 (1e-05)	0.00059 (1e-05)
Men	IFOF	Conventional RD	0.00065 (6e-05)	0.00063 (5e-05)	0.00062 (6e-05)	0.00064 (7e-05)	0.00066 (6e-05)	0.00063 (5e-05)	0.00059 (4e-05)
Men	IFOF	Conventional AxD	0.00128 (5e-05)	0.00127 (5e-05)	0.00125 (5e-05)	0.00128 (7e-05)	0.0013 (6e-05)	0.00127 (5e-05)	0.00123 (5e-05)
Men	IFOF	Conventional MD	0.00086 (5e-05)	0.00085 (5e-05)	0.00083 (5e-05)	0.00086 (7e-05)	0.00087 (6e-05)	0.00084 (5e-05)	8e-04 (4e-05)
Men	ILF_Final	FW	0.24883 (0.03778)	0.24097 (0.03065)	0.23188 (0.02799)	0.25011 (0.04625)	0.25303 (0.03542)	0.2366 (0.03314)	0.21506 (0.03191)
Men	ILF_Final	FW-corrected FA	0.45255 (0.02146)	0.45706 (0.01632)	0.45465 (0.01973)	0.45437 (0.02255)	0.45108 (0.01991)	0.45705 (0.02026)	0.46101 (0.01792)
Men	ILF_Final	Conventional FA	0.35693 (0.02721)	0.36272 (0.02299)	0.36377 (0.02651)	0.35731 (0.03055)	0.35549 (0.02402)	0.36461 (0.02478)	0.37588 (0.02302)
Men	ILF_Final	FW-corrected RD	0.00042 (1e-05)	0.00042 (1e-05)	0.00042 (1e-05)	0.00042 (1e-05)	0.00042 (1e-05)	0.00042 (1e-05)	0.00041 (1e-05)
Men	ILF_Final	FW-corrected AxD	0.00091 (2e-05)	0.00091 (2e-05)	0.00091 (2e-05)	0.00091 (2e-05)	0.00091 (2e-05)	0.00091 (2e-05)	0.00092 (2e-05)
Men	ILF_Final	FW-corrected MD	0.00058 (1e-05)	0.00058 (1e-05)	0.00058 (1e-05)	0.00058 (1e-05)	0.00058 (1e-05)	0.00058 (1e-05)	0.00058 (1e-05)
Men	ILF_Final	Conventional RD	0.00072 (6e-05)	0.00071 (5e-05)	0.00069 (5e-05)	0.00072 (8e-05)	0.00073 (6e-05)	7e-04 (5e-05)	0.00067 (4e-05)
Men	ILF_Final	Conventional AxD	0.00122 (5e-05)	0.00122 (5e-05)	0.0012 (4e-05)	0.00123 (7e-05)	0.00123 (6e-05)	0.00121 (5e-05)	0.00118 (4e-05)
Men	ILF_Final	Conventional MD	0.00089 (5e-05)	0.00088 (5e-05)	0.00086 (4e-05)	0.00089 (8e-05)	9e-04 (6e-05)	0.00087 (5e-05)	0.00084 (4e-05)
Men	Inferior_Frontal_Gyrus_Pars_Opercularis_TCATT	FW	0.28352 (0.04596)	0.2751 (0.03774)	0.25966 (0.04247)	0.28107 (0.05477)	0.29501 (0.04664)	0.26899 (0.04241)	0.23938 (0.03382)
Men	Inferior_Frontal_Gyrus_Pars_Opercularis_TCATT	FW-corrected FA	0.46871 (0.02097)	0.4697 (0.01806)	0.46897 (0.02122)	0.47114 (0.02287)	0.46945 (0.01971)	0.46873 (0.02099)	0.46751 (0.0217)
Men	Inferior_Frontal_Gyrus_Pars_Opercularis_TCATT	Conventional FA	0.36597 (0.02858)	0.36757 (0.02909)	0.37605 (0.03015)	0.3689 (0.03211)	0.36519 (0.0276)	0.37112 (0.02646)	0.38101 (0.02568)
Men	Inferior_Frontal_Gyrus_Pars_Opercularis_TCATT	FW-corrected RD	0.00039 (1e-05)	0.00039 (1e-05)	0.00039 (1e-05)	0.00039 (1e-05)	0.00039 (1e-05)	0.00039 (1e-05)	4e-04 (1e-05)
Men	Inferior_Frontal_Gyrus_Pars_Opercularis_TCATT	FW-corrected AxD	0.00093 (3e-05)	0.00094 (2e-05)	0.00093 (2e-05)	0.00093 (2e-05)	0.00093 (2e-05)	0.00093 (2e-05)	0.00093 (2e-05)
Men	Inferior_Frontal_Gyrus_Pars_Opercularis_TCATT	FW-corrected MD	0.00057 (1e-05)	0.00057 (1e-05)	0.00057 (1e-05)	0.00057 (1e-05)	0.00057 (1e-05)	0.00057 (1e-05)	0.00057 (1e-05)
Men	Inferior_Frontal_Gyrus_Pars_Opercularis_TCATT	Conventional RD	0.00078 (7e-05)	0.00077 (7e-05)	0.00075 (7e-05)	0.00078 (8e-05)	8e-04 (7e-05)	0.00076 (6e-05)	0.00072 (5e-05)
Men	Inferior_Frontal_Gyrus_Pars_Opercularis_TCATT	Conventional AxD	0.00135 (7e-05)	0.00135 (6e-05)	0.00132 (8e-05)	0.00135 (7e-05)	0.00138 (8e-05)	0.00133 (6e-05)	0.00129 (5e-05)
Men	Inferior_Frontal_Gyrus_Pars_Opercularis_TCATT	Conventional MD	0.00097 (6e-05)	0.00096 (6e-05)	0.00094 (7e-05)	0.00097 (7e-05)	0.00099 (7e-05)	0.00095 (6e-05)	0.00091 (4e-05)
Men	Inferior_Frontal_Gyrus_Pars_Orbitalis_TCATT	FW	0.28304 (0.04773)	0.27439 (0.03899)	0.26411 (0.03897)	0.28062 (0.05549)	0.29247 (0.04518)	0.26951 (0.0435)	0.24042 (0.03885)
Men	Inferior_Frontal_Gyrus_Pars_Orbitalis_TCATT	FW-corrected FA	0.54979 (0.03356)	0.55693 (0.02796)	0.55743 (0.02668)	0.55579 (0.03334)	0.54772 (0.03126)	0.55641 (0.02825)	0.56808 (0.02744)
Men	Inferior_Frontal_Gyrus_Pars_Orbitalis_TCATT	Conventional FA	0.43741 (0.03572)	0.44354 (0.03319)	0.449 (0.03588)	0.44278 (0.04109)	0.43149 (0.03826)	0.44579 (0.03408)	0.46679 (0.0329)
Men	Inferior_Frontal_Gyrus_Pars_Orbitalis_TCATT	FW-corrected RD	0.00035 (1e-05)	0.00035 (1e-05)	0.00035 (1e-05)	0.00035 (2e-05)	0.00035 (1e-05)	0.00035 (1e-05)	0.00034 (1e-05)
Men	Inferior_Frontal_Gyrus_Pars_Orbitalis_TCATT	FW-corrected AxD	0.00108 (5e-05)	0.00108 (3e-05)	0.00108 (4e-05)	0.00108 (4e-05)	0.00107 (4e-05)	0.00108 (4e-05)	0.00109 (4e-05)
Men	Inferior_Frontal_Gyrus_Pars_Orbitalis_TCATT	FW-corrected MD	0.00059 (1e-05)	0.00059 (1e-05)	0.00059 (1e-05)	0.00059 (1e-05)	0.00059 (1e-05)	0.00059 (1e-05)	0.00059 (1e-05)
Men	Inferior_Frontal_Gyrus_Pars_Orbitalis_TCATT	Conventional RD	7e-04 (7e-05)	0.00069 (7e-05)	0.00067 (7e-05)	0.00069 (8e-05)	0.00072 (7e-05)	0.00068 (6e-05)	0.00064 (5e-05)
Men	Inferior_Frontal_Gyrus_Pars_Orbitalis_TCATT	Conventional AxD	0.00146 (7e-05)	0.00144 (7e-05)	0.00143 (6e-05)	0.00145 (8e-05)	0.00146 (7e-05)	0.00144 (6e-05)	0.0014 (5e-05)
Men	Inferior_Frontal_Gyrus_Pars_Orbitalis_TCATT	Conventional MD	0.00095 (7e-05)	0.00094 (6e-05)	0.00092 (6e-05)	0.00094 (8e-05)	0.00097 (7e-05)	0.00093 (6e-05)	0.00089 (5e-05)
Men	Inferior_Frontal_Gyrus_Pars_Triangularis_TCATT	FW	0.27866 (0.04877)	0.27065 (0.0394)	0.25448 (0.04291)	0.27682 (0.05857)	0.29084 (0.04594)	0.26344 (0.04503)	0.2343 (0.03843)
Men	Inferior_Frontal_Gyrus_Pars_Triangularis_TCATT	FW-corrected FA	0.43631 (0.02253)	0.43995 (0.01858)	0.43916 (0.02015)	0.44001 (0.02235)	0.43828 (0.01892)	0.43836 (0.02007)	0.44124 (0.02363)
Men	Inferior_Frontal_Gyrus_Pars_Triangularis_TCATT	Conventional FA	0.33634 (0.0302)	0.34019 (0.02832)	0.34762 (0.03068)	0.34011 (0.03246)	0.33411 (0.02682)	0.34268 (0.02746)	0.35601 (0.0283)
Men	Inferior_Frontal_Gyrus_Pars_Triangularis_TCATT	FW-corrected RD	0.00042 (1e-05)	0.00042 (1e-05)	0.00042 (1e-05)	0.00042 (1e-05)	0.00042 (1e-05)	0.00042 (1e-05)	0.00042 (1e-05)
Men	Inferior_Frontal_Gyrus_Pars_Triangularis_TCATT	FW-corrected AxD	9e-04 (2e-05)	0.00091 (2e-05)	9e-04 (2e-05)	9e-04 (2e-05)	9e-04 (2e-05)	9e-04 (2e-05)	0.00091 (2e-05)
Men	Inferior_Frontal_Gyrus_Pars_Triangularis_TCATT	FW-corrected MD	0.00058 (1e-05)	0.00058 (1e-05)	0.00058 (1e-05)	0.00058 (1e-05)	0.00058 (1e-05)	0.00058 (1e-05)	0.00058 (1e-05)
Men	Inferior_Frontal_Gyrus_Pars_Triangularis_TCATT	Conventional RD	0.00078 (7e-05)	0.00077 (7e-05)	0.00075 (7e-05)	0.00078 (8e-05)	8e-04 (7e-05)	0.00076 (6e-05)	0.00072 (5e-05)
Men	Inferior_Frontal_Gyrus_Pars_Triangularis_TCATT	Conventional AxD	0.00129 (7e-05)	0.00129 (6e-05)	0.00126 (7e-05)	0.00129 (7e-05)	0.00132 (7e-05)	0.00127 (6e-05)	0.00123 (5e-05)
Men	Inferior_Frontal_Gyrus_Pars_Triangularis_TCATT	Conventional MD	0.00095 (7e-05)	0.00095 (6e-05)	0.00092 (7e-05)	0.00095 (8e-05)	0.00097 (7e-05)	0.00093 (6e-05)	0.00089 (5e-05)
Men	Inferior_Occipital_TCATT	FW	0.23521 (0.03772)	0.22731 (0.02947)	0.22273 (0.02982)	0.23633 (0.04555)	0.23822 (0.03571)	0.22396 (0.03506)	0.20369 (0.03188)
Men	Inferior_Occipital_TCATT	FW-corrected FA	0.65163 (0.02925)	0.65689 (0.02337)	0.65984 (0.02537)	0.65502 (0.03296)	0.64816 (0.02956)	0.65937 (0.02551)	0.6674 (0.03036)
Men	Inferior_Occipital_TCATT	Conventional FA	0.56409 (0.03589)	0.57104 (0.03086)	0.57334 (0.03565)	0.56545 (0.04326)	0.56031 (0.03775)	0.5746 (0.03194)	0.59186 (0.03291)
Men	Inferior_Occipital_TCATT	FW-corrected RD	0.00029 (2e-05)	0.00029 (2e-05)	0.00029 (2e-05)	0.00029 (2e-05)	3e-04 (2e-05)	0.00029 (2e-05)	0.00028 (2e-05)
Men	Inferior_Occipital_TCATT	FW-corrected AxD	0.00121 (5e-05)	0.00123 (4e-05)	0.00122 (5e-05)	0.00122 (5e-05)	0.00121 (5e-05)	0.00122 (4e-05)	0.00123 (5e-05)
Men	Inferior_Occipital_TCATT	FW-corrected MD	6e-04 (1e-05)	6e-04 (2e-05)	6e-04 (1e-05)	6e-04 (1e-05)	6e-04 (1e-05)	6e-04 (1e-05)	6e-04 (1e-05)
Men	Inferior_Occipital_TCATT	Conventional RD	0.00057 (6e-05)	0.00056 (6e-05)	0.00055 (6e-05)	0.00057 (8e-05)	0.00058 (7e-05)	0.00055 (6e-05)	0.00051 (4e-05)
Men	Inferior_Occipital_TCATT	Conventional AxD	0.00153 (7e-05)	0.00154 (7e-05)	0.00152 (6e-05)	0.00154 (9e-05)	0.00153 (6e-05)	0.00152 (7e-05)	0.0015 (7e-05)
Men	Inferior_Occipital_TCATT	Conventional MD	0.00089 (6e-05)	0.00088 (6e-05)	0.00087 (5e-05)	0.00089 (8e-05)	0.00089 (6e-05)	0.00087 (5e-05)	0.00084 (4e-05)
Men	Inferior_Parietal_Lobule_TCATT	FW	0.2467 (0.04507)	0.2391 (0.03254)	0.22781 (0.03804)	0.24815 (0.05739)	0.25663 (0.04861)	0.23558 (0.04026)	0.20673 (0.03556)
Men	Inferior_Parietal_Lobule_TCATT	FW-corrected FA	0.53508 (0.02625)	0.53851 (0.01983)	0.53893 (0.02106)	0.53831 (0.02746)	0.53214 (0.02951)	0.54031 (0.02239)	0.54617 (0.02193)
Men	Inferior_Parietal_Lobule_TCATT	Conventional FA	0.4469 (0.03341)	0.45209 (0.02792)	0.45611 (0.03168)	0.44734 (0.03916)	0.4426 (0.0358)	0.45351 (0.02811)	0.46871 (0.02608)
Men	Inferior_Parietal_Lobule_TCATT	FW-corrected RD	0.00036 (1e-05)	0.00036 (1e-05)	0.00036 (1e-05)	0.00036 (1e-05)	0.00036 (1e-05)	0.00036 (1e-05)	0.00036 (1e-05)
Men	Inferior_Parietal_Lobule_TCATT	FW-corrected AxD	0.00104 (4e-05)	0.00105 (3e-05)	0.00105 (3e-05)	0.00105 (4e-05)	0.00104 (4e-05)	0.00105 (3e-05)	0.00105 (3e-05)
Men	Inferior_Parietal_Lobule_TCATT	FW-corrected MD	0.00059 (1e-05)	0.00059 (1e-05)	0.00059 (1e-05)	0.00059 (1e-05)	0.00059 (1e-05)	0.00059 (1e-05)	0.00059 (1e-05)
Men	Inferior_Parietal_Lobule_TCATT	Conventional RD	0.00066 (7e-05)	0.00065 (6e-05)	0.00063 (6e-05)	0.00066 (9e-05)	0.00068 (8e-05)	0.00064 (6e-05)	6e-04 (5e-05)
Men	Inferior_Parietal_Lobule_TCATT	Conventional AxD	0.00138 (6e-05)	0.00137 (5e-05)	0.00135 (5e-05)	0.00138 (9e-05)	0.00139 (7e-05)	0.00136 (6e-05)	0.00133 (5e-05)
Men	Inferior_Parietal_Lobule_TCATT	Conventional MD	9e-04 (6e-05)	0.00089 (5e-05)	0.00087 (6e-05)	9e-04 (9e-05)	0.00091 (7e-05)	0.00088 (5e-05)	0.00085 (5e-05)
Men	Inferior_Temporal_Gyrus_TCATT	FW	0.24613 (0.03423)	0.23772 (0.02674)	0.23005 (0.02426)	0.24672 (0.0408)	0.24774 (0.0324)	0.23342 (0.02973)	0.21164 (0.02902)
Men	Inferior_Temporal_Gyrus_TCATT	FW-corrected FA	0.6016 (0.02251)	0.60137 (0.01778)	0.60407 (0.0181)	0.60432 (0.02349)	0.59593 (0.02316)	0.60542 (0.0207)	0.61244 (0.0176)
Men	Inferior_Temporal_Gyrus_TCATT	Conventional FA	0.50707 (0.02884)	0.51186 (0.02655)	0.51618 (0.02792)	0.50699 (0.0329)	0.50469 (0.03051)	0.5141 (0.02547)	0.52677 (0.02268)
Men	Inferior_Temporal_Gyrus_TCATT	FW-corrected RD	0.00032 (1e-05)	0.00033 (1e-05)	0.00033 (1e-05)	0.00032 (1e-05)	0.00033 (1e-05)	0.00032 (1e-05)	0.00032 (1e-05)
Men	Inferior_Temporal_Gyrus_TCATT	FW-corrected AxD	0.00112 (3e-05)	0.00113 (3e-05)	0.00112 (3e-05)	0.00113 (4e-05)	0.00112 (3e-05)	0.00113 (3e-05)	0.00113 (3e-05)
Men	Inferior_Temporal_Gyrus_TCATT	FW-corrected MD	0.00059 (1e-05)	0.00059 (1e-05)	0.00059 (1e-05)	0.00059 (1e-05)	0.00059 (1e-05)	0.00059 (1e-05)	0.00059 (1e-05)
Men	Inferior_Temporal_Gyrus_TCATT	Conventional RD	0.00062 (5e-05)	0.00061 (5e-05)	0.00059 (4e-05)	0.00062 (6e-05)	0.00062 (6e-05)	6e-04 (4e-05)	0.00057 (4e-05)
Men	Inferior_Temporal_Gyrus_TCATT	Conventional AxD	0.00146 (5e-05)	0.00145 (6e-05)	0.00143 (4e-05)	0.00146 (7e-05)	0.00146 (5e-05)	0.00144 (5e-05)	0.00141 (5e-05)
Men	Inferior_Temporal_Gyrus_TCATT	Conventional MD	9e-04 (5e-05)	0.00089 (5e-05)	0.00087 (4e-05)	9e-04 (6e-05)	9e-04 (5e-05)	0.00088 (4e-05)	0.00085 (4e-05)
Men	Lateral_Orbital_Gyrus_TCATT	FW	0.28091 (0.0477)	0.27243 (0.03923)	0.26262 (0.03625)	0.2783 (0.0537)	0.28899 (0.0436)	0.26668 (0.04202)	0.23914 (0.04046)
Men	Lateral_Orbital_Gyrus_TCATT	FW-corrected FA	0.5829 (0.03618)	0.59083 (0.02986)	0.5925 (0.02714)	0.58989 (0.03587)	0.57999 (0.03393)	0.59189 (0.02998)	0.60242 (0.02786)
Men	Lateral_Orbital_Gyrus_TCATT	Conventional FA	0.47338 (0.03761)	0.48028 (0.03446)	0.48557 (0.03702)	0.47949 (0.04384)	0.466 (0.04103)	0.48314 (0.03626)	0.50354 (0.03688)
Men	Lateral_Orbital_Gyrus_TCATT	FW-corrected RD	0.00033 (2e-05)	0.00033 (2e-05)	0.00033 (1e-05)	0.00033 (2e-05)	0.00033 (1e-05)	0.00033 (1e-05)	0.00032 (2e-05)
Men	Lateral_Orbital_Gyrus_TCATT	FW-corrected AxD	0.00113 (5e-05)	0.00113 (4e-05)	0.00113 (5e-05)	0.00113 (5e-05)	0.00112 (5e-05)	0.00113 (5e-05)	0.00114 (4e-05)
Men	Lateral_Orbital_Gyrus_TCATT	FW-corrected MD	0.00059 (1e-05)	6e-04 (1e-05)	6e-04 (1e-05)	0.00059 (1e-05)	0.00059 (1e-05)	0.00059 (1e-05)	0.00059 (1e-05)
Men	Lateral_Orbital_Gyrus_TCATT	Conventional RD	0.00067 (7e-05)	0.00066 (7e-05)	0.00065 (6e-05)	0.00067 (8e-05)	0.00069 (7e-05)	0.00065 (6e-05)	0.00061 (6e-05)
Men	Lateral_Orbital_Gyrus_TCATT	Conventional AxD	0.0015 (7e-05)	0.00149 (8e-05)	0.00148 (6e-05)	0.0015 (8e-05)	0.00151 (8e-05)	0.00148 (7e-05)	0.00145 (6e-05)
Men	Lateral_Orbital_Gyrus_TCATT	Conventional MD	0.00095 (7e-05)	0.00094 (7e-05)	0.00092 (6e-05)	0.00094 (8e-05)	0.00096 (7e-05)	0.00093 (6e-05)	0.00089 (5e-05)
Men	Lingual_Gyrus_TCATT	FW	0.2486 (0.03903)	0.23492 (0.03095)	0.23469 (0.03321)	0.24857 (0.04676)	0.25198 (0.03519)	0.2365 (0.03601)	0.21389 (0.03207)
Men	Lingual_Gyrus_TCATT	FW-corrected FA	0.58532 (0.02585)	0.59088 (0.01901)	0.59119 (0.02493)	0.58882 (0.02836)	0.58281 (0.02518)	0.59118 (0.02197)	0.59996 (0.02712)
Men	Lingual_Gyrus_TCATT	Conventional FA	0.50116 (0.03267)	0.50863 (0.02602)	0.50734 (0.03123)	0.50279 (0.03801)	0.49914 (0.03324)	0.50915 (0.02785)	0.52488 (0.03063)
Men	Lingual_Gyrus_TCATT	FW-corrected RD	0.00032 (2e-05)	0.00032 (1e-05)	0.00032 (2e-05)	0.00032 (2e-05)	0.00033 (2e-05)	0.00032 (2e-05)	0.00032 (2e-05)
Men	Lingual_Gyrus_TCATT	FW-corrected AxD	0.00113 (5e-05)	0.00114 (4e-05)	0.00114 (4e-05)	0.00114 (5e-05)	0.00113 (4e-05)	0.00114 (4e-05)	0.00114 (4e-05)
Men	Lingual_Gyrus_TCATT	FW-corrected MD	0.00059 (1e-05)	6e-04 (2e-05)	6e-04 (1e-05)	0.00059 (2e-05)	0.00059 (1e-05)	0.00059 (1e-05)	0.00059 (1e-05)
Men	Lingual_Gyrus_TCATT	Conventional RD	0.00062 (6e-05)	0.00061 (6e-05)	6e-04 (6e-05)	0.00062 (8e-05)	0.00063 (6e-05)	6e-04 (6e-05)	0.00056 (5e-05)
Men	Lingual_Gyrus_TCATT	Conventional AxD	0.00147 (7e-05)	0.00146 (7e-05)	0.00146 (6e-05)	0.00147 (1e-04)	0.00147 (6e-05)	0.00146 (7e-05)	0.00143 (6e-05)
Men	Lingual_Gyrus_TCATT	Conventional MD	0.00091 (6e-05)	0.00089 (6e-05)	0.00089 (5e-05)	0.00091 (8e-05)	0.00091 (6e-05)	0.00089 (5e-05)	0.00085 (4e-05)
Men	M1.SMATT	FW	0.1906 (0.02644)	0.18853 (0.02045)	0.17864 (0.01962)	0.1872 (0.03089)	0.19204 (0.03012)	0.18394 (0.0248)	0.17015 (0.01924)
Men	M1.SMATT	FW-corrected FA	0.57973 (0.02069)	0.57646 (0.01889)	0.57437 (0.01939)	0.58182 (0.02299)	0.5802 (0.02012)	0.5773 (0.01996)	0.57436 (0.01837)
Men	M1.SMATT	Conventional FA	0.49214 (0.02611)	0.48891 (0.02221)	0.49382 (0.02356)	0.49509 (0.02674)	0.49157 (0.0256)	0.49381 (0.02314)	0.49765 (0.01963)
Men	M1.SMATT	FW-corrected RD	0.00035 (1e-05)	0.00036 (1e-05)	0.00036 (1e-05)	0.00035 (1e-05)	0.00035 (1e-05)	0.00035 (1e-05)	0.00036 (1e-05)
Men	M1.SMATT	FW-corrected AxD	0.00103 (3e-05)	0.00103 (3e-05)	0.00103 (3e-05)	0.00103 (3e-05)	0.00103 (3e-05)	0.00103 (2e-05)	0.00102 (2e-05)
Men	M1.SMATT	FW-corrected MD	0.00058 (1e-05)	0.00058 (1e-05)	0.00058 (1e-05)	0.00058 (1e-05)	0.00058 (1e-05)	0.00058 (1e-05)	0.00058 (1e-05)
Men	M1.SMATT	Conventional RD	0.00057 (4e-05)	0.00058 (3e-05)	0.00056 (3e-05)	0.00057 (4e-05)	0.00057 (4e-05)	0.00057 (4e-05)	0.00055 (3e-05)
Men	M1.SMATT	Conventional AxD	0.00127 (5e-05)	0.00126 (4e-05)	0.00124 (4e-05)	0.00126 (5e-05)	0.00126 (5e-05)	0.00125 (4e-05)	0.00123 (4e-05)
Men	M1.SMATT	Conventional MD	8e-04 (4e-05)	8e-04 (3e-05)	0.00079 (3e-05)	8e-04 (4e-05)	8e-04 (4e-05)	0.00079 (3e-05)	0.00078 (3e-05)
Men	M1_TCATT	FW	0.22859 (0.03412)	0.22412 (0.02842)	0.21481 (0.02844)	0.22661 (0.04006)	0.23389 (0.03807)	0.22093 (0.03034)	0.20069 (0.02706)
Men	M1_TCATT	FW-corrected FA	0.52592 (0.02194)	0.52961 (0.02231)	0.52893 (0.01998)	0.52914 (0.02436)	0.52445 (0.02427)	0.53046 (0.0208)	0.53634 (0.02054)
Men	M1_TCATT	Conventional FA	0.44089 (0.02986)	0.4442 (0.02814)	0.44824 (0.02924)	0.44336 (0.0333)	0.4373 (0.03283)	0.44723 (0.02631)	0.46076 (0.02428)
Men	M1_TCATT	FW-corrected RD	0.00037 (1e-05)	0.00037 (1e-05)	0.00037 (1e-05)	0.00037 (1e-05)	0.00037 (1e-05)	0.00037 (1e-05)	0.00036 (1e-05)
Men	M1_TCATT	FW-corrected AxD	0.00098 (3e-05)	0.00099 (3e-05)	0.00099 (3e-05)	0.00098 (3e-05)	0.00098 (3e-05)	0.00099 (3e-05)	0.00099 (2e-05)
Men	M1_TCATT	FW-corrected MD	0.00057 (1e-05)	0.00058 (1e-05)	0.00057 (1e-05)	0.00057 (1e-05)	0.00057 (1e-05)	0.00057 (1e-05)	0.00057 (1e-05)
Men	M1_TCATT	Conventional RD	0.00066 (5e-05)	0.00065 (5e-05)	0.00064 (5e-05)	0.00065 (6e-05)	0.00066 (6e-05)	0.00065 (4e-05)	0.00062 (4e-05)
Men	M1_TCATT	Conventional AxD	0.00131 (5e-05)	0.00131 (4e-05)	0.00129 (4e-05)	0.00131 (5e-05)	0.00131 (5e-05)	0.0013 (4e-05)	0.00128 (4e-05)
Men	M1_TCATT	Conventional MD	0.00087 (5e-05)	0.00087 (4e-05)	0.00086 (4e-05)	0.00087 (5e-05)	0.00088 (5e-05)	0.00086 (4e-05)	0.00084 (4e-05)
Men	Medial_Frontal_Gyrus_TCATT	FW	0.25861 (0.04072)	0.24912 (0.03203)	0.23815 (0.03376)	0.25567 (0.04721)	0.26556 (0.03617)	0.24552 (0.03662)	0.2224 (0.03452)
Men	Medial_Frontal_Gyrus_TCATT	FW-corrected FA	0.53437 (0.02582)	0.53932 (0.02303)	0.54043 (0.02215)	0.53793 (0.02744)	0.53186 (0.02503)	0.54095 (0.02377)	0.55018 (0.02353)
Men	Medial_Frontal_Gyrus_TCATT	Conventional FA	0.43229 (0.0314)	0.43875 (0.02985)	0.44436 (0.03306)	0.43544 (0.03649)	0.42823 (0.03062)	0.44066 (0.03017)	0.45703 (0.02956)
Men	Medial_Frontal_Gyrus_TCATT	FW-corrected RD	0.00036 (1e-05)	0.00036 (1e-05)	0.00036 (1e-05)	0.00036 (1e-05)	0.00037 (1e-05)	0.00036 (1e-05)	0.00036 (1e-05)
Men	Medial_Frontal_Gyrus_TCATT	FW-corrected AxD	0.00103 (3e-05)	0.00104 (3e-05)	0.00104 (3e-05)	0.00103 (3e-05)	0.00103 (3e-05)	0.00103 (3e-05)	0.00104 (3e-05)
Men	Medial_Frontal_Gyrus_TCATT	FW-corrected MD	0.00059 (1e-05)	0.00059 (1e-05)	0.00059 (1e-05)	0.00058 (1e-05)	0.00059 (1e-05)	0.00059 (1e-05)	0.00059 (1e-05)
Men	Medial_Frontal_Gyrus_TCATT	Conventional RD	0.00069 (6e-05)	0.00067 (6e-05)	0.00066 (6e-05)	0.00068 (7e-05)	7e-04 (6e-05)	0.00067 (6e-05)	0.00063 (5e-05)
Men	Medial_Frontal_Gyrus_TCATT	Conventional AxD	0.00139 (6e-05)	0.00138 (5e-05)	0.00136 (5e-05)	0.00138 (6e-05)	0.0014 (5e-05)	0.00137 (5e-05)	0.00134 (4e-05)
Men	Medial_Frontal_Gyrus_TCATT	Conventional MD	0.00092 (6e-05)	0.00091 (5e-05)	0.00089 (5e-05)	0.00091 (6e-05)	0.00093 (5e-05)	9e-04 (5e-05)	0.00087 (4e-05)
Men	Medial_Orbital_Gyrus_TCATT	FW	0.32454 (0.04838)	0.31045 (0.0438)	0.30411 (0.04002)	0.32017 (0.05331)	0.32762 (0.04185)	0.3089 (0.04647)	0.28187 (0.04299)
Men	Medial_Orbital_Gyrus_TCATT	FW-corrected FA	0.54586 (0.03548)	0.55008 (0.03462)	0.55536 (0.02755)	0.55507 (0.03536)	0.54352 (0.03576)	0.55434 (0.03335)	0.56691 (0.03191)
Men	Medial_Orbital_Gyrus_TCATT	Conventional FA	0.42778 (0.03893)	0.43566 (0.03931)	0.441 (0.04133)	0.43587 (0.04257)	0.42532 (0.04382)	0.43784 (0.0398)	0.45958 (0.0372)
Men	Medial_Orbital_Gyrus_TCATT	FW-corrected RD	0.00035 (2e-05)	0.00035 (2e-05)	0.00035 (2e-05)	0.00034 (2e-05)	0.00035 (2e-05)	0.00034 (2e-05)	0.00034 (2e-05)
Men	Medial_Orbital_Gyrus_TCATT	FW-corrected AxD	0.00104 (5e-05)	0.00104 (4e-05)	0.00105 (4e-05)	0.00104 (5e-05)	0.00103 (5e-05)	0.00104 (4e-05)	0.00106 (4e-05)
Men	Medial_Orbital_Gyrus_TCATT	FW-corrected MD	0.00058 (2e-05)	0.00058 (2e-05)	0.00058 (1e-05)	0.00058 (2e-05)	0.00057 (1e-05)	0.00058 (1e-05)	0.00058 (1e-05)
Men	Medial_Orbital_Gyrus_TCATT	Conventional RD	0.00077 (8e-05)	0.00075 (9e-05)	0.00074 (8e-05)	0.00076 (9e-05)	0.00077 (8e-05)	0.00074 (8e-05)	7e-04 (7e-05)
Men	Medial_Orbital_Gyrus_TCATT	Conventional AxD	0.00151 (8e-05)	0.00149 (9e-05)	0.00148 (7e-05)	0.0015 (9e-05)	0.00151 (8e-05)	0.00149 (8e-05)	0.00145 (7e-05)
Men	Medial_Orbital_Gyrus_TCATT	Conventional MD	0.00102 (8e-05)	0.00099 (8e-05)	0.00098 (7e-05)	0.00101 (8e-05)	0.00102 (7e-05)	0.00099 (8e-05)	0.00095 (6e-05)
Men	Medial_Orbitofrontal_Gyrus_TCATT	FW	0.25702 (0.0459)	0.2449 (0.03793)	0.23793 (0.03393)	0.25301 (0.04969)	0.26207 (0.03907)	0.2425 (0.04133)	0.22247 (0.03851)
Men	Medial_Orbitofrontal_Gyrus_TCATT	FW-corrected FA	0.52979 (0.03124)	0.53558 (0.02832)	0.53653 (0.02646)	0.53664 (0.03085)	0.52928 (0.03164)	0.53717 (0.03001)	0.55203 (0.02946)
Men	Medial_Orbitofrontal_Gyrus_TCATT	Conventional FA	0.42501 (0.03742)	0.43389 (0.03673)	0.43723 (0.03812)	0.43084 (0.04129)	0.42447 (0.04148)	0.43438 (0.03792)	0.45637 (0.03756)
Men	Medial_Orbitofrontal_Gyrus_TCATT	FW-corrected RD	0.00038 (2e-05)	0.00037 (2e-05)	0.00037 (1e-05)	0.00037 (2e-05)	0.00038 (2e-05)	0.00037 (2e-05)	0.00037 (2e-05)
Men	Medial_Orbitofrontal_Gyrus_TCATT	FW-corrected AxD	0.00102 (4e-05)	0.00102 (3e-05)	0.00103 (4e-05)	0.00102 (4e-05)	0.00102 (4e-05)	0.00103 (4e-05)	0.00104 (3e-05)
Men	Medial_Orbitofrontal_Gyrus_TCATT	FW-corrected MD	0.00059 (1e-05)	0.00059 (1e-05)	0.00059 (1e-05)	0.00059 (1e-05)	0.00059 (1e-05)	0.00059 (1e-05)	0.00059 (1e-05)
Men	Medial_Orbitofrontal_Gyrus_TCATT	Conventional RD	0.00068 (7e-05)	0.00066 (7e-05)	0.00065 (6e-05)	0.00067 (8e-05)	0.00069 (7e-05)	0.00066 (7e-05)	0.00063 (6e-05)
Men	Medial_Orbitofrontal_Gyrus_TCATT	Conventional AxD	0.00136 (6e-05)	0.00134 (6e-05)	0.00133 (5e-05)	0.00135 (6e-05)	0.00137 (6e-05)	0.00134 (6e-05)	0.00133 (5e-05)
Men	Medial_Orbitofrontal_Gyrus_TCATT	Conventional MD	0.00091 (7e-05)	0.00089 (6e-05)	0.00088 (5e-05)	9e-04 (7e-05)	0.00091 (6e-05)	0.00089 (6e-05)	0.00086 (5e-05)
Men	Middle_Frontal_Gyrus_TCATT	FW	0.2859 (0.04791)	0.27609 (0.04053)	0.26184 (0.04106)	0.28414 (0.05749)	0.29695 (0.04546)	0.27007 (0.04147)	0.24164 (0.03766)
Men	Middle_Frontal_Gyrus_TCATT	FW-corrected FA	0.45084 (0.02108)	0.45574 (0.01805)	0.45455 (0.01871)	0.45458 (0.02196)	0.4505 (0.01826)	0.4532 (0.01776)	0.45843 (0.02173)
Men	Middle_Frontal_Gyrus_TCATT	Conventional FA	0.35155 (0.02791)	0.35688 (0.02713)	0.36232 (0.02976)	0.35491 (0.03164)	0.34826 (0.02628)	0.35754 (0.02497)	0.37147 (0.02652)
Men	Middle_Frontal_Gyrus_TCATT	FW-corrected RD	4e-04 (1e-05)	4e-04 (1e-05)	4e-04 (1e-05)	4e-04 (1e-05)	4e-04 (1e-05)	4e-04 (1e-05)	4e-04 (1e-05)
Men	Middle_Frontal_Gyrus_TCATT	FW-corrected AxD	0.00094 (3e-05)	0.00094 (2e-05)	0.00094 (2e-05)	0.00094 (2e-05)	0.00094 (2e-05)	0.00094 (2e-05)	0.00094 (2e-05)
Men	Middle_Frontal_Gyrus_TCATT	FW-corrected MD	0.00058 (1e-05)	0.00058 (1e-05)	0.00058 (1e-05)	0.00058 (1e-05)	0.00058 (1e-05)	0.00058 (1e-05)	0.00058 (1e-05)
Men	Middle_Frontal_Gyrus_TCATT	Conventional RD	0.00078 (7e-05)	0.00076 (7e-05)	0.00074 (7e-05)	0.00077 (8e-05)	0.00079 (7e-05)	0.00075 (6e-05)	0.00071 (5e-05)
Men	Middle_Frontal_Gyrus_TCATT	Conventional AxD	0.00134 (7e-05)	0.00133 (6e-05)	0.00131 (6e-05)	0.00133 (7e-05)	0.00136 (7e-05)	0.00131 (5e-05)	0.00128 (5e-05)
Men	Middle_Frontal_Gyrus_TCATT	Conventional MD	0.00096 (7e-05)	0.00095 (7e-05)	0.00093 (7e-05)	0.00096 (8e-05)	0.00098 (7e-05)	0.00094 (6e-05)	9e-04 (5e-05)
Men	Middle_Occipital_TCATT	FW	0.22244 (0.04134)	0.21452 (0.03079)	0.20902 (0.03478)	0.22707 (0.05327)	0.2301 (0.04372)	0.21161 (0.03938)	0.18539 (0.03262)
Men	Middle_Occipital_TCATT	FW-corrected FA	0.63714 (0.02889)	0.64443 (0.02035)	0.64492 (0.0232)	0.64071 (0.03208)	0.63457 (0.03257)	0.64658 (0.02482)	0.65568 (0.02472)
Men	Middle_Occipital_TCATT	Conventional FA	0.53896 (0.03796)	0.54666 (0.02988)	0.54956 (0.03575)	0.53923 (0.04656)	0.53387 (0.03987)	0.55127 (0.0332)	0.57219 (0.0293)
Men	Middle_Occipital_TCATT	FW-corrected RD	0.00032 (2e-05)	0.00031 (1e-05)	0.00031 (1e-05)	0.00031 (2e-05)	0.00032 (2e-05)	0.00031 (1e-05)	0.00031 (2e-05)
Men	Middle_Occipital_TCATT	FW-corrected AxD	0.00117 (4e-05)	0.00119 (4e-05)	0.00118 (4e-05)	0.00118 (4e-05)	0.00117 (4e-05)	0.00118 (4e-05)	0.00119 (4e-05)
Men	Middle_Occipital_TCATT	FW-corrected MD	6e-04 (1e-05)	6e-04 (1e-05)	6e-04 (1e-05)	6e-04 (1e-05)	6e-04 (1e-05)	6e-04 (1e-05)	6e-04 (1e-05)
Men	Middle_Occipital_TCATT	Conventional RD	0.00057 (7e-05)	0.00056 (6e-05)	0.00055 (6e-05)	0.00058 (9e-05)	0.00058 (8e-05)	0.00055 (6e-05)	0.00051 (4e-05)
Men	Middle_Occipital_TCATT	Conventional AxD	0.00145 (6e-05)	0.00146 (6e-05)	0.00145 (6e-05)	0.00147 (9e-05)	0.00146 (6e-05)	0.00145 (6e-05)	0.00142 (6e-05)
Men	Middle_Occipital_TCATT	Conventional MD	0.00086 (6e-05)	0.00086 (5e-05)	0.00085 (6e-05)	0.00087 (9e-05)	0.00088 (7e-05)	0.00085 (5e-05)	0.00081 (4e-05)
Men	Middle_Temporal_Gyrus_TCATT	FW	0.24566 (0.03541)	0.23635 (0.02728)	0.22892 (0.0259)	0.24684 (0.04291)	0.25004 (0.03548)	0.23306 (0.03236)	0.20957 (0.03017)
Men	Middle_Temporal_Gyrus_TCATT	FW-corrected FA	0.63652 (0.02117)	0.63577 (0.01512)	0.63746 (0.0171)	0.63912 (0.0225)	0.63097 (0.02291)	0.63969 (0.0182)	0.64507 (0.01598)
Men	Middle_Temporal_Gyrus_TCATT	Conventional FA	0.53578 (0.03016)	0.54041 (0.0301)	0.54444 (0.03084)	0.53533 (0.03449)	0.53239 (0.03196)	0.54241 (0.02653)	0.55539 (0.02233)
Men	Middle_Temporal_Gyrus_TCATT	FW-corrected RD	0.00031 (1e-05)	0.00031 (1e-05)	0.00031 (1e-05)	0.00031 (1e-05)	0.00031 (1e-05)	0.00031 (1e-05)	0.00031 (1e-05)
Men	Middle_Temporal_Gyrus_TCATT	FW-corrected AxD	0.00116 (3e-05)	0.00116 (3e-05)	0.00116 (3e-05)	0.00116 (4e-05)	0.00115 (3e-05)	0.00116 (3e-05)	0.00116 (3e-05)
Men	Middle_Temporal_Gyrus_TCATT	FW-corrected MD	0.00059 (1e-05)	0.00059 (1e-05)	0.00059 (1e-05)	0.00059 (1e-05)	0.00059 (1e-05)	0.00059 (1e-05)	0.00059 (1e-05)
Men	Middle_Temporal_Gyrus_TCATT	Conventional RD	6e-04 (5e-05)	0.00059 (5e-05)	0.00057 (5e-05)	6e-04 (6e-05)	0.00061 (6e-05)	0.00058 (5e-05)	0.00055 (4e-05)
Men	Middle_Temporal_Gyrus_TCATT	Conventional AxD	0.00149 (5e-05)	0.00148 (6e-05)	0.00146 (5e-05)	0.00149 (7e-05)	0.00149 (5e-05)	0.00147 (5e-05)	0.00144 (5e-05)
Men	Middle_Temporal_Gyrus_TCATT	Conventional MD	9e-04 (5e-05)	0.00088 (5e-05)	0.00087 (4e-05)	9e-04 (6e-05)	9e-04 (5e-05)	0.00088 (4e-05)	0.00085 (4e-05)
Men	Olfactory_Cortex_TCATT	FW	0.26097 (0.04852)	0.24855 (0.04103)	0.23998 (0.03528)	0.25407 (0.05049)	0.26406 (0.03925)	0.24584 (0.04327)	0.22479 (0.04166)
Men	Olfactory_Cortex_TCATT	FW-corrected FA	0.48374 (0.02926)	0.48841 (0.0281)	0.48946 (0.02586)	0.48909 (0.02959)	0.48149 (0.02966)	0.48899 (0.02853)	0.50241 (0.02865)
Men	Olfactory_Cortex_TCATT	Conventional FA	0.38493 (0.03806)	0.39408 (0.03779)	0.39633 (0.03834)	0.38978 (0.03864)	0.38633 (0.04467)	0.39216 (0.03781)	0.4111 (0.03707)
Men	Olfactory_Cortex_TCATT	FW-corrected RD	4e-04 (1e-05)	4e-04 (2e-05)	4e-04 (1e-05)	4e-04 (2e-05)	4e-04 (2e-05)	4e-04 (1e-05)	4e-04 (2e-05)
Men	Olfactory_Cortex_TCATT	FW-corrected AxD	0.00096 (4e-05)	0.00096 (3e-05)	0.00097 (4e-05)	0.00096 (4e-05)	0.00096 (4e-05)	0.00096 (3e-05)	0.00098 (3e-05)
Men	Olfactory_Cortex_TCATT	FW-corrected MD	0.00059 (1e-05)	0.00059 (1e-05)	0.00059 (1e-05)	0.00059 (1e-05)	0.00059 (1e-05)	0.00059 (1e-05)	0.00059 (1e-05)
Men	Olfactory_Cortex_TCATT	Conventional RD	0.00071 (8e-05)	0.00069 (8e-05)	0.00068 (7e-05)	7e-04 (8e-05)	0.00071 (8e-05)	0.00069 (7e-05)	0.00065 (6e-05)
Men	Olfactory_Cortex_TCATT	Conventional AxD	0.0013 (7e-05)	0.00129 (7e-05)	0.00127 (6e-05)	0.00129 (7e-05)	0.0013 (8e-05)	0.00128 (6e-05)	0.00126 (6e-05)
Men	Olfactory_Cortex_TCATT	Conventional MD	0.00091 (7e-05)	0.00089 (7e-05)	0.00088 (6e-05)	9e-04 (7e-05)	0.00091 (7e-05)	0.00089 (6e-05)	0.00085 (6e-05)
Men	Paracentral_TCATT	FW	0.24798 (0.03747)	0.24282 (0.0305)	0.23555 (0.03009)	0.24676 (0.04034)	0.25576 (0.03749)	0.24055 (0.03275)	0.21972 (0.03258)
Men	Paracentral_TCATT	FW-corrected FA	0.51386 (0.02906)	0.52051 (0.02977)	0.52166 (0.0299)	0.51795 (0.03067)	0.50828 (0.03087)	0.5231 (0.02768)	0.53369 (0.0275)
Men	Paracentral_TCATT	Conventional FA	0.44333 (0.0342)	0.45095 (0.03129)	0.45077 (0.03241)	0.44518 (0.03642)	0.43703 (0.03519)	0.45075 (0.03095)	0.46471 (0.03082)
Men	Paracentral_TCATT	FW-corrected RD	0.00036 (1e-05)	0.00036 (1e-05)	0.00036 (1e-05)	0.00036 (2e-05)	0.00036 (1e-05)	0.00035 (1e-05)	0.00035 (2e-05)
Men	Paracentral_TCATT	FW-corrected AxD	0.00099 (5e-05)	0.001 (5e-05)	0.001 (6e-05)	0.001 (5e-05)	0.00098 (5e-05)	0.001 (4e-05)	0.00102 (4e-05)
Men	Paracentral_TCATT	FW-corrected MD	0.00057 (2e-05)	0.00057 (2e-05)	0.00057 (2e-05)	0.00057 (1e-05)	0.00057 (1e-05)	0.00057 (1e-05)	0.00057 (1e-05)
Men	Paracentral_TCATT	Conventional RD	0.00066 (6e-05)	0.00065 (6e-05)	0.00065 (6e-05)	0.00066 (7e-05)	0.00068 (7e-05)	0.00065 (5e-05)	0.00062 (5e-05)
Men	Paracentral_TCATT	Conventional AxD	0.00136 (6e-05)	0.00136 (5e-05)	0.00135 (5e-05)	0.00136 (6e-05)	0.00137 (6e-05)	0.00136 (5e-05)	0.00134 (5e-05)
Men	Paracentral_TCATT	Conventional MD	9e-04 (6e-05)	0.00089 (5e-05)	0.00088 (5e-05)	9e-04 (6e-05)	0.00091 (6e-05)	0.00089 (5e-05)	0.00086 (5e-05)
Men	PMd.SMATT	FW	0.18761 (0.0279)	0.1829 (0.02127)	0.17398 (0.02298)	0.18455 (0.03378)	0.18935 (0.03306)	0.18019 (0.02773)	0.16498 (0.02131)
Men	PMd.SMATT	FW-corrected FA	0.54222 (0.01947)	0.53894 (0.01849)	0.53669 (0.0178)	0.54257 (0.02119)	0.54346 (0.0196)	0.53895 (0.01695)	0.5384 (0.01722)
Men	PMd.SMATT	Conventional FA	0.46418 (0.02501)	0.46095 (0.02078)	0.46623 (0.02165)	0.46604 (0.02531)	0.46367 (0.02681)	0.46521 (0.02229)	0.47104 (0.02025)
Men	PMd.SMATT	FW-corrected RD	0.00037 (1e-05)	0.00037 (1e-05)	0.00037 (1e-05)	0.00037 (1e-05)	0.00037 (1e-05)	0.00037 (1e-05)	0.00037 (1e-05)
Men	PMd.SMATT	FW-corrected AxD	0.001 (3e-05)	0.001 (3e-05)	0.00099 (3e-05)	0.001 (3e-05)	0.001 (2e-05)	0.00099 (2e-05)	0.00099 (3e-05)
Men	PMd.SMATT	FW-corrected MD	0.00058 (1e-05)	0.00058 (1e-05)	0.00058 (1e-05)	0.00058 (1e-05)	0.00058 (1e-05)	0.00058 (1e-05)	0.00058 (1e-05)
Men	PMd.SMATT	Conventional RD	0.00058 (4e-05)	0.00058 (3e-05)	0.00057 (3e-05)	0.00057 (5e-05)	0.00058 (5e-05)	0.00057 (4e-05)	0.00055 (3e-05)
Men	PMd.SMATT	Conventional AxD	0.00123 (5e-05)	0.00122 (4e-05)	0.0012 (4e-05)	0.00122 (5e-05)	0.00122 (5e-05)	0.00121 (4e-05)	0.00119 (4e-05)
Men	PMd.SMATT	Conventional MD	8e-04 (4e-05)	0.00079 (3e-05)	0.00078 (3e-05)	0.00079 (5e-05)	0.00079 (4e-05)	0.00078 (4e-05)	0.00077 (3e-05)
Men	PMd_TCATT	FW	0.24018 (0.03623)	0.23278 (0.03078)	0.22128 (0.03211)	0.2369 (0.04593)	0.24616 (0.04066)	0.23022 (0.03371)	0.20713 (0.02865)
Men	PMd_TCATT	FW-corrected FA	0.49481 (0.02031)	0.49734 (0.01928)	0.49521 (0.01912)	0.49697 (0.02199)	0.49509 (0.02073)	0.49572 (0.01984)	0.49916 (0.01899)
Men	PMd_TCATT	Conventional FA	0.40394 (0.02728)	0.40698 (0.0258)	0.41208 (0.02829)	0.4069 (0.03142)	0.40233 (0.02956)	0.40856 (0.0258)	0.42145 (0.0217)
Men	PMd_TCATT	FW-corrected RD	0.00038 (1e-05)	0.00038 (1e-05)	0.00038 (1e-05)	0.00038 (1e-05)	0.00038 (1e-05)	0.00038 (1e-05)	0.00038 (1e-05)
Men	PMd_TCATT	FW-corrected AxD	0.00096 (2e-05)	0.00096 (2e-05)	0.00096 (2e-05)	0.00096 (2e-05)	0.00096 (2e-05)	0.00096 (2e-05)	0.00096 (2e-05)
Men	PMd_TCATT	FW-corrected MD	0.00057 (1e-05)	0.00058 (1e-05)	0.00057 (1e-05)	0.00057 (1e-05)	0.00057 (1e-05)	0.00057 (1e-05)	0.00057 (1e-05)
Men	PMd_TCATT	Conventional RD	0.00069 (5e-05)	0.00069 (5e-05)	0.00067 (6e-05)	0.00069 (7e-05)	7e-04 (6e-05)	0.00068 (5e-05)	0.00065 (4e-05)
Men	PMd_TCATT	Conventional AxD	0.0013 (5e-05)	0.00129 (4e-05)	0.00127 (5e-05)	0.00129 (6e-05)	0.0013 (5e-05)	0.00128 (5e-05)	0.00126 (4e-05)
Men	PMd_TCATT	Conventional MD	9e-04 (5e-05)	0.00089 (5e-05)	0.00087 (5e-05)	0.00089 (6e-05)	9e-04 (6e-05)	0.00088 (5e-05)	0.00085 (4e-05)
Men	PMv.SMATT	FW	0.20807 (0.02727)	0.20536 (0.01875)	0.19651 (0.02354)	0.20449 (0.03322)	0.21329 (0.03225)	0.20288 (0.02936)	0.1863 (0.02203)
Men	PMv.SMATT	FW-corrected FA	0.53103 (0.01826)	0.53013 (0.01234)	0.52579 (0.01699)	0.5317 (0.01995)	0.53178 (0.01663)	0.52769 (0.01719)	0.52492 (0.01699)
Men	PMv.SMATT	Conventional FA	0.44325 (0.02317)	0.44268 (0.01764)	0.44614 (0.02174)	0.4464 (0.02288)	0.44403 (0.02212)	0.44399 (0.02146)	0.44889 (0.02073)
Men	PMv.SMATT	FW-corrected RD	0.00038 (1e-05)	0.00038 (1e-05)	0.00038 (1e-05)	0.00038 (1e-05)	0.00038 (1e-05)	0.00038 (1e-05)	0.00038 (1e-05)
Men	PMv.SMATT	FW-corrected AxD	0.00098 (2e-05)	0.00099 (2e-05)	0.00098 (2e-05)	0.00098 (3e-05)	0.00098 (2e-05)	0.00098 (2e-05)	0.00097 (2e-05)
Men	PMv.SMATT	FW-corrected MD	0.00058 (1e-05)	0.00058 (1e-05)	0.00058 (1e-05)	0.00058 (1e-05)	0.00058 (1e-05)	0.00058 (1e-05)	0.00058 (1e-05)
Men	PMv.SMATT	Conventional RD	0.00062 (4e-05)	0.00062 (3e-05)	0.00061 (4e-05)	0.00061 (4e-05)	0.00063 (4e-05)	0.00062 (4e-05)	0.00059 (3e-05)
Men	PMv.SMATT	Conventional AxD	0.00124 (5e-05)	0.00124 (3e-05)	0.00122 (4e-05)	0.00123 (5e-05)	0.00125 (5e-05)	0.00123 (5e-05)	0.0012 (4e-05)
Men	PMv.SMATT	Conventional MD	0.00083 (4e-05)	0.00082 (3e-05)	0.00081 (4e-05)	0.00082 (4e-05)	0.00083 (4e-05)	0.00082 (4e-05)	8e-04 (3e-05)
Men	PMv_TCATT	FW	0.24729 (0.03733)	0.23939 (0.03035)	0.22857 (0.03263)	0.24461 (0.04804)	0.25468 (0.04272)	0.23669 (0.03407)	0.21326 (0.02789)
Men	PMv_TCATT	FW-corrected FA	0.47177 (0.01971)	0.47337 (0.01929)	0.46954 (0.01939)	0.47259 (0.02081)	0.47353 (0.01873)	0.47037 (0.01917)	0.46767 (0.01951)
Men	PMv_TCATT	Conventional FA	0.38549 (0.02614)	0.38778 (0.024)	0.39133 (0.02602)	0.38717 (0.02921)	0.38521 (0.02641)	0.3883 (0.024)	0.39591 (0.0222)
Men	PMv_TCATT	FW-corrected RD	0.00039 (1e-05)	0.00039 (1e-05)	0.00039 (1e-05)	0.00039 (1e-05)	0.00039 (1e-05)	0.00039 (1e-05)	0.00039 (1e-05)
Men	PMv_TCATT	FW-corrected AxD	0.00093 (2e-05)	0.00094 (2e-05)	0.00093 (2e-05)	0.00093 (2e-05)	0.00094 (2e-05)	0.00093 (2e-05)	0.00093 (2e-05)
Men	PMv_TCATT	FW-corrected MD	0.00057 (1e-05)	0.00057 (1e-05)	0.00057 (1e-05)	0.00057 (1e-05)	0.00057 (1e-05)	0.00057 (1e-05)	0.00057 (1e-05)
Men	PMv_TCATT	Conventional RD	0.00072 (5e-05)	0.00072 (5e-05)	7e-04 (5e-05)	0.00072 (7e-05)	0.00074 (6e-05)	0.00071 (5e-05)	0.00068 (4e-05)
Men	PMv_TCATT	Conventional AxD	0.00131 (5e-05)	0.0013 (5e-05)	0.00128 (5e-05)	0.0013 (6e-05)	0.00132 (6e-05)	0.00129 (5e-05)	0.00126 (4e-05)
Men	PMv_TCATT	Conventional MD	0.00092 (5e-05)	0.00091 (5e-05)	9e-04 (5e-05)	0.00092 (6e-05)	0.00093 (6e-05)	0.00091 (5e-05)	0.00087 (4e-05)
Men	preSMA.SMATT	FW	0.20856 (0.02875)	0.20333 (0.02021)	0.19522 (0.02507)	0.20543 (0.03417)	0.21126 (0.03344)	0.20198 (0.02963)	0.18585 (0.02133)
Men	preSMA.SMATT	FW-corrected FA	0.55837 (0.02036)	0.55505 (0.01863)	0.55339 (0.01776)	0.55708 (0.02115)	0.5576 (0.02175)	0.55447 (0.01908)	0.55506 (0.01813)
Men	preSMA.SMATT	Conventional FA	0.4709 (0.02599)	0.46805 (0.02138)	0.47441 (0.02374)	0.47167 (0.02589)	0.46968 (0.02886)	0.47191 (0.02531)	0.47849 (0.02133)
Men	preSMA.SMATT	FW-corrected RD	0.00036 (1e-05)	0.00036 (1e-05)	0.00036 (1e-05)	0.00036 (1e-05)	0.00036 (1e-05)	0.00036 (1e-05)	0.00036 (1e-05)
Men	preSMA.SMATT	FW-corrected AxD	0.00102 (3e-05)	0.00101 (3e-05)	0.00101 (3e-05)	0.00101 (3e-05)	0.00101 (3e-05)	0.00101 (2e-05)	0.00101 (3e-05)
Men	preSMA.SMATT	FW-corrected MD	0.00058 (1e-05)	0.00058 (1e-05)	0.00058 (1e-05)	0.00058 (1e-05)	0.00057 (1e-05)	0.00058 (1e-05)	0.00058 (1e-05)
Men	preSMA.SMATT	Conventional RD	6e-04 (4e-05)	6e-04 (3e-05)	0.00058 (4e-05)	0.00059 (5e-05)	0.00059 (5e-05)	0.00059 (5e-05)	0.00057 (3e-05)
Men	preSMA.SMATT	Conventional AxD	0.00127 (5e-05)	0.00127 (4e-05)	0.00125 (5e-05)	0.00126 (5e-05)	0.00126 (5e-05)	0.00126 (4e-05)	0.00124 (4e-05)
Men	preSMA.SMATT	Conventional MD	0.00082 (4e-05)	0.00082 (3e-05)	8e-04 (4e-05)	0.00082 (5e-05)	0.00081 (5e-05)	0.00081 (4e-05)	8e-04 (3e-05)
Men	preSMA_TCATT	FW	0.24857 (0.03806)	0.23976 (0.0275)	0.22888 (0.03469)	0.24462 (0.04579)	0.25428 (0.03859)	0.23736 (0.03436)	0.21457 (0.03043)
Men	preSMA_TCATT	FW-corrected FA	0.54358 (0.02304)	0.54808 (0.02422)	0.54785 (0.02267)	0.54496 (0.02812)	0.53809 (0.0254)	0.54817 (0.02403)	0.55792 (0.02333)
Men	preSMA_TCATT	Conventional FA	0.44355 (0.03066)	0.44918 (0.02977)	0.45513 (0.03449)	0.44618 (0.03633)	0.4388 (0.03273)	0.45124 (0.02993)	0.46846 (0.02706)
Men	preSMA_TCATT	FW-corrected RD	0.00035 (1e-05)	0.00035 (1e-05)	0.00035 (1e-05)	0.00035 (2e-05)	0.00036 (1e-05)	0.00035 (1e-05)	0.00035 (1e-05)
Men	preSMA_TCATT	FW-corrected AxD	0.00103 (3e-05)	0.00104 (3e-05)	0.00104 (3e-05)	0.00103 (3e-05)	0.00103 (3e-05)	0.00104 (3e-05)	0.00105 (3e-05)
Men	preSMA_TCATT	FW-corrected MD	0.00058 (1e-05)	0.00058 (1e-05)	0.00058 (1e-05)	0.00058 (1e-05)	0.00058 (1e-05)	0.00058 (1e-05)	0.00058 (1e-05)
Men	preSMA_TCATT	Conventional RD	0.00068 (6e-05)	0.00067 (5e-05)	0.00065 (7e-05)	0.00067 (7e-05)	0.00069 (6e-05)	0.00066 (5e-05)	0.00063 (4e-05)
Men	preSMA_TCATT	Conventional AxD	0.00139 (5e-05)	0.00138 (4e-05)	0.00136 (5e-05)	0.00138 (6e-05)	0.00139 (5e-05)	0.00137 (5e-05)	0.00135 (4e-05)
Men	preSMA_TCATT	Conventional MD	0.00091 (5e-05)	0.00091 (5e-05)	0.00089 (6e-05)	0.00091 (6e-05)	0.00092 (6e-05)	9e-04 (5e-05)	0.00087 (4e-05)
Men	S1.SMATT	FW	0.17976 (0.02768)	0.17668 (0.02178)	0.16745 (0.02196)	0.17631 (0.03272)	0.18261 (0.03267)	0.17245 (0.02587)	0.15834 (0.02069)
Men	S1.SMATT	FW-corrected FA	0.5946 (0.02289)	0.58955 (0.02156)	0.58771 (0.02138)	0.59668 (0.02622)	0.59628 (0.02251)	0.59131 (0.02284)	0.58447 (0.0198)
Men	S1.SMATT	Conventional FA	0.50822 (0.02733)	0.50393 (0.02582)	0.50886 (0.02524)	0.51129 (0.02804)	0.50846 (0.02663)	0.50921 (0.02529)	0.50914 (0.02114)
Men	S1.SMATT	FW-corrected RD	0.00035 (1e-05)	0.00035 (1e-05)	0.00035 (1e-05)	0.00035 (2e-05)	0.00034 (1e-05)	0.00035 (1e-05)	0.00035 (1e-05)
Men	S1.SMATT	FW-corrected AxD	0.00106 (3e-05)	0.00106 (3e-05)	0.00105 (3e-05)	0.00106 (3e-05)	0.00106 (3e-05)	0.00105 (3e-05)	0.00104 (3e-05)
Men	S1.SMATT	FW-corrected MD	0.00058 (1e-05)	0.00059 (1e-05)	0.00058 (1e-05)	0.00058 (1e-05)	0.00058 (1e-05)	0.00058 (1e-05)	0.00058 (1e-05)
Men	S1.SMATT	Conventional RD	0.00055 (4e-05)	0.00055 (4e-05)	0.00053 (3e-05)	0.00054 (4e-05)	0.00055 (5e-05)	0.00054 (4e-05)	0.00053 (3e-05)
Men	S1.SMATT	Conventional AxD	0.00127 (5e-05)	0.00127 (5e-05)	0.00125 (5e-05)	0.00127 (6e-05)	0.00128 (6e-05)	0.00126 (5e-05)	0.00123 (4e-05)
Men	S1.SMATT	Conventional MD	0.00079 (4e-05)	0.00079 (4e-05)	0.00077 (3e-05)	0.00078 (4e-05)	0.00079 (5e-05)	0.00078 (3e-05)	0.00076 (3e-05)
Men	S1_TCATT	FW	0.24102 (0.04036)	0.23627 (0.03464)	0.22705 (0.03362)	0.24019 (0.04745)	0.25035 (0.04633)	0.2318 (0.03426)	0.20851 (0.03329)
Men	S1_TCATT	FW-corrected FA	0.55637 (0.02664)	0.55991 (0.02757)	0.55917 (0.02188)	0.5589 (0.02751)	0.55331 (0.02825)	0.56156 (0.02376)	0.56586 (0.02334)
Men	S1_TCATT	Conventional FA	0.47511 (0.03503)	0.47816 (0.03521)	0.48145 (0.03216)	0.47591 (0.03766)	0.47011 (0.03746)	0.48155 (0.02916)	0.49339 (0.02726)
Men	S1_TCATT	FW-corrected RD	0.00035 (1e-05)	0.00035 (1e-05)	0.00035 (1e-05)	0.00035 (1e-05)	0.00035 (1e-05)	0.00035 (1e-05)	0.00035 (1e-05)
Men	S1_TCATT	FW-corrected AxD	0.00103 (4e-05)	0.00104 (4e-05)	0.00104 (4e-05)	0.00104 (4e-05)	0.00103 (4e-05)	0.00104 (3e-05)	0.00105 (3e-05)
Men	S1_TCATT	FW-corrected MD	0.00058 (1e-05)	0.00058 (1e-05)	0.00058 (1e-05)	0.00058 (1e-05)	0.00058 (1e-05)	0.00058 (1e-05)	0.00058 (1e-05)
Men	S1_TCATT	Conventional RD	0.00064 (6e-05)	0.00064 (6e-05)	0.00063 (6e-05)	0.00064 (7e-05)	0.00066 (8e-05)	0.00063 (5e-05)	6e-04 (5e-05)
Men	S1_TCATT	Conventional AxD	0.00139 (6e-05)	0.00139 (5e-05)	0.00137 (5e-05)	0.00139 (6e-05)	0.0014 (6e-05)	0.00138 (5e-05)	0.00135 (5e-05)
Men	S1_TCATT	Conventional MD	0.00089 (6e-05)	0.00089 (6e-05)	0.00087 (5e-05)	0.00089 (6e-05)	9e-04 (7e-05)	0.00088 (5e-05)	0.00085 (4e-05)
Men	SLF	FW	0.23219 (0.0385)	0.22618 (0.02914)	0.21267 (0.0341)	0.23113 (0.05068)	0.24245 (0.04325)	0.22111 (0.03709)	0.1944 (0.03042)
Men	SLF	FW-corrected FA	0.41489 (0.01641)	0.41815 (0.01363)	0.41368 (0.01498)	0.41767 (0.01643)	0.41752 (0.01646)	0.41416 (0.01422)	0.41349 (0.01419)
Men	SLF	Conventional FA	0.32489 (0.0222)	0.32797 (0.02027)	0.33216 (0.02316)	0.32775 (0.02527)	0.32399 (0.02406)	0.32864 (0.02034)	0.33842 (0.01783)
Men	SLF	FW-corrected RD	0.00045 (1e-05)	0.00045 (1e-05)	0.00045 (1e-05)	0.00045 (1e-05)	0.00045 (1e-05)	0.00045 (1e-05)	0.00045 (1e-05)
Men	SLF	FW-corrected AxD	0.00087 (1e-05)	0.00087 (1e-05)	0.00087 (1e-05)	0.00087 (1e-05)	0.00087 (2e-05)	0.00087 (1e-05)	0.00087 (1e-05)
Men	SLF	FW-corrected MD	0.00059 (1e-05)	0.00059 (0)	0.00059 (0)	0.00059 (1e-05)	0.00059 (0)	0.00059 (0)	0.00059 (0)
Men	SLF	Conventional RD	0.00072 (5e-05)	0.00072 (5e-05)	7e-04 (5e-05)	0.00072 (7e-05)	0.00074 (6e-05)	0.00071 (5e-05)	0.00067 (4e-05)
Men	SLF	Conventional AxD	0.00116 (5e-05)	0.00115 (4e-05)	0.00113 (5e-05)	0.00115 (7e-05)	0.00117 (6e-05)	0.00114 (5e-05)	0.0011 (4e-05)
Men	SLF	Conventional MD	0.00087 (5e-05)	0.00086 (5e-05)	0.00084 (5e-05)	0.00087 (7e-05)	0.00088 (6e-05)	0.00085 (5e-05)	0.00082 (4e-05)
Men	SLF.TP	FW	0.24594 (0.03555)	0.23962 (0.0297)	0.23037 (0.0307)	0.24623 (0.04635)	0.2533 (0.04101)	0.23714 (0.0336)	0.21425 (0.02781)
Men	SLF.TP	FW-corrected FA	0.49402 (0.01832)	0.49438 (0.01837)	0.48846 (0.0179)	0.4949 (0.02089)	0.49435 (0.01852)	0.49221 (0.01773)	0.48756 (0.0166)
Men	SLF.TP	Conventional FA	0.39245 (0.02508)	0.39387 (0.0256)	0.39534 (0.02641)	0.39221 (0.02934)	0.38996 (0.02776)	0.39468 (0.02227)	0.40124 (0.01927)
Men	SLF.TP	FW-corrected RD	4e-04 (1e-05)	4e-04 (1e-05)	4e-04 (1e-05)	4e-04 (1e-05)	4e-04 (1e-05)	4e-04 (1e-05)	4e-04 (1e-05)
Men	SLF.TP	FW-corrected AxD	0.00094 (2e-05)	0.00094 (2e-05)	0.00094 (2e-05)	0.00094 (2e-05)	0.00094 (2e-05)	0.00094 (2e-05)	0.00093 (2e-05)
Men	SLF.TP	FW-corrected MD	0.00058 (1e-05)	0.00058 (1e-05)	0.00058 (0)	0.00058 (1e-05)	0.00058 (1e-05)	0.00058 (1e-05)	0.00058 (1e-05)
Men	SLF.TP	Conventional RD	0.00069 (5e-05)	0.00069 (5e-05)	0.00068 (5e-05)	0.00069 (7e-05)	0.00071 (6e-05)	0.00068 (4e-05)	0.00065 (3e-05)
Men	SLF.TP	Conventional AxD	0.00125 (5e-05)	0.00124 (6e-05)	0.00122 (5e-05)	0.00125 (7e-05)	0.00126 (6e-05)	0.00123 (5e-05)	0.0012 (4e-05)
Men	SLF.TP	Conventional MD	0.00088 (5e-05)	0.00087 (5e-05)	0.00086 (5e-05)	0.00088 (7e-05)	0.00089 (6e-05)	0.00087 (4e-05)	0.00083 (4e-05)
Men	SMA.SMATT	FW	0.19483 (0.02589)	0.19127 (0.01961)	0.18264 (0.02147)	0.19055 (0.03009)	0.19611 (0.02863)	0.18833 (0.02673)	0.17462 (0.01944)
Men	SMA.SMATT	FW-corrected FA	0.57567 (0.02059)	0.57154 (0.01878)	0.57124 (0.01794)	0.57679 (0.02238)	0.57518 (0.02048)	0.57219 (0.01859)	0.57252 (0.01794)
Men	SMA.SMATT	Conventional FA	0.49129 (0.02642)	0.48771 (0.02094)	0.49423 (0.02222)	0.49438 (0.02611)	0.49027 (0.02681)	0.49233 (0.02437)	0.49787 (0.02068)
Men	SMA.SMATT	FW-corrected RD	0.00035 (1e-05)	0.00036 (1e-05)	0.00036 (1e-05)	0.00035 (1e-05)	0.00035 (1e-05)	0.00035 (1e-05)	0.00036 (1e-05)
Men	SMA.SMATT	FW-corrected AxD	0.00103 (3e-05)	0.00103 (3e-05)	0.00103 (3e-05)	0.00103 (3e-05)	0.00103 (3e-05)	0.00103 (2e-05)	0.00103 (3e-05)
Men	SMA.SMATT	FW-corrected MD	0.00058 (1e-05)	0.00058 (1e-05)	0.00058 (1e-05)	0.00058 (1e-05)	0.00058 (1e-05)	0.00058 (1e-05)	0.00058 (1e-05)
Men	SMA.SMATT	Conventional RD	0.00058 (4e-05)	0.00058 (3e-05)	0.00056 (3e-05)	0.00057 (4e-05)	0.00057 (4e-05)	0.00057 (4e-05)	0.00055 (3e-05)
Men	SMA.SMATT	Conventional AxD	0.00127 (5e-05)	0.00127 (4e-05)	0.00125 (4e-05)	0.00126 (5e-05)	0.00126 (5e-05)	0.00126 (4e-05)	0.00125 (4e-05)
Men	SMA.SMATT	Conventional MD	0.00081 (4e-05)	0.00081 (3e-05)	0.00079 (3e-05)	8e-04 (4e-05)	8e-04 (4e-05)	8e-04 (4e-05)	0.00078 (3e-05)
Men	SMA_TCATT	FW	0.2373 (0.03277)	0.231 (0.02605)	0.22237 (0.02931)	0.2331 (0.03821)	0.24145 (0.03372)	0.22895 (0.03018)	0.20839 (0.02762)
Men	SMA_TCATT	FW-corrected FA	0.52317 (0.02329)	0.5275 (0.02327)	0.5292 (0.02251)	0.52734 (0.02629)	0.51947 (0.02495)	0.52904 (0.02272)	0.54026 (0.02077)
Men	SMA_TCATT	Conventional FA	0.43612 (0.02933)	0.44118 (0.0266)	0.4466 (0.03037)	0.44105 (0.03334)	0.43242 (0.03148)	0.44372 (0.02741)	0.46134 (0.02459)
Men	SMA_TCATT	FW-corrected RD	0.00036 (1e-05)	0.00036 (1e-05)	0.00036 (1e-05)	0.00036 (2e-05)	0.00036 (1e-05)	0.00036 (1e-05)	0.00036 (1e-05)
Men	SMA_TCATT	FW-corrected AxD	0.001 (3e-05)	0.00101 (4e-05)	0.00101 (4e-05)	0.00101 (3e-05)	0.001 (3e-05)	0.00101 (3e-05)	0.00102 (3e-05)
Men	SMA_TCATT	FW-corrected MD	0.00058 (1e-05)	0.00058 (1e-05)	0.00058 (1e-05)	0.00058 (1e-05)	0.00057 (1e-05)	0.00058 (1e-05)	0.00058 (1e-05)
Men	SMA_TCATT	Conventional RD	0.00067 (5e-05)	0.00066 (5e-05)	0.00065 (5e-05)	0.00066 (6e-05)	0.00067 (5e-05)	0.00066 (5e-05)	0.00062 (4e-05)
Men	SMA_TCATT	Conventional AxD	0.00134 (5e-05)	0.00134 (4e-05)	0.00133 (4e-05)	0.00134 (5e-05)	0.00134 (5e-05)	0.00134 (4e-05)	0.00132 (4e-05)
Men	SMA_TCATT	Conventional MD	0.00089 (5e-05)	0.00089 (4e-05)	0.00088 (5e-05)	0.00089 (5e-05)	9e-04 (5e-05)	0.00088 (4e-05)	0.00086 (4e-05)
Men	Superior_Frontal_Gyrus_TCATT	FW	0.25498 (0.04169)	0.2458 (0.03282)	0.23403 (0.03557)	0.25266 (0.04975)	0.26339 (0.03925)	0.24165 (0.03791)	0.21763 (0.03426)
Men	Superior_Frontal_Gyrus_TCATT	FW-corrected FA	0.51627 (0.02406)	0.52062 (0.02157)	0.52185 (0.0207)	0.52 (0.0251)	0.51523 (0.0222)	0.52183 (0.022)	0.53055 (0.02256)
Men	Superior_Frontal_Gyrus_TCATT	Conventional FA	0.41147 (0.03041)	0.41721 (0.02943)	0.42388 (0.03297)	0.41493 (0.03518)	0.4073 (0.02924)	0.41953 (0.02904)	0.43614 (0.02787)
Men	Superior_Frontal_Gyrus_TCATT	FW-corrected RD	0.00038 (1e-05)	0.00038 (1e-05)	0.00038 (1e-05)	0.00038 (1e-05)	0.00038 (1e-05)	0.00038 (1e-05)	0.00038 (1e-05)
Men	Superior_Frontal_Gyrus_TCATT	FW-corrected AxD	0.001 (3e-05)	0.001 (2e-05)	0.001 (3e-05)	0.001 (3e-05)	0.001 (3e-05)	0.001 (2e-05)	0.00101 (3e-05)
Men	Superior_Frontal_Gyrus_TCATT	FW-corrected MD	0.00059 (1e-05)	0.00059 (1e-05)	0.00059 (1e-05)	0.00059 (1e-05)	0.00059 (1e-05)	0.00059 (1e-05)	0.00059 (1e-05)
Men	Superior_Frontal_Gyrus_TCATT	Conventional RD	7e-04 (6e-05)	0.00069 (6e-05)	0.00067 (6e-05)	0.00069 (7e-05)	0.00071 (6e-05)	0.00068 (6e-05)	0.00064 (5e-05)
Men	Superior_Frontal_Gyrus_TCATT	Conventional AxD	0.00134 (6e-05)	0.00133 (5e-05)	0.00132 (5e-05)	0.00134 (6e-05)	0.00135 (5e-05)	0.00133 (5e-05)	0.0013 (4e-05)
Men	Superior_Frontal_Gyrus_TCATT	Conventional MD	0.00091 (6e-05)	9e-04 (5e-05)	0.00088 (6e-05)	0.00091 (7e-05)	0.00093 (6e-05)	0.00089 (5e-05)	0.00086 (4e-05)
Men	Superior_Occipital_TCATT	FW	0.2274 (0.03862)	0.21833 (0.03052)	0.215 (0.03306)	0.22958 (0.04929)	0.2323 (0.0378)	0.21706 (0.03545)	0.19353 (0.03083)
Men	Superior_Occipital_TCATT	FW-corrected FA	0.64995 (0.028)	0.65459 (0.02022)	0.65661 (0.02289)	0.65323 (0.03202)	0.64567 (0.03283)	0.65801 (0.02582)	0.6683 (0.02624)
Men	Superior_Occipital_TCATT	Conventional FA	0.55884 (0.03663)	0.5657 (0.02833)	0.56753 (0.03375)	0.5594 (0.0464)	0.55318 (0.03931)	0.56955 (0.03299)	0.58964 (0.03014)
Men	Superior_Occipital_TCATT	FW-corrected RD	3e-04 (2e-05)	3e-04 (1e-05)	3e-04 (2e-05)	3e-04 (2e-05)	3e-04 (2e-05)	0.00029 (2e-05)	0.00029 (2e-05)
Men	Superior_Occipital_TCATT	FW-corrected AxD	0.0012 (5e-05)	0.00122 (4e-05)	0.00121 (4e-05)	0.00121 (5e-05)	0.0012 (5e-05)	0.00121 (4e-05)	0.00122 (4e-05)
Men	Superior_Occipital_TCATT	FW-corrected MD	6e-04 (1e-05)	6e-04 (1e-05)	6e-04 (1e-05)	6e-04 (1e-05)	6e-04 (1e-05)	6e-04 (1e-05)	6e-04 (1e-05)
Men	Superior_Occipital_TCATT	Conventional RD	0.00056 (6e-05)	0.00055 (6e-05)	0.00054 (6e-05)	0.00056 (9e-05)	0.00057 (7e-05)	0.00054 (6e-05)	5e-04 (4e-05)
Men	Superior_Occipital_TCATT	Conventional AxD	0.0015 (6e-05)	0.0015 (7e-05)	0.00149 (6e-05)	0.00151 (9e-05)	0.0015 (6e-05)	0.00149 (6e-05)	0.00146 (6e-05)
Men	Superior_Occipital_TCATT	Conventional MD	0.00087 (6e-05)	0.00087 (6e-05)	0.00086 (5e-05)	0.00088 (9e-05)	0.00088 (6e-05)	0.00086 (5e-05)	0.00082 (4e-05)
Men	Superior_Parietal_Lobule_TCATT	FW	0.23172 (0.04216)	0.22456 (0.0341)	0.21512 (0.0339)	0.23403 (0.05191)	0.24284 (0.04712)	0.22117 (0.03675)	0.19489 (0.03225)
Men	Superior_Parietal_Lobule_TCATT	FW-corrected FA	0.60562 (0.02737)	0.60799 (0.02324)	0.61013 (0.02254)	0.6083 (0.0282)	0.59878 (0.03513)	0.61132 (0.02408)	0.62051 (0.02065)
Men	Superior_Parietal_Lobule_TCATT	Conventional FA	0.51928 (0.03495)	0.52529 (0.02912)	0.52905 (0.03101)	0.51889 (0.04061)	0.51226 (0.04057)	0.52623 (0.03074)	0.5435 (0.02703)
Men	Superior_Parietal_Lobule_TCATT	FW-corrected RD	0.00032 (1e-05)	0.00033 (1e-05)	0.00032 (1e-05)	0.00032 (2e-05)	0.00033 (2e-05)	0.00032 (1e-05)	0.00032 (1e-05)
Men	Superior_Parietal_Lobule_TCATT	FW-corrected AxD	0.00114 (4e-05)	0.00114 (4e-05)	0.00114 (3e-05)	0.00114 (4e-05)	0.00113 (4e-05)	0.00114 (4e-05)	0.00115 (3e-05)
Men	Superior_Parietal_Lobule_TCATT	FW-corrected MD	0.00059 (1e-05)	6e-04 (1e-05)	6e-04 (1e-05)	6e-04 (1e-05)	0.00059 (1e-05)	6e-04 (1e-05)	6e-04 (1e-05)
Men	Superior_Parietal_Lobule_TCATT	Conventional RD	0.00059 (6e-05)	0.00058 (6e-05)	0.00057 (6e-05)	6e-04 (8e-05)	0.00061 (8e-05)	0.00058 (5e-05)	0.00054 (5e-05)
Men	Superior_Parietal_Lobule_TCATT	Conventional AxD	0.00144 (6e-05)	0.00144 (6e-05)	0.00142 (5e-05)	0.00145 (8e-05)	0.00145 (7e-05)	0.00143 (5e-05)	0.0014 (5e-05)
Men	Superior_Parietal_Lobule_TCATT	Conventional MD	0.00088 (6e-05)	0.00087 (6e-05)	0.00085 (5e-05)	0.00088 (8e-05)	0.00089 (7e-05)	0.00086 (5e-05)	0.00083 (4e-05)
Men	Superior_Temporal_Gyrus_TCATT	FW	0.25055 (0.03867)	0.24179 (0.02796)	0.2337 (0.02943)	0.25097 (0.04677)	0.25843 (0.03999)	0.23881 (0.03479)	0.21314 (0.03259)
Men	Superior_Temporal_Gyrus_TCATT	FW-corrected FA	0.59202 (0.02158)	0.59196 (0.0145)	0.5922 (0.0182)	0.59387 (0.02272)	0.58727 (0.02367)	0.59401 (0.01933)	0.59751 (0.0165)
Men	Superior_Temporal_Gyrus_TCATT	Conventional FA	0.4983 (0.02914)	0.503 (0.03061)	0.50563 (0.02838)	0.49749 (0.03295)	0.49485 (0.03129)	0.50227 (0.02577)	0.513 (0.02234)
Men	Superior_Temporal_Gyrus_TCATT	FW-corrected RD	0.00033 (1e-05)	0.00033 (1e-05)	0.00033 (1e-05)	0.00033 (1e-05)	0.00033 (1e-05)	0.00033 (1e-05)	0.00033 (1e-05)
Men	Superior_Temporal_Gyrus_TCATT	FW-corrected AxD	0.0011 (4e-05)	0.00111 (3e-05)	0.0011 (3e-05)	0.00111 (4e-05)	0.0011 (3e-05)	0.0011 (3e-05)	0.00111 (3e-05)
Men	Superior_Temporal_Gyrus_TCATT	FW-corrected MD	0.00059 (1e-05)	0.00059 (1e-05)	0.00059 (1e-05)	0.00059 (1e-05)	0.00058 (1e-05)	0.00059 (1e-05)	0.00059 (1e-05)
Men	Superior_Temporal_Gyrus_TCATT	Conventional RD	0.00062 (6e-05)	0.00061 (5e-05)	6e-04 (5e-05)	0.00062 (7e-05)	0.00063 (7e-05)	0.00061 (5e-05)	0.00058 (4e-05)
Men	Superior_Temporal_Gyrus_TCATT	Conventional AxD	0.00144 (6e-05)	0.00143 (6e-05)	0.00141 (5e-05)	0.00144 (8e-05)	0.00145 (6e-05)	0.00142 (6e-05)	0.00139 (5e-05)
Men	Superior_Temporal_Gyrus_TCATT	Conventional MD	0.00089 (5e-05)	0.00088 (5e-05)	0.00087 (5e-05)	9e-04 (7e-05)	0.00091 (6e-05)	0.00088 (5e-05)	0.00085 (4e-05)
Men	Supramarginal_Gyrus_TCATT	FW	0.24475 (0.04137)	0.23696 (0.03211)	0.22699 (0.03508)	0.24553 (0.05402)	0.25515 (0.04812)	0.23437 (0.03953)	0.20598 (0.03296)
Men	Supramarginal_Gyrus_TCATT	FW-corrected FA	0.54497 (0.02173)	0.54506 (0.01964)	0.54274 (0.02151)	0.54594 (0.02405)	0.54229 (0.02234)	0.54448 (0.01796)	0.54047 (0.02025)
Men	Supramarginal_Gyrus_TCATT	Conventional FA	0.44984 (0.03024)	0.45155 (0.03028)	0.45481 (0.03073)	0.44926 (0.03535)	0.44465 (0.03491)	0.45282 (0.02499)	0.46095 (0.02286)
Men	Supramarginal_Gyrus_TCATT	FW-corrected RD	0.00036 (1e-05)	0.00036 (1e-05)	0.00036 (2e-05)	0.00036 (2e-05)	0.00036 (1e-05)	0.00036 (1e-05)	0.00037 (1e-05)
Men	Supramarginal_Gyrus_TCATT	FW-corrected AxD	0.00104 (3e-05)	0.00104 (3e-05)	0.00103 (3e-05)	0.00104 (3e-05)	0.00103 (3e-05)	0.00103 (2e-05)	0.00103 (2e-05)
Men	Supramarginal_Gyrus_TCATT	FW-corrected MD	0.00059 (1e-05)	0.00059 (1e-05)	0.00059 (1e-05)	0.00059 (1e-05)	0.00058 (1e-05)	0.00059 (1e-05)	0.00059 (1e-05)
Men	Supramarginal_Gyrus_TCATT	Conventional RD	0.00066 (6e-05)	0.00065 (5e-05)	0.00064 (6e-05)	0.00066 (8e-05)	0.00068 (7e-05)	0.00065 (5e-05)	0.00062 (4e-05)
Men	Supramarginal_Gyrus_TCATT	Conventional AxD	0.00138 (6e-05)	0.00136 (6e-05)	0.00135 (6e-05)	0.00138 (8e-05)	0.00139 (7e-05)	0.00136 (6e-05)	0.00132 (5e-05)
Men	Supramarginal_Gyrus_TCATT	Conventional MD	9e-04 (5e-05)	0.00089 (5e-05)	0.00088 (5e-05)	9e-04 (8e-05)	0.00091 (7e-05)	0.00089 (5e-05)	0.00085 (4e-05)
Men	UF	FW	0.28134 (0.04413)	0.27393 (0.0333)	0.25874 (0.03116)	0.27619 (0.04751)	0.28466 (0.03404)	0.26518 (0.03671)	0.24581 (0.03282)
Men	UF	FW-corrected FA	0.41731 (0.02147)	0.41757 (0.02001)	0.41772 (0.0173)	0.41953 (0.0215)	0.41826 (0.01816)	0.41864 (0.02015)	0.42474 (0.02016)
Men	UF	Conventional FA	0.31638 (0.02522)	0.32027 (0.02606)	0.32502 (0.02387)	0.3206 (0.02666)	0.31942 (0.02577)	0.32281 (0.02366)	0.33531 (0.02431)
Men	UF	FW-corrected RD	0.00044 (1e-05)	0.00044 (1e-05)	0.00044 (1e-05)	0.00043 (1e-05)	0.00043 (1e-05)	0.00044 (1e-05)	0.00044 (1e-05)
Men	UF	FW-corrected AxD	0.00088 (2e-05)	0.00088 (2e-05)	0.00088 (2e-05)	0.00088 (2e-05)	0.00088 (2e-05)	0.00088 (2e-05)	0.00089 (2e-05)
Men	UF	FW-corrected MD	0.00058 (1e-05)	0.00059 (1e-05)	0.00059 (1e-05)	0.00058 (1e-05)	0.00058 (1e-05)	0.00059 (1e-05)	0.00059 (1e-05)
Men	UF	Conventional RD	0.00078 (7e-05)	0.00077 (6e-05)	0.00074 (5e-05)	0.00077 (7e-05)	0.00077 (6e-05)	0.00075 (6e-05)	0.00072 (5e-05)
Men	UF	Conventional AxD	0.00125 (7e-05)	0.00124 (6e-05)	0.00121 (5e-05)	0.00124 (7e-05)	0.00125 (6e-05)	0.00123 (6e-05)	0.0012 (5e-05)
Men	UF	Conventional MD	0.00093 (7e-05)	0.00092 (6e-05)	9e-04 (5e-05)	0.00093 (7e-05)	0.00093 (6e-05)	0.00091 (6e-05)	0.00088 (5e-05)
Women	Angular_Gyrus_TCATT	FW	0.24124 (0.04832)	0.22784 (0.03487)	0.23101 (0.0387)	0.23679 (0.05407)	0.26012 (0.04794)	0.22493 (0.04778)	0.21197 (0.03314)
Women	Angular_Gyrus_TCATT	FW-corrected FA	0.54767 (0.02891)	0.55176 (0.01889)	0.54689 (0.02001)	0.54538 (0.02643)	0.54066 (0.02679)	0.54894 (0.022)	0.55142 (0.01987)
Women	Angular_Gyrus_TCATT	Conventional FA	0.45786 (0.03598)	0.46508 (0.02854)	0.45899 (0.0284)	0.4582 (0.03419)	0.44773 (0.0305)	0.46466 (0.03047)	0.46915 (0.0233)
Women	Angular_Gyrus_TCATT	FW-corrected RD	0.00036 (1e-05)	0.00035 (1e-05)	0.00036 (1e-05)	0.00036 (1e-05)	0.00036 (1e-05)	0.00036 (1e-05)	0.00036 (1e-05)
Women	Angular_Gyrus_TCATT	FW-corrected AxD	0.00106 (4e-05)	0.00106 (3e-05)	0.00106 (3e-05)	0.00106 (3e-05)	0.00106 (3e-05)	0.00106 (3e-05)	0.00107 (3e-05)
Women	Angular_Gyrus_TCATT	FW-corrected MD	0.00059 (1e-05)	0.00059 (1e-05)	0.00059 (1e-05)	0.00059 (1e-05)	0.00059 (1e-05)	0.00059 (1e-05)	6e-04 (1e-05)
Women	Angular_Gyrus_TCATT	Conventional RD	0.00065 (7e-05)	0.00063 (6e-05)	0.00063 (6e-05)	0.00064 (9e-05)	0.00067 (8e-05)	0.00063 (7e-05)	0.00061 (4e-05)
Women	Angular_Gyrus_TCATT	Conventional AxD	0.00138 (7e-05)	0.00136 (6e-05)	0.00137 (6e-05)	0.00137 (9e-05)	0.00141 (7e-05)	0.00136 (7e-05)	0.00134 (5e-05)
Women	Angular_Gyrus_TCATT	Conventional MD	0.00089 (7e-05)	0.00087 (6e-05)	0.00088 (6e-05)	0.00088 (9e-05)	0.00092 (7e-05)	0.00087 (7e-05)	0.00085 (4e-05)
Women	Anterior_Orbital_Gyrus_TCATT	FW	0.28834 (0.05074)	0.27631 (0.03808)	0.27545 (0.03592)	0.28207 (0.05513)	0.30042 (0.04372)	0.27184 (0.04711)	0.25642 (0.04161)
Women	Anterior_Orbital_Gyrus_TCATT	FW-corrected FA	0.57168 (0.03958)	0.58148 (0.02897)	0.57486 (0.02823)	0.57224 (0.03922)	0.56171 (0.03555)	0.57597 (0.03527)	0.58648 (0.03286)
Women	Anterior_Orbital_Gyrus_TCATT	Conventional FA	0.45499 (0.04491)	0.4679 (0.04242)	0.45819 (0.04273)	0.45789 (0.04771)	0.44125 (0.04342)	0.46744 (0.04393)	0.48187 (0.03804)
Women	Anterior_Orbital_Gyrus_TCATT	FW-corrected RD	0.00034 (2e-05)	0.00033 (1e-05)	0.00034 (2e-05)	0.00034 (2e-05)	0.00034 (2e-05)	0.00034 (2e-05)	0.00033 (2e-05)
Women	Anterior_Orbital_Gyrus_TCATT	FW-corrected AxD	0.00108 (5e-05)	0.00109 (4e-05)	0.00108 (4e-05)	0.00109 (5e-05)	0.00107 (5e-05)	0.00109 (4e-05)	0.0011 (4e-05)
Women	Anterior_Orbital_Gyrus_TCATT	FW-corrected MD	0.00059 (1e-05)	0.00059 (1e-05)	0.00058 (1e-05)	0.00059 (1e-05)	0.00059 (2e-05)	0.00059 (1e-05)	0.00059 (1e-05)
Women	Anterior_Orbital_Gyrus_TCATT	Conventional RD	7e-04 (8e-05)	0.00068 (8e-05)	0.00068 (8e-05)	0.00069 (9e-05)	0.00072 (8e-05)	0.00067 (8e-05)	0.00064 (6e-05)
Women	Anterior_Orbital_Gyrus_TCATT	Conventional AxD	0.00148 (8e-05)	0.00147 (6e-05)	0.00145 (7e-05)	0.00147 (8e-05)	0.00148 (8e-05)	0.00146 (7e-05)	0.00145 (7e-05)
Women	Anterior_Orbital_Gyrus_TCATT	Conventional MD	0.00096 (8e-05)	0.00094 (7e-05)	0.00094 (7e-05)	0.00095 (8e-05)	0.00098 (7e-05)	0.00093 (7e-05)	0.00091 (6e-05)
Women	Calcarine_Sulcus_TCATT	FW	0.23508 (0.04227)	0.22416 (0.02957)	0.22673 (0.03041)	0.23076 (0.04588)	0.24741 (0.03494)	0.2239 (0.04204)	0.21424 (0.03347)
Women	Calcarine_Sulcus_TCATT	FW-corrected FA	0.60156 (0.02718)	0.60831 (0.01852)	0.60328 (0.02311)	0.60147 (0.02966)	0.59612 (0.02725)	0.60424 (0.02572)	0.61078 (0.02677)
Women	Calcarine_Sulcus_TCATT	Conventional FA	0.51456 (0.03415)	0.52451 (0.02721)	0.51725 (0.02793)	0.51506 (0.0353)	0.50542 (0.03219)	0.52014 (0.03105)	0.52701 (0.02724)
Women	Calcarine_Sulcus_TCATT	FW-corrected RD	0.00032 (2e-05)	0.00032 (1e-05)	0.00032 (1e-05)	0.00032 (2e-05)	0.00032 (2e-05)	0.00032 (2e-05)	0.00032 (2e-05)
Women	Calcarine_Sulcus_TCATT	FW-corrected AxD	0.00115 (5e-05)	0.00115 (4e-05)	0.00115 (4e-05)	0.00115 (5e-05)	0.00114 (4e-05)	0.00115 (4e-05)	0.00116 (4e-05)
Women	Calcarine_Sulcus_TCATT	FW-corrected MD	6e-04 (1e-05)	0.00059 (1e-05)	6e-04 (1e-05)	6e-04 (1e-05)	6e-04 (1e-05)	6e-04 (1e-05)	6e-04 (1e-05)
Women	Calcarine_Sulcus_TCATT	Conventional RD	6e-04 (7e-05)	0.00058 (5e-05)	0.00059 (5e-05)	0.00059 (8e-05)	0.00062 (6e-05)	0.00058 (7e-05)	0.00057 (5e-05)
Women	Calcarine_Sulcus_TCATT	Conventional AxD	0.00146 (7e-05)	0.00144 (6e-05)	0.00145 (6e-05)	0.00145 (9e-05)	0.00147 (7e-05)	0.00144 (8e-05)	0.00144 (7e-05)
Women	Calcarine_Sulcus_TCATT	Conventional MD	0.00089 (6e-05)	0.00087 (5e-05)	0.00087 (5e-05)	0.00088 (8e-05)	9e-04 (6e-05)	0.00087 (6e-05)	0.00086 (5e-05)
Women	Caudate_to_Middle_Frontal	FW	0.28627 (0.04699)	0.27467 (0.03847)	0.27326 (0.0367)	0.28153 (0.05533)	0.30588 (0.04554)	0.26834 (0.04648)	0.25147 (0.03388)
Women	Caudate_to_Middle_Frontal	FW-corrected FA	0.37045 (0.0199)	0.37039 (0.01419)	0.36744 (0.01554)	0.36915 (0.01917)	0.36966 (0.01591)	0.37026 (0.01598)	0.3704 (0.01637)
Women	Caudate_to_Middle_Frontal	Conventional FA	0.27709 (0.02159)	0.28009 (0.02165)	0.27759 (0.02176)	0.277 (0.02192)	0.26886 (0.02106)	0.28277 (0.02087)	0.28872 (0.01827)
Women	Caudate_to_Middle_Frontal	FW-corrected RD	0.00045 (1e-05)	0.00045 (1e-05)	0.00046 (1e-05)	0.00046 (1e-05)	0.00045 (1e-05)	0.00046 (1e-05)	0.00046 (1e-05)
Women	Caudate_to_Middle_Frontal	FW-corrected AxD	0.00083 (2e-05)	0.00083 (1e-05)	0.00083 (1e-05)	0.00083 (2e-05)	0.00083 (2e-05)	0.00083 (1e-05)	0.00083 (1e-05)
Women	Caudate_to_Middle_Frontal	FW-corrected MD	0.00058 (1e-05)	0.00058 (1e-05)	0.00058 (1e-05)	0.00058 (1e-05)	0.00058 (1e-05)	0.00058 (1e-05)	0.00058 (1e-05)
Women	Caudate_to_Middle_Frontal	Conventional RD	0.00081 (7e-05)	8e-04 (6e-05)	8e-04 (6e-05)	0.00081 (7e-05)	0.00084 (7e-05)	0.00079 (7e-05)	0.00076 (4e-05)
Women	Caudate_to_Middle_Frontal	Conventional AxD	0.0012 (7e-05)	0.00118 (6e-05)	0.00118 (6e-05)	0.00119 (8e-05)	0.00123 (7e-05)	0.00117 (7e-05)	0.00115 (4e-05)
Women	Caudate_to_Middle_Frontal	Conventional MD	0.00094 (7e-05)	0.00093 (6e-05)	0.00093 (6e-05)	0.00094 (8e-05)	0.00097 (7e-05)	0.00092 (7e-05)	0.00089 (4e-05)
Women	Caudate_to_Superior_Frontal	FW	0.26756 (0.04032)	0.25623 (0.03263)	0.25583 (0.03104)	0.26153 (0.04647)	0.28216 (0.03715)	0.25096 (0.04105)	0.2387 (0.03145)
Women	Caudate_to_Superior_Frontal	FW-corrected FA	0.42459 (0.02067)	0.42682 (0.01565)	0.42247 (0.0163)	0.42453 (0.01913)	0.41977 (0.0164)	0.4247 (0.01633)	0.42829 (0.01745)
Women	Caudate_to_Superior_Frontal	Conventional FA	0.32349 (0.02402)	0.32857 (0.02252)	0.32501 (0.02456)	0.3249 (0.02522)	0.3136 (0.02309)	0.33041 (0.0241)	0.33773 (0.0205)
Women	Caudate_to_Superior_Frontal	FW-corrected RD	0.00043 (1e-05)	0.00043 (1e-05)	0.00044 (1e-05)	0.00044 (1e-05)	0.00044 (1e-05)	0.00044 (1e-05)	0.00043 (1e-05)
Women	Caudate_to_Superior_Frontal	FW-corrected AxD	0.00087 (2e-05)	0.00087 (2e-05)	0.00087 (2e-05)	0.00087 (2e-05)	0.00087 (2e-05)	0.00087 (2e-05)	0.00088 (2e-05)
Women	Caudate_to_Superior_Frontal	FW-corrected MD	0.00058 (1e-05)	0.00058 (1e-05)	0.00058 (1e-05)	0.00058 (1e-05)	0.00058 (1e-05)	0.00058 (1e-05)	0.00058 (1e-05)
Women	Caudate_to_Superior_Frontal	Conventional RD	0.00077 (6e-05)	0.00075 (5e-05)	0.00075 (5e-05)	0.00076 (7e-05)	0.00079 (6e-05)	0.00074 (6e-05)	0.00072 (4e-05)
Women	Caudate_to_Superior_Frontal	Conventional AxD	0.00122 (6e-05)	0.0012 (5e-05)	0.0012 (4e-05)	0.00121 (6e-05)	0.00123 (5e-05)	0.0012 (5e-05)	0.00118 (4e-05)
Women	Caudate_to_Superior_Frontal	Conventional MD	0.00092 (5e-05)	9e-04 (5e-05)	9e-04 (5e-05)	0.00091 (6e-05)	0.00094 (5e-05)	0.00089 (6e-05)	0.00088 (4e-05)
Women	Cingulum	FW	0.24094 (0.0319)	0.22791 (0.02554)	0.23196 (0.02558)	0.23874 (0.0372)	0.24918 (0.02698)	0.23066 (0.03146)	0.21975 (0.02279)
Women	Cingulum	FW-corrected FA	0.48002 (0.02136)	0.47988 (0.01643)	0.47786 (0.01552)	0.47968 (0.02021)	0.47629 (0.01777)	0.47912 (0.01713)	0.48306 (0.01767)
Women	Cingulum	Conventional FA	0.3877 (0.0272)	0.39233 (0.02251)	0.38811 (0.02143)	0.38795 (0.02494)	0.38129 (0.02176)	0.391 (0.02208)	0.3974 (0.01924)
Women	Cingulum	FW-corrected RD	4e-04 (1e-05)	4e-04 (1e-05)	4e-04 (1e-05)	4e-04 (1e-05)	4e-04 (1e-05)	4e-04 (1e-05)	4e-04 (1e-05)
Women	Cingulum	FW-corrected AxD	0.00095 (3e-05)	0.00095 (3e-05)	0.00095 (2e-05)	0.00095 (3e-05)	0.00095 (2e-05)	0.00095 (2e-05)	0.00096 (2e-05)
Women	Cingulum	FW-corrected MD	0.00058 (1e-05)	0.00058 (1e-05)	0.00058 (1e-05)	0.00058 (1e-05)	0.00058 (1e-05)	0.00058 (1e-05)	0.00059 (1e-05)
Women	Cingulum	Conventional RD	7e-04 (5e-05)	0.00068 (5e-05)	0.00069 (4e-05)	7e-04 (6e-05)	0.00071 (4e-05)	0.00068 (5e-05)	0.00066 (3e-05)
Women	Cingulum	Conventional AxD	0.00128 (5e-05)	0.00125 (5e-05)	0.00126 (4e-05)	0.00127 (6e-05)	0.00128 (4e-05)	0.00126 (5e-05)	0.00125 (4e-05)
Women	Cingulum	Conventional MD	0.00089 (5e-05)	0.00087 (4e-05)	0.00088 (4e-05)	0.00089 (6e-05)	9e-04 (4e-05)	0.00088 (5e-05)	0.00086 (3e-05)
Women	Corticostriatal	FW	0.17793 (0.03343)	0.16946 (0.02613)	0.17021 (0.02528)	0.17587 (0.03843)	0.19127 (0.03619)	0.16645 (0.03207)	0.15797 (0.02302)
Women	Corticostriatal	FW-corrected FA	0.49938 (0.02341)	0.50138 (0.01921)	0.49625 (0.02208)	0.49869 (0.02445)	0.50027 (0.0208)	0.49805 (0.02177)	0.49629 (0.02375)
Women	Corticostriatal	Conventional FA	0.41426 (0.0258)	0.41966 (0.02172)	0.41416 (0.02576)	0.41464 (0.02866)	0.40946 (0.02554)	0.41853 (0.02568)	0.42015 (0.02446)
Women	Corticostriatal	FW-corrected RD	4e-04 (1e-05)	4e-04 (1e-05)	4e-04 (1e-05)	4e-04 (1e-05)	4e-04 (1e-05)	4e-04 (1e-05)	4e-04 (1e-05)
Women	Corticostriatal	FW-corrected AxD	0.00094 (2e-05)	0.00094 (2e-05)	0.00094 (3e-05)	0.00094 (3e-05)	0.00094 (2e-05)	0.00094 (2e-05)	0.00094 (2e-05)
Women	Corticostriatal	FW-corrected MD	0.00058 (1e-05)	0.00058 (1e-05)	0.00058 (1e-05)	0.00058 (1e-05)	0.00058 (1e-05)	0.00058 (1e-05)	0.00058 (1e-05)
Women	Corticostriatal	Conventional RD	0.00061 (5e-05)	6e-04 (4e-05)	6e-04 (4e-05)	0.00061 (6e-05)	0.00063 (5e-05)	6e-04 (4e-05)	0.00059 (3e-05)
Women	Corticostriatal	Conventional AxD	0.00115 (5e-05)	0.00114 (5e-05)	0.00114 (4e-05)	0.00115 (6e-05)	0.00117 (6e-05)	0.00113 (5e-05)	0.00112 (4e-05)
Women	Corticostriatal	Conventional MD	0.00079 (5e-05)	0.00078 (4e-05)	0.00078 (4e-05)	0.00079 (6e-05)	0.00081 (5e-05)	0.00078 (4e-05)	0.00076 (3e-05)
Women	Cuneus_TCATT	FW	0.2091 (0.04212)	0.19865 (0.02798)	0.201 (0.02914)	0.205 (0.04461)	0.22228 (0.03573)	0.19802 (0.04135)	0.18972 (0.02998)
Women	Cuneus_TCATT	FW-corrected FA	0.63771 (0.02824)	0.64412 (0.0184)	0.63831 (0.02179)	0.63716 (0.02871)	0.63056 (0.03306)	0.63948 (0.02525)	0.64543 (0.02366)
Women	Cuneus_TCATT	Conventional FA	0.55807 (0.03609)	0.56684 (0.02793)	0.56052 (0.02682)	0.55836 (0.03581)	0.54694 (0.03444)	0.56291 (0.03272)	0.5692 (0.02635)
Women	Cuneus_TCATT	FW-corrected RD	3e-04 (2e-05)	3e-04 (1e-05)	3e-04 (1e-05)	3e-04 (2e-05)	0.00031 (2e-05)	3e-04 (2e-05)	3e-04 (2e-05)
Women	Cuneus_TCATT	FW-corrected AxD	0.0012 (5e-05)	0.0012 (4e-05)	0.00119 (4e-05)	0.0012 (5e-05)	0.00119 (5e-05)	0.0012 (4e-05)	0.00121 (4e-05)
Women	Cuneus_TCATT	FW-corrected MD	6e-04 (1e-05)	6e-04 (1e-05)	6e-04 (1e-05)	6e-04 (1e-05)	6e-04 (1e-05)	6e-04 (1e-05)	6e-04 (1e-05)
Women	Cuneus_TCATT	Conventional RD	0.00054 (7e-05)	0.00052 (5e-05)	0.00053 (5e-05)	0.00053 (8e-05)	0.00056 (6e-05)	0.00052 (6e-05)	0.00051 (4e-05)
Women	Cuneus_TCATT	Conventional AxD	0.00147 (7e-05)	0.00145 (6e-05)	0.00145 (5e-05)	0.00146 (9e-05)	0.00148 (6e-05)	0.00145 (7e-05)	0.00144 (6e-05)
Women	Cuneus_TCATT	Conventional MD	0.00085 (6e-05)	0.00083 (5e-05)	0.00083 (4e-05)	0.00084 (8e-05)	0.00087 (6e-05)	0.00083 (6e-05)	0.00082 (4e-05)
Women	Fornix_FMRIB_FA1mm	FW	0.45536 (0.04916)	0.44458 (0.0317)	0.44644 (0.03784)	0.45203 (0.05641)	0.47379 (0.04711)	0.4386 (0.05943)	0.41522 (0.03862)
Women	Fornix_FMRIB_FA1mm	FW-corrected FA	0.43802 (0.02262)	0.4444 (0.0223)	0.44276 (0.02828)	0.43904 (0.02404)	0.43118 (0.02305)	0.44246 (0.02413)	0.44847 (0.01975)
Women	Fornix_FMRIB_FA1mm	Conventional FA	0.29889 (0.02276)	0.30262 (0.01833)	0.29997 (0.02302)	0.30194 (0.02391)	0.29406 (0.01903)	0.30475 (0.02495)	0.31127 (0.01993)
Women	Fornix_FMRIB_FA1mm	FW-corrected RD	0.00037 (2e-05)	0.00037 (2e-05)	0.00037 (2e-05)	0.00037 (2e-05)	0.00036 (2e-05)	0.00037 (2e-05)	0.00038 (2e-05)
Women	Fornix_FMRIB_FA1mm	FW-corrected AxD	0.00088 (4e-05)	0.00088 (3e-05)	0.00088 (5e-05)	0.00088 (4e-05)	0.00086 (4e-05)	0.00088 (4e-05)	9e-04 (2e-05)
Women	Fornix_FMRIB_FA1mm	FW-corrected MD	0.00054 (2e-05)	0.00054 (2e-05)	0.00054 (2e-05)	0.00054 (2e-05)	0.00053 (2e-05)	0.00054 (2e-05)	0.00055 (1e-05)
Women	Fornix_FMRIB_FA1mm	Conventional RD	0.00108 (1e-04)	0.00105 (7e-05)	0.00106 (9e-05)	0.00107 (0.00012)	0.00112 (1e-04)	0.00105 (0.00011)	0.001 (7e-05)
Women	Fornix_FMRIB_FA1mm	Conventional AxD	0.00166 (0.00011)	0.00162 (9e-05)	0.00163 (9e-05)	0.00165 (0.00013)	0.0017 (0.00012)	0.00163 (0.00013)	0.00158 (8e-05)
Women	Fornix_FMRIB_FA1mm	Conventional MD	0.00127 (1e-04)	0.00124 (8e-05)	0.00125 (8e-05)	0.00127 (0.00012)	0.00131 (1e-04)	0.00124 (0.00012)	0.00119 (7e-05)
Women	Gyrus_Rectus_TCATT	FW	0.265 (0.04701)	0.25607 (0.03223)	0.25324 (0.03547)	0.26023 (0.05417)	0.27573 (0.03996)	0.24891 (0.04582)	0.23567 (0.04026)
Women	Gyrus_Rectus_TCATT	FW-corrected FA	0.50535 (0.03548)	0.51372 (0.02561)	0.50653 (0.02489)	0.5053 (0.03328)	0.49732 (0.03165)	0.50863 (0.0307)	0.51874 (0.02928)
Women	Gyrus_Rectus_TCATT	Conventional FA	0.39972 (0.04189)	0.40934 (0.0361)	0.40105 (0.03784)	0.40124 (0.04331)	0.38742 (0.04376)	0.40916 (0.0405)	0.42067 (0.03633)
Women	Gyrus_Rectus_TCATT	FW-corrected RD	0.00039 (2e-05)	0.00039 (1e-05)	0.00039 (1e-05)	0.00039 (2e-05)	0.00039 (2e-05)	0.00039 (2e-05)	0.00039 (2e-05)
Women	Gyrus_Rectus_TCATT	FW-corrected AxD	0.00098 (4e-05)	0.00099 (3e-05)	0.00098 (3e-05)	0.00098 (4e-05)	0.00097 (4e-05)	0.00098 (4e-05)	0.00099 (3e-05)
Women	Gyrus_Rectus_TCATT	FW-corrected MD	0.00059 (1e-05)	0.00059 (1e-05)	0.00059 (1e-05)	0.00059 (1e-05)	0.00059 (1e-05)	0.00059 (1e-05)	0.00059 (1e-05)
Women	Gyrus_Rectus_TCATT	Conventional RD	0.00071 (8e-05)	0.00069 (7e-05)	0.00069 (7e-05)	7e-04 (9e-05)	0.00073 (8e-05)	0.00068 (8e-05)	0.00066 (6e-05)
Women	Gyrus_Rectus_TCATT	Conventional AxD	0.00133 (7e-05)	0.00132 (5e-05)	0.00131 (6e-05)	0.00132 (8e-05)	0.00133 (8e-05)	0.00131 (7e-05)	0.0013 (6e-05)
Women	Gyrus_Rectus_TCATT	Conventional MD	0.00091 (7e-05)	9e-04 (6e-05)	9e-04 (6e-05)	0.00091 (8e-05)	0.00093 (7e-05)	0.00089 (7e-05)	0.00087 (6e-05)
Women	IFOF	FW	0.21547 (0.03927)	0.20721 (0.03018)	0.2053 (0.03135)	0.21367 (0.0498)	0.23252 (0.04026)	0.20304 (0.04168)	0.18946 (0.02911)
Women	IFOF	FW-corrected FA	0.54289 (0.0225)	0.54445 (0.01754)	0.54054 (0.01798)	0.5413 (0.02102)	0.53859 (0.02)	0.54225 (0.01949)	0.54562 (0.02055)
Women	IFOF	Conventional FA	0.43212 (0.03052)	0.43508 (0.0272)	0.43393 (0.03025)	0.4319 (0.03138)	0.42073 (0.02716)	0.43793 (0.02744)	0.44434 (0.02499)
Women	IFOF	FW-corrected RD	0.00038 (1e-05)	0.00038 (1e-05)	0.00039 (1e-05)	0.00039 (1e-05)	0.00039 (1e-05)	0.00039 (1e-05)	0.00038 (1e-05)
Women	IFOF	FW-corrected AxD	0.00101 (3e-05)	0.00101 (3e-05)	0.00101 (3e-05)	0.00101 (3e-05)	0.00101 (2e-05)	0.00101 (2e-05)	0.00102 (2e-05)
Women	IFOF	FW-corrected MD	0.00059 (1e-05)	0.00059 (1e-05)	0.00059 (1e-05)	0.00059 (1e-05)	0.00059 (1e-05)	0.00059 (1e-05)	6e-04 (0)
Women	IFOF	Conventional RD	0.00063 (6e-05)	0.00062 (5e-05)	0.00062 (6e-05)	0.00063 (7e-05)	0.00066 (6e-05)	0.00061 (6e-05)	0.00059 (4e-05)
Women	IFOF	Conventional AxD	0.00127 (5e-05)	0.00125 (5e-05)	0.00125 (5e-05)	0.00126 (7e-05)	0.00128 (6e-05)	0.00125 (6e-05)	0.00123 (4e-05)
Women	IFOF	Conventional MD	0.00084 (5e-05)	0.00083 (5e-05)	0.00083 (5e-05)	0.00084 (7e-05)	0.00086 (6e-05)	0.00083 (5e-05)	0.00081 (3e-05)
Women	ILF_Final	FW	0.2398 (0.04043)	0.22451 (0.02799)	0.22876 (0.02818)	0.23498 (0.04214)	0.25013 (0.03335)	0.22585 (0.03658)	0.21437 (0.02656)
Women	ILF_Final	FW-corrected FA	0.45522 (0.02357)	0.4577 (0.01716)	0.45355 (0.01915)	0.45315 (0.02193)	0.4511 (0.01972)	0.45549 (0.0202)	0.45855 (0.01839)
Women	ILF_Final	Conventional FA	0.36251 (0.02885)	0.37036 (0.02346)	0.36421 (0.02441)	0.36274 (0.02558)	0.35584 (0.02339)	0.36755 (0.02618)	0.37291 (0.01968)
Women	ILF_Final	FW-corrected RD	0.00042 (1e-05)	0.00041 (1e-05)	0.00042 (1e-05)	0.00042 (1e-05)	0.00042 (1e-05)	0.00042 (1e-05)	0.00042 (1e-05)
Women	ILF_Final	FW-corrected AxD	0.00091 (2e-05)	0.00091 (2e-05)	0.00091 (2e-05)	0.00091 (3e-05)	9e-04 (2e-05)	0.00091 (2e-05)	0.00092 (2e-05)
Women	ILF_Final	FW-corrected MD	0.00058 (1e-05)	0.00058 (1e-05)	0.00058 (1e-05)	0.00058 (1e-05)	0.00058 (1e-05)	0.00058 (1e-05)	0.00058 (1e-05)
Women	ILF_Final	Conventional RD	0.00071 (6e-05)	0.00068 (5e-05)	0.00069 (5e-05)	7e-04 (7e-05)	0.00072 (5e-05)	0.00069 (6e-05)	0.00067 (3e-05)
Women	ILF_Final	Conventional AxD	0.00121 (6e-05)	0.00119 (5e-05)	0.00119 (4e-05)	0.0012 (7e-05)	0.00122 (5e-05)	0.0012 (5e-05)	0.00118 (4e-05)
Women	ILF_Final	Conventional MD	0.00088 (6e-05)	0.00085 (5e-05)	0.00086 (4e-05)	0.00087 (7e-05)	0.00089 (5e-05)	0.00086 (5e-05)	0.00084 (3e-05)
Women	Inferior_Frontal_Gyrus_Pars_Opercularis_TCATT	FW	0.27182 (0.04784)	0.26159 (0.03978)	0.26135 (0.042)	0.26673 (0.05379)	0.2931 (0.04709)	0.25588 (0.048)	0.23672 (0.0338)
Women	Inferior_Frontal_Gyrus_Pars_Opercularis_TCATT	FW-corrected FA	0.46786 (0.02259)	0.47068 (0.01904)	0.46749 (0.01975)	0.4684 (0.02342)	0.46437 (0.01848)	0.4687 (0.02114)	0.4743 (0.02129)
Women	Inferior_Frontal_Gyrus_Pars_Opercularis_TCATT	Conventional FA	0.36824 (0.02974)	0.37273 (0.02955)	0.37003 (0.02914)	0.37006 (0.03105)	0.35676 (0.02652)	0.37565 (0.02804)	0.38658 (0.02519)
Women	Inferior_Frontal_Gyrus_Pars_Opercularis_TCATT	FW-corrected RD	0.00039 (1e-05)	0.00039 (1e-05)	4e-04 (1e-05)	4e-04 (1e-05)	0.00039 (1e-05)	4e-04 (1e-05)	0.00039 (1e-05)
Women	Inferior_Frontal_Gyrus_Pars_Opercularis_TCATT	FW-corrected AxD	0.00093 (3e-05)	0.00093 (2e-05)	0.00093 (2e-05)	0.00093 (3e-05)	0.00093 (2e-05)	0.00093 (2e-05)	0.00094 (2e-05)
Women	Inferior_Frontal_Gyrus_Pars_Opercularis_TCATT	FW-corrected MD	0.00057 (1e-05)	0.00057 (1e-05)	0.00058 (1e-05)	0.00058 (1e-05)	0.00057 (1e-05)	0.00057 (1e-05)	0.00058 (1e-05)
Women	Inferior_Frontal_Gyrus_Pars_Opercularis_TCATT	Conventional RD	0.00076 (7e-05)	0.00075 (7e-05)	0.00075 (7e-05)	0.00076 (8e-05)	8e-04 (7e-05)	0.00074 (7e-05)	0.00071 (5e-05)
Women	Inferior_Frontal_Gyrus_Pars_Opercularis_TCATT	Conventional AxD	0.00133 (7e-05)	0.00131 (6e-05)	0.00131 (7e-05)	0.00132 (7e-05)	0.00136 (7e-05)	0.00131 (7e-05)	0.00128 (5e-05)
Women	Inferior_Frontal_Gyrus_Pars_Opercularis_TCATT	Conventional MD	0.00095 (7e-05)	0.00094 (7e-05)	0.00094 (7e-05)	0.00094 (7e-05)	0.00098 (7e-05)	0.00093 (7e-05)	9e-04 (5e-05)
Women	Inferior_Frontal_Gyrus_Pars_Orbitalis_TCATT	FW	0.27654 (0.05048)	0.26483 (0.03636)	0.26694 (0.03657)	0.27337 (0.05785)	0.29364 (0.04533)	0.26021 (0.04759)	0.2454 (0.04037)
Women	Inferior_Frontal_Gyrus_Pars_Orbitalis_TCATT	FW-corrected FA	0.55444 (0.03554)	0.56253 (0.02545)	0.55998 (0.02322)	0.55654 (0.03525)	0.54714 (0.03045)	0.55978 (0.0287)	0.57011 (0.02718)
Women	Inferior_Frontal_Gyrus_Pars_Orbitalis_TCATT	Conventional FA	0.43921 (0.03917)	0.45 (0.03613)	0.44346 (0.03572)	0.44159 (0.04411)	0.42653 (0.03664)	0.45016 (0.03786)	0.46418 (0.03357)
Women	Inferior_Frontal_Gyrus_Pars_Orbitalis_TCATT	FW-corrected RD	0.00035 (1e-05)	0.00035 (1e-05)	0.00035 (1e-05)	0.00035 (2e-05)	0.00035 (1e-05)	0.00035 (1e-05)	0.00035 (1e-05)
Women	Inferior_Frontal_Gyrus_Pars_Orbitalis_TCATT	FW-corrected AxD	0.00107 (5e-05)	0.00108 (4e-05)	0.00107 (4e-05)	0.00108 (5e-05)	0.00107 (4e-05)	0.00108 (4e-05)	0.00109 (4e-05)
Women	Inferior_Frontal_Gyrus_Pars_Orbitalis_TCATT	FW-corrected MD	0.00059 (1e-05)	0.00059 (1e-05)	0.00059 (1e-05)	0.00059 (1e-05)	0.00059 (1e-05)	0.00059 (1e-05)	0.00059 (1e-05)
Women	Inferior_Frontal_Gyrus_Pars_Orbitalis_TCATT	Conventional RD	0.00069 (8e-05)	0.00067 (7e-05)	0.00068 (7e-05)	0.00069 (9e-05)	0.00072 (7e-05)	0.00067 (7e-05)	0.00064 (6e-05)
Women	Inferior_Frontal_Gyrus_Pars_Orbitalis_TCATT	Conventional AxD	0.00144 (7e-05)	0.00142 (6e-05)	0.00142 (6e-05)	0.00143 (8e-05)	0.00145 (7e-05)	0.00142 (6e-05)	0.0014 (6e-05)
Women	Inferior_Frontal_Gyrus_Pars_Orbitalis_TCATT	Conventional MD	0.00094 (7e-05)	0.00092 (6e-05)	0.00093 (6e-05)	0.00094 (8e-05)	0.00096 (7e-05)	0.00092 (7e-05)	9e-04 (5e-05)
Women	Inferior_Frontal_Gyrus_Pars_Triangularis_TCATT	FW	0.26805 (0.0485)	0.25666 (0.03996)	0.25718 (0.04097)	0.2635 (0.05725)	0.28796 (0.04588)	0.25156 (0.04923)	0.23305 (0.03718)
Women	Inferior_Frontal_Gyrus_Pars_Triangularis_TCATT	FW-corrected FA	0.43716 (0.02432)	0.44065 (0.02117)	0.43909 (0.01935)	0.43756 (0.02448)	0.43193 (0.01834)	0.43946 (0.02202)	0.44582 (0.02086)
Women	Inferior_Frontal_Gyrus_Pars_Triangularis_TCATT	Conventional FA	0.33898 (0.03041)	0.34571 (0.03008)	0.34267 (0.02873)	0.34098 (0.03198)	0.32799 (0.02624)	0.34779 (0.03045)	0.35854 (0.02543)
Women	Inferior_Frontal_Gyrus_Pars_Triangularis_TCATT	FW-corrected RD	0.00042 (1e-05)	0.00042 (1e-05)	0.00042 (1e-05)	0.00042 (1e-05)	0.00042 (1e-05)	0.00042 (1e-05)	0.00042 (1e-05)
Women	Inferior_Frontal_Gyrus_Pars_Triangularis_TCATT	FW-corrected AxD	9e-04 (3e-05)	9e-04 (2e-05)	0.00091 (2e-05)	9e-04 (3e-05)	9e-04 (2e-05)	9e-04 (2e-05)	0.00091 (2e-05)
Women	Inferior_Frontal_Gyrus_Pars_Triangularis_TCATT	FW-corrected MD	0.00058 (1e-05)	0.00058 (1e-05)	0.00058 (1e-05)	0.00058 (1e-05)	0.00058 (1e-05)	0.00058 (1e-05)	0.00058 (1e-05)
Women	Inferior_Frontal_Gyrus_Pars_Triangularis_TCATT	Conventional RD	0.00077 (7e-05)	0.00075 (7e-05)	0.00075 (7e-05)	0.00076 (8e-05)	8e-04 (7e-05)	0.00074 (7e-05)	0.00071 (5e-05)
Women	Inferior_Frontal_Gyrus_Pars_Triangularis_TCATT	Conventional AxD	0.00128 (7e-05)	0.00126 (6e-05)	0.00126 (6e-05)	0.00127 (7e-05)	0.0013 (7e-05)	0.00125 (6e-05)	0.00123 (5e-05)
Women	Inferior_Frontal_Gyrus_Pars_Triangularis_TCATT	Conventional MD	0.00094 (7e-05)	0.00092 (6e-05)	0.00092 (7e-05)	0.00093 (8e-05)	0.00096 (7e-05)	0.00091 (7e-05)	0.00089 (5e-05)
Women	Inferior_Occipital_TCATT	FW	0.22765 (0.04102)	0.21573 (0.02761)	0.21902 (0.02902)	0.22319 (0.04448)	0.23881 (0.0351)	0.21601 (0.04182)	0.20809 (0.03266)
Women	Inferior_Occipital_TCATT	FW-corrected FA	0.65383 (0.03132)	0.66252 (0.02122)	0.65701 (0.02496)	0.65392 (0.03265)	0.64683 (0.0306)	0.65682 (0.02903)	0.66476 (0.02929)
Women	Inferior_Occipital_TCATT	Conventional FA	0.56884 (0.0378)	0.58036 (0.02997)	0.57239 (0.03107)	0.56928 (0.0392)	0.55785 (0.03586)	0.57515 (0.03386)	0.58293 (0.02952)
Women	Inferior_Occipital_TCATT	FW-corrected RD	0.00029 (2e-05)	0.00029 (1e-05)	0.00029 (2e-05)	0.00029 (2e-05)	3e-04 (2e-05)	0.00029 (2e-05)	0.00029 (2e-05)
Women	Inferior_Occipital_TCATT	FW-corrected AxD	0.00122 (6e-05)	0.00122 (4e-05)	0.00121 (4e-05)	0.00121 (5e-05)	0.00121 (5e-05)	0.00122 (5e-05)	0.00123 (5e-05)
Women	Inferior_Occipital_TCATT	FW-corrected MD	6e-04 (2e-05)	6e-04 (1e-05)	6e-04 (1e-05)	6e-04 (1e-05)	6e-04 (1e-05)	6e-04 (1e-05)	6e-04 (1e-05)
Women	Inferior_Occipital_TCATT	Conventional RD	0.00056 (7e-05)	0.00053 (5e-05)	0.00054 (5e-05)	0.00055 (8e-05)	0.00058 (6e-05)	0.00054 (6e-05)	0.00052 (5e-05)
Women	Inferior_Occipital_TCATT	Conventional AxD	0.00152 (8e-05)	0.00151 (6e-05)	0.00151 (6e-05)	0.00151 (9e-05)	0.00153 (7e-05)	0.00151 (8e-05)	0.0015 (7e-05)
Women	Inferior_Occipital_TCATT	Conventional MD	0.00088 (6e-05)	0.00086 (5e-05)	0.00087 (5e-05)	0.00087 (7e-05)	9e-04 (6e-05)	0.00086 (6e-05)	0.00085 (5e-05)
Women	Inferior_Parietal_Lobule_TCATT	FW	0.23545 (0.04603)	0.22326 (0.03539)	0.22641 (0.03691)	0.23174 (0.05249)	0.25368 (0.04752)	0.21866 (0.04307)	0.20678 (0.03072)
Women	Inferior_Parietal_Lobule_TCATT	FW-corrected FA	0.5391 (0.0293)	0.54465 (0.01955)	0.53993 (0.01965)	0.53714 (0.0273)	0.53202 (0.02766)	0.54112 (0.02227)	0.54494 (0.01888)
Women	Inferior_Parietal_Lobule_TCATT	Conventional FA	0.45129 (0.03601)	0.45899 (0.03099)	0.45272 (0.02918)	0.45164 (0.03549)	0.44131 (0.03246)	0.45927 (0.03028)	0.46475 (0.02322)
Women	Inferior_Parietal_Lobule_TCATT	FW-corrected RD	0.00036 (1e-05)	0.00036 (1e-05)	0.00036 (1e-05)	0.00036 (1e-05)	0.00036 (1e-05)	0.00036 (1e-05)	0.00036 (1e-05)
Women	Inferior_Parietal_Lobule_TCATT	FW-corrected AxD	0.00104 (4e-05)	0.00105 (3e-05)	0.00104 (3e-05)	0.00104 (4e-05)	0.00104 (3e-05)	0.00105 (3e-05)	0.00105 (3e-05)
Women	Inferior_Parietal_Lobule_TCATT	FW-corrected MD	0.00059 (1e-05)	0.00059 (1e-05)	0.00059 (1e-05)	0.00059 (1e-05)	0.00059 (1e-05)	0.00059 (1e-05)	0.00059 (1e-05)
Women	Inferior_Parietal_Lobule_TCATT	Conventional RD	0.00065 (7e-05)	0.00063 (6e-05)	0.00064 (6e-05)	0.00064 (9e-05)	0.00067 (8e-05)	0.00062 (6e-05)	0.00061 (4e-05)
Women	Inferior_Parietal_Lobule_TCATT	Conventional AxD	0.00136 (6e-05)	0.00134 (5e-05)	0.00135 (5e-05)	0.00135 (9e-05)	0.00138 (7e-05)	0.00134 (6e-05)	0.00132 (5e-05)
Women	Inferior_Parietal_Lobule_TCATT	Conventional MD	0.00089 (7e-05)	0.00087 (6e-05)	0.00087 (5e-05)	0.00088 (9e-05)	0.00091 (7e-05)	0.00086 (6e-05)	0.00085 (4e-05)
Women	Inferior_Temporal_Gyrus_TCATT	FW	0.23558 (0.03627)	0.22831 (0.02314)	0.22819 (0.02245)	0.2334 (0.0385)	0.24668 (0.02994)	0.22625 (0.03398)	0.2177 (0.02937)
Women	Inferior_Temporal_Gyrus_TCATT	FW-corrected FA	0.60223 (0.02467)	0.60711 (0.01764)	0.60151 (0.01821)	0.60089 (0.02342)	0.59589 (0.02198)	0.60268 (0.02147)	0.60671 (0.01972)
Women	Inferior_Temporal_Gyrus_TCATT	Conventional FA	0.5105 (0.03127)	0.51556 (0.02413)	0.50979 (0.02437)	0.50949 (0.02967)	0.50221 (0.02752)	0.51342 (0.02731)	0.51772 (0.02254)
Women	Inferior_Temporal_Gyrus_TCATT	FW-corrected RD	0.00033 (1e-05)	0.00032 (1e-05)	0.00033 (1e-05)	0.00033 (1e-05)	0.00033 (1e-05)	0.00033 (1e-05)	0.00033 (1e-05)
Women	Inferior_Temporal_Gyrus_TCATT	FW-corrected AxD	0.00112 (4e-05)	0.00112 (3e-05)	0.00112 (3e-05)	0.00112 (4e-05)	0.00111 (3e-05)	0.00112 (3e-05)	0.00113 (3e-05)
Women	Inferior_Temporal_Gyrus_TCATT	FW-corrected MD	0.00059 (1e-05)	0.00059 (1e-05)	0.00059 (1e-05)	0.00059 (1e-05)	0.00059 (1e-05)	0.00059 (1e-05)	0.00059 (1e-05)
Women	Inferior_Temporal_Gyrus_TCATT	Conventional RD	6e-04 (6e-05)	0.00059 (4e-05)	6e-04 (4e-05)	6e-04 (6e-05)	0.00062 (5e-05)	0.00059 (5e-05)	0.00058 (4e-05)
Women	Inferior_Temporal_Gyrus_TCATT	Conventional AxD	0.00144 (6e-05)	0.00143 (5e-05)	0.00142 (4e-05)	0.00143 (6e-05)	0.00145 (5e-05)	0.00142 (5e-05)	0.00141 (5e-05)
Women	Inferior_Temporal_Gyrus_TCATT	Conventional MD	0.00088 (5e-05)	0.00087 (4e-05)	0.00087 (4e-05)	0.00088 (6e-05)	9e-04 (5e-05)	0.00087 (5e-05)	0.00086 (4e-05)
Women	Lateral_Orbital_Gyrus_TCATT	FW	0.27512 (0.05104)	0.26313 (0.03524)	0.26556 (0.03406)	0.27152 (0.05714)	0.28972 (0.04489)	0.26035 (0.04569)	0.24496 (0.0404)
Women	Lateral_Orbital_Gyrus_TCATT	FW-corrected FA	0.58734 (0.03832)	0.59639 (0.02596)	0.59231 (0.02407)	0.5892 (0.0373)	0.58048 (0.03377)	0.59166 (0.03025)	0.60186 (0.02839)
Women	Lateral_Orbital_Gyrus_TCATT	Conventional FA	0.4738 (0.04267)	0.48535 (0.0385)	0.47665 (0.03866)	0.47639 (0.04624)	0.46216 (0.04117)	0.48389 (0.03995)	0.49837 (0.03601)
Women	Lateral_Orbital_Gyrus_TCATT	FW-corrected RD	0.00033 (2e-05)	0.00033 (1e-05)	0.00033 (1e-05)	0.00033 (2e-05)	0.00033 (2e-05)	0.00033 (2e-05)	0.00033 (2e-05)
Women	Lateral_Orbital_Gyrus_TCATT	FW-corrected AxD	0.00112 (5e-05)	0.00113 (4e-05)	0.00112 (4e-05)	0.00113 (5e-05)	0.00112 (5e-05)	0.00113 (4e-05)	0.00113 (4e-05)
Women	Lateral_Orbital_Gyrus_TCATT	FW-corrected MD	0.00059 (1e-05)	6e-04 (1e-05)	0.00059 (1e-05)	6e-04 (1e-05)	0.00059 (1e-05)	0.00059 (1e-05)	6e-04 (1e-05)
Women	Lateral_Orbital_Gyrus_TCATT	Conventional RD	0.00067 (8e-05)	0.00065 (7e-05)	0.00065 (7e-05)	0.00066 (9e-05)	0.00069 (7e-05)	0.00064 (7e-05)	0.00062 (6e-05)
Women	Lateral_Orbital_Gyrus_TCATT	Conventional AxD	0.00149 (8e-05)	0.00147 (6e-05)	0.00146 (7e-05)	0.00148 (8e-05)	0.0015 (8e-05)	0.00147 (7e-05)	0.00145 (6e-05)
Women	Lateral_Orbital_Gyrus_TCATT	Conventional MD	0.00094 (7e-05)	0.00092 (6e-05)	0.00092 (6e-05)	0.00093 (8e-05)	0.00096 (7e-05)	0.00092 (7e-05)	9e-04 (5e-05)
Women	Lingual_Gyrus_TCATT	FW	0.23692 (0.04336)	0.22579 (0.03066)	0.22856 (0.03238)	0.2335 (0.04767)	0.24904 (0.03556)	0.22597 (0.04302)	0.2147 (0.03227)
Women	Lingual_Gyrus_TCATT	FW-corrected FA	0.58583 (0.02917)	0.59199 (0.02032)	0.58675 (0.0245)	0.5846 (0.02957)	0.58021 (0.0273)	0.58865 (0.02575)	0.59394 (0.02481)
Women	Lingual_Gyrus_TCATT	Conventional FA	0.50405 (0.03585)	0.51351 (0.02751)	0.50541 (0.0278)	0.5033 (0.0365)	0.49559 (0.03309)	0.5094 (0.03076)	0.51511 (0.02677)
Women	Lingual_Gyrus_TCATT	FW-corrected RD	0.00033 (2e-05)	0.00032 (1e-05)	0.00033 (1e-05)	0.00033 (2e-05)	0.00033 (2e-05)	0.00033 (2e-05)	0.00033 (2e-05)
Women	Lingual_Gyrus_TCATT	FW-corrected AxD	0.00113 (5e-05)	0.00114 (4e-05)	0.00113 (4e-05)	0.00113 (5e-05)	0.00113 (5e-05)	0.00113 (4e-05)	0.00114 (4e-05)
Women	Lingual_Gyrus_TCATT	FW-corrected MD	6e-04 (2e-05)	0.00059 (1e-05)	0.00059 (1e-05)	6e-04 (1e-05)	0.00059 (1e-05)	6e-04 (1e-05)	6e-04 (1e-05)
Women	Lingual_Gyrus_TCATT	Conventional RD	0.00061 (7e-05)	0.00059 (6e-05)	6e-04 (5e-05)	6e-04 (8e-05)	0.00063 (6e-05)	0.00059 (7e-05)	0.00057 (5e-05)
Women	Lingual_Gyrus_TCATT	Conventional AxD	0.00146 (8e-05)	0.00144 (7e-05)	0.00144 (6e-05)	0.00144 (1e-04)	0.00147 (7e-05)	0.00144 (8e-05)	0.00143 (7e-05)
Women	Lingual_Gyrus_TCATT	Conventional MD	0.00089 (7e-05)	0.00087 (6e-05)	0.00088 (5e-05)	0.00088 (8e-05)	0.00091 (6e-05)	0.00087 (7e-05)	0.00086 (5e-05)
Women	M1.SMATT	FW	0.1839 (0.02754)	0.17757 (0.02102)	0.17911 (0.0187)	0.18343 (0.03015)	0.19424 (0.02853)	0.1765 (0.02591)	0.17119 (0.0184)
Women	M1.SMATT	FW-corrected FA	0.57109 (0.02119)	0.57369 (0.01562)	0.56722 (0.01977)	0.56921 (0.023)	0.57221 (0.01872)	0.56979 (0.02035)	0.56611 (0.02179)
Women	M1.SMATT	Conventional FA	0.48816 (0.02671)	0.49332 (0.01991)	0.48567 (0.02341)	0.48665 (0.02725)	0.48439 (0.02384)	0.49023 (0.0243)	0.48919 (0.02336)
Women	M1.SMATT	FW-corrected RD	0.00036 (1e-05)	0.00036 (1e-05)	0.00036 (1e-05)	0.00036 (1e-05)	0.00036 (1e-05)	0.00036 (1e-05)	0.00036 (1e-05)
Women	M1.SMATT	FW-corrected AxD	0.00102 (3e-05)	0.00102 (2e-05)	0.00102 (3e-05)	0.00102 (3e-05)	0.00102 (2e-05)	0.00102 (2e-05)	0.00102 (3e-05)
Women	M1.SMATT	FW-corrected MD	0.00058 (1e-05)	0.00058 (1e-05)	0.00058 (1e-05)	0.00058 (1e-05)	0.00058 (1e-05)	0.00058 (1e-05)	0.00058 (1e-05)
Women	M1.SMATT	Conventional RD	0.00057 (4e-05)	0.00056 (3e-05)	0.00056 (3e-05)	0.00057 (4e-05)	0.00058 (4e-05)	0.00056 (4e-05)	0.00056 (3e-05)
Women	M1.SMATT	Conventional AxD	0.00125 (5e-05)	0.00124 (4e-05)	0.00123 (4e-05)	0.00124 (6e-05)	0.00126 (5e-05)	0.00123 (4e-05)	0.00122 (4e-05)
Women	M1.SMATT	Conventional MD	0.00079 (4e-05)	0.00078 (3e-05)	0.00079 (3e-05)	0.00079 (4e-05)	0.00081 (4e-05)	0.00078 (3e-05)	0.00078 (2e-05)
Women	M1_TCATT	FW	0.22143 (0.03527)	0.2129 (0.02777)	0.21439 (0.02663)	0.21867 (0.03745)	0.23364 (0.03594)	0.21003 (0.0336)	0.20205 (0.02576)
Women	M1_TCATT	FW-corrected FA	0.52841 (0.02323)	0.53403 (0.02123)	0.5288 (0.02027)	0.52844 (0.0253)	0.52398 (0.02311)	0.53029 (0.0232)	0.53637 (0.02104)
Women	M1_TCATT	Conventional FA	0.44449 (0.02947)	0.45208 (0.02648)	0.44657 (0.02778)	0.44552 (0.03288)	0.43626 (0.03012)	0.45105 (0.03017)	0.45846 (0.02384)
Women	M1_TCATT	FW-corrected RD	0.00037 (1e-05)	0.00037 (1e-05)	0.00037 (1e-05)	0.00037 (1e-05)	0.00037 (1e-05)	0.00037 (1e-05)	0.00037 (1e-05)
Women	M1_TCATT	FW-corrected AxD	0.00098 (3e-05)	0.00099 (3e-05)	0.00099 (3e-05)	0.00099 (3e-05)	0.00098 (3e-05)	0.00099 (3e-05)	0.001 (2e-05)
Women	M1_TCATT	FW-corrected MD	0.00057 (1e-05)	0.00057 (1e-05)	0.00057 (1e-05)	0.00057 (1e-05)	0.00057 (1e-05)	0.00057 (1e-05)	0.00058 (1e-05)
Women	M1_TCATT	Conventional RD	0.00065 (5e-05)	0.00063 (5e-05)	0.00064 (5e-05)	0.00065 (6e-05)	0.00067 (6e-05)	0.00063 (5e-05)	0.00062 (4e-05)
Women	M1_TCATT	Conventional AxD	0.0013 (5e-05)	0.00129 (5e-05)	0.00129 (4e-05)	0.0013 (6e-05)	0.00131 (5e-05)	0.00129 (4e-05)	0.00128 (4e-05)
Women	M1_TCATT	Conventional MD	0.00087 (5e-05)	0.00085 (4e-05)	0.00086 (4e-05)	0.00086 (6e-05)	0.00088 (5e-05)	0.00085 (5e-05)	0.00084 (3e-05)
Women	Medial_Frontal_Gyrus_TCATT	FW	0.25072 (0.04168)	0.23948 (0.03302)	0.24074 (0.0308)	0.24582 (0.04706)	0.26579 (0.03699)	0.23547 (0.0418)	0.22101 (0.03364)
Women	Medial_Frontal_Gyrus_TCATT	FW-corrected FA	0.53512 (0.02785)	0.54228 (0.02171)	0.53858 (0.01935)	0.53657 (0.02856)	0.52633 (0.0251)	0.53849 (0.02571)	0.54887 (0.02276)
Women	Medial_Frontal_Gyrus_TCATT	Conventional FA	0.43259 (0.03282)	0.44149 (0.03202)	0.43654 (0.03076)	0.4351 (0.03644)	0.41984 (0.03108)	0.44237 (0.03389)	0.45472 (0.0288)
Women	Medial_Frontal_Gyrus_TCATT	FW-corrected RD	0.00037 (1e-05)	0.00036 (1e-05)	0.00037 (1e-05)	0.00037 (1e-05)	0.00037 (1e-05)	0.00037 (1e-05)	0.00036 (1e-05)
Women	Medial_Frontal_Gyrus_TCATT	FW-corrected AxD	0.00103 (4e-05)	0.00103 (3e-05)	0.00103 (3e-05)	0.00103 (3e-05)	0.00102 (3e-05)	0.00103 (3e-05)	0.00104 (3e-05)
Women	Medial_Frontal_Gyrus_TCATT	FW-corrected MD	0.00059 (1e-05)	0.00059 (1e-05)	0.00059 (1e-05)	0.00059 (1e-05)	0.00058 (1e-05)	0.00059 (1e-05)	0.00059 (1e-05)
Women	Medial_Frontal_Gyrus_TCATT	Conventional RD	0.00068 (6e-05)	0.00066 (6e-05)	0.00066 (6e-05)	0.00067 (7e-05)	7e-04 (6e-05)	0.00065 (6e-05)	0.00063 (5e-05)
Women	Medial_Frontal_Gyrus_TCATT	Conventional AxD	0.00137 (5e-05)	0.00135 (5e-05)	0.00135 (5e-05)	0.00136 (6e-05)	0.00138 (5e-05)	0.00135 (5e-05)	0.00133 (4e-05)
Women	Medial_Frontal_Gyrus_TCATT	Conventional MD	0.00091 (6e-05)	0.00089 (6e-05)	0.00089 (5e-05)	9e-04 (6e-05)	0.00093 (5e-05)	0.00089 (6e-05)	0.00086 (4e-05)
Women	Medial_Orbital_Gyrus_TCATT	FW	0.31185 (0.04876)	0.30243 (0.0379)	0.30028 (0.0395)	0.30597 (0.05757)	0.32589 (0.04325)	0.29448 (0.05183)	0.27727 (0.04475)
Women	Medial_Orbital_Gyrus_TCATT	FW-corrected FA	0.55145 (0.03625)	0.55958 (0.02966)	0.55455 (0.02548)	0.55044 (0.03645)	0.54287 (0.03457)	0.55548 (0.03235)	0.56511 (0.03088)
Women	Medial_Orbital_Gyrus_TCATT	Conventional FA	0.43118 (0.04128)	0.44155 (0.0389)	0.43311 (0.04079)	0.43242 (0.04438)	0.41733 (0.04251)	0.44133 (0.04101)	0.45523 (0.03682)
Women	Medial_Orbital_Gyrus_TCATT	FW-corrected RD	0.00035 (2e-05)	0.00034 (1e-05)	0.00035 (2e-05)	0.00035 (2e-05)	0.00035 (2e-05)	0.00035 (2e-05)	0.00034 (2e-05)
Women	Medial_Orbital_Gyrus_TCATT	FW-corrected AxD	0.00104 (5e-05)	0.00105 (4e-05)	0.00104 (4e-05)	0.00104 (5e-05)	0.00103 (5e-05)	0.00104 (4e-05)	0.00106 (4e-05)
Women	Medial_Orbital_Gyrus_TCATT	FW-corrected MD	0.00058 (1e-05)	0.00058 (1e-05)	0.00058 (1e-05)	0.00058 (2e-05)	0.00058 (2e-05)	0.00058 (2e-05)	0.00058 (1e-05)
Women	Medial_Orbital_Gyrus_TCATT	Conventional RD	0.00075 (8e-05)	0.00073 (8e-05)	0.00073 (8e-05)	0.00074 (9e-05)	0.00078 (8e-05)	0.00072 (9e-05)	0.00069 (7e-05)
Women	Medial_Orbital_Gyrus_TCATT	Conventional AxD	0.00148 (8e-05)	0.00148 (7e-05)	0.00146 (7e-05)	0.00147 (9e-05)	0.0015 (8e-05)	0.00146 (8e-05)	0.00144 (8e-05)
Women	Medial_Orbital_Gyrus_TCATT	Conventional MD	0.00099 (8e-05)	0.00098 (7e-05)	0.00098 (7e-05)	0.00099 (9e-05)	0.00102 (7e-05)	0.00097 (8e-05)	0.00094 (7e-05)
Women	Medial_Orbitofrontal_Gyrus_TCATT	FW	0.24697 (0.04557)	0.23706 (0.03058)	0.23628 (0.03192)	0.24248 (0.05062)	0.25786 (0.03965)	0.23207 (0.04347)	0.2185 (0.03709)
Women	Medial_Orbitofrontal_Gyrus_TCATT	FW-corrected FA	0.53328 (0.03487)	0.5412 (0.02497)	0.53566 (0.02454)	0.5344 (0.03344)	0.52384 (0.03196)	0.53715 (0.03098)	0.54773 (0.02884)
Women	Medial_Orbitofrontal_Gyrus_TCATT	Conventional FA	0.42759 (0.04104)	0.43815 (0.03624)	0.43082 (0.03719)	0.43041 (0.0431)	0.41444 (0.04215)	0.43889 (0.03981)	0.45135 (0.03588)
Women	Medial_Orbitofrontal_Gyrus_TCATT	FW-corrected RD	0.00038 (2e-05)	0.00037 (1e-05)	0.00037 (1e-05)	0.00038 (2e-05)	0.00038 (2e-05)	0.00037 (2e-05)	0.00037 (2e-05)
Women	Medial_Orbitofrontal_Gyrus_TCATT	FW-corrected AxD	0.00102 (4e-05)	0.00103 (3e-05)	0.00102 (3e-05)	0.00102 (4e-05)	0.00101 (4e-05)	0.00103 (4e-05)	0.00104 (3e-05)
Women	Medial_Orbitofrontal_Gyrus_TCATT	FW-corrected MD	0.00059 (1e-05)	0.00059 (1e-05)	0.00059 (1e-05)	0.00059 (1e-05)	0.00059 (1e-05)	0.00059 (1e-05)	0.00059 (1e-05)
Women	Medial_Orbitofrontal_Gyrus_TCATT	Conventional RD	0.00067 (7e-05)	0.00065 (6e-05)	0.00065 (6e-05)	0.00066 (8e-05)	0.00069 (7e-05)	0.00064 (7e-05)	0.00062 (5e-05)
Women	Medial_Orbitofrontal_Gyrus_TCATT	Conventional AxD	0.00134 (6e-05)	0.00133 (5e-05)	0.00132 (5e-05)	0.00133 (6e-05)	0.00134 (6e-05)	0.00132 (6e-05)	0.00131 (5e-05)
Women	Medial_Orbitofrontal_Gyrus_TCATT	Conventional MD	0.00089 (6e-05)	0.00088 (5e-05)	0.00088 (5e-05)	0.00089 (7e-05)	0.00091 (6e-05)	0.00087 (6e-05)	0.00085 (5e-05)
Women	Middle_Frontal_Gyrus_TCATT	FW	0.27564 (0.0489)	0.26343 (0.03881)	0.26312 (0.03702)	0.27099 (0.05636)	0.29546 (0.04465)	0.25799 (0.04644)	0.23986 (0.0366)
Women	Middle_Frontal_Gyrus_TCATT	FW-corrected FA	0.45043 (0.02272)	0.45508 (0.01975)	0.45237 (0.01731)	0.45119 (0.02315)	0.44555 (0.01785)	0.45393 (0.01994)	0.46055 (0.01929)
Women	Middle_Frontal_Gyrus_TCATT	Conventional FA	0.35234 (0.02881)	0.35924 (0.02883)	0.3559 (0.02715)	0.35425 (0.0309)	0.34155 (0.02631)	0.36179 (0.02851)	0.37209 (0.02466)
Women	Middle_Frontal_Gyrus_TCATT	FW-corrected RD	0.00041 (1e-05)	4e-04 (1e-05)	0.00041 (1e-05)	0.00041 (1e-05)	0.00041 (1e-05)	4e-04 (1e-05)	4e-04 (1e-05)
Women	Middle_Frontal_Gyrus_TCATT	FW-corrected AxD	0.00093 (3e-05)	0.00094 (2e-05)	0.00093 (2e-05)	0.00094 (3e-05)	0.00093 (2e-05)	0.00094 (2e-05)	0.00094 (2e-05)
Women	Middle_Frontal_Gyrus_TCATT	FW-corrected MD	0.00058 (1e-05)	0.00058 (1e-05)	0.00058 (1e-05)	0.00058 (1e-05)	0.00058 (1e-05)	0.00058 (1e-05)	0.00058 (1e-05)
Women	Middle_Frontal_Gyrus_TCATT	Conventional RD	0.00076 (7e-05)	0.00074 (7e-05)	0.00074 (6e-05)	0.00076 (8e-05)	0.00079 (7e-05)	0.00074 (7e-05)	0.00071 (5e-05)
Women	Middle_Frontal_Gyrus_TCATT	Conventional AxD	0.00132 (7e-05)	0.0013 (6e-05)	0.0013 (6e-05)	0.00131 (7e-05)	0.00134 (7e-05)	0.00129 (6e-05)	0.00127 (5e-05)
Women	Middle_Frontal_Gyrus_TCATT	Conventional MD	0.00095 (7e-05)	0.00093 (6e-05)	0.00093 (6e-05)	0.00094 (8e-05)	0.00097 (7e-05)	0.00092 (6e-05)	0.00089 (5e-05)
Women	Middle_Occipital_TCATT	FW	0.21417 (0.04346)	0.20143 (0.02735)	0.20372 (0.03088)	0.20924 (0.04751)	0.22898 (0.04175)	0.20133 (0.04432)	0.1938 (0.03201)
Women	Middle_Occipital_TCATT	FW-corrected FA	0.64283 (0.02998)	0.64956 (0.02058)	0.64531 (0.02236)	0.64293 (0.03073)	0.63328 (0.03194)	0.6453 (0.02618)	0.65293 (0.02512)
Women	Middle_Occipital_TCATT	Conventional FA	0.54756 (0.03903)	0.55841 (0.02966)	0.55269 (0.03192)	0.54943 (0.03846)	0.53327 (0.03666)	0.55497 (0.03483)	0.56285 (0.02751)
Women	Middle_Occipital_TCATT	FW-corrected RD	0.00031 (2e-05)	0.00031 (1e-05)	0.00031 (1e-05)	0.00031 (2e-05)	0.00032 (2e-05)	0.00031 (2e-05)	0.00031 (2e-05)
Women	Middle_Occipital_TCATT	FW-corrected AxD	0.00118 (5e-05)	0.00118 (4e-05)	0.00118 (4e-05)	0.00118 (5e-05)	0.00117 (4e-05)	0.00118 (4e-05)	0.00119 (4e-05)
Women	Middle_Occipital_TCATT	FW-corrected MD	6e-04 (1e-05)	6e-04 (1e-05)	6e-04 (1e-05)	6e-04 (1e-05)	6e-04 (1e-05)	6e-04 (1e-05)	6e-04 (1e-05)
Women	Middle_Occipital_TCATT	Conventional RD	0.00056 (7e-05)	0.00053 (5e-05)	0.00054 (5e-05)	0.00055 (8e-05)	0.00058 (7e-05)	0.00054 (7e-05)	0.00052 (4e-05)
Women	Middle_Occipital_TCATT	Conventional AxD	0.00145 (7e-05)	0.00143 (5e-05)	0.00143 (5e-05)	0.00144 (8e-05)	0.00146 (6e-05)	0.00143 (7e-05)	0.00143 (6e-05)
Women	Middle_Occipital_TCATT	Conventional MD	0.00085 (6e-05)	0.00083 (5e-05)	0.00084 (5e-05)	0.00084 (8e-05)	0.00087 (6e-05)	0.00084 (6e-05)	0.00082 (4e-05)
Women	Middle_Temporal_Gyrus_TCATT	FW	0.23459 (0.03728)	0.22748 (0.02425)	0.22647 (0.02395)	0.23197 (0.04108)	0.24811 (0.03337)	0.22407 (0.03636)	0.21525 (0.02849)
Women	Middle_Temporal_Gyrus_TCATT	FW-corrected FA	0.63721 (0.02301)	0.64213 (0.01574)	0.63576 (0.01644)	0.63595 (0.0228)	0.63183 (0.0209)	0.63717 (0.0187)	0.63995 (0.01828)
Women	Middle_Temporal_Gyrus_TCATT	Conventional FA	0.53994 (0.03199)	0.54464 (0.02556)	0.53996 (0.02713)	0.53888 (0.03201)	0.53087 (0.02847)	0.54358 (0.02763)	0.54666 (0.02296)
Women	Middle_Temporal_Gyrus_TCATT	FW-corrected RD	0.00031 (1e-05)	0.00031 (1e-05)	0.00031 (1e-05)	0.00031 (1e-05)	0.00031 (1e-05)	0.00031 (1e-05)	0.00031 (1e-05)
Women	Middle_Temporal_Gyrus_TCATT	FW-corrected AxD	0.00115 (4e-05)	0.00116 (3e-05)	0.00115 (3e-05)	0.00115 (4e-05)	0.00115 (3e-05)	0.00115 (3e-05)	0.00116 (3e-05)
Women	Middle_Temporal_Gyrus_TCATT	FW-corrected MD	0.00059 (1e-05)	0.00059 (1e-05)	0.00059 (1e-05)	0.00059 (1e-05)	0.00059 (1e-05)	0.00059 (1e-05)	0.00059 (1e-05)
Women	Middle_Temporal_Gyrus_TCATT	Conventional RD	0.00059 (6e-05)	0.00057 (4e-05)	0.00058 (4e-05)	0.00058 (6e-05)	0.00061 (5e-05)	0.00057 (5e-05)	0.00056 (4e-05)
Women	Middle_Temporal_Gyrus_TCATT	Conventional AxD	0.00147 (6e-05)	0.00146 (5e-05)	0.00145 (4e-05)	0.00146 (7e-05)	0.00149 (6e-05)	0.00145 (6e-05)	0.00144 (5e-05)
Women	Middle_Temporal_Gyrus_TCATT	Conventional MD	0.00088 (5e-05)	0.00087 (4e-05)	0.00087 (4e-05)	0.00088 (6e-05)	9e-04 (5e-05)	0.00087 (5e-05)	0.00085 (4e-05)
Women	Olfactory_Cortex_TCATT	FW	0.24808 (0.04674)	0.23855 (0.03135)	0.23611 (0.03503)	0.24407 (0.05366)	0.25864 (0.03962)	0.23257 (0.0452)	0.21937 (0.03824)
Women	Olfactory_Cortex_TCATT	FW-corrected FA	0.48558 (0.03282)	0.4924 (0.02474)	0.48632 (0.02408)	0.4856 (0.03155)	0.47767 (0.02996)	0.489 (0.02776)	0.49801 (0.02735)
Women	Olfactory_Cortex_TCATT	Conventional FA	0.38817 (0.0416)	0.39703 (0.03544)	0.38901 (0.03632)	0.39002 (0.04197)	0.37687 (0.04463)	0.39787 (0.03876)	0.40754 (0.0353)
Women	Olfactory_Cortex_TCATT	FW-corrected RD	4e-04 (2e-05)	4e-04 (1e-05)	4e-04 (1e-05)	4e-04 (2e-05)	0.00041 (2e-05)	4e-04 (2e-05)	4e-04 (1e-05)
Women	Olfactory_Cortex_TCATT	FW-corrected AxD	0.00096 (4e-05)	0.00097 (3e-05)	0.00096 (3e-05)	0.00096 (4e-05)	0.00095 (4e-05)	0.00097 (4e-05)	0.00098 (3e-05)
Women	Olfactory_Cortex_TCATT	FW-corrected MD	0.00059 (1e-05)	0.00059 (1e-05)	0.00059 (1e-05)	0.00059 (1e-05)	0.00059 (1e-05)	0.00059 (1e-05)	0.00059 (1e-05)
Women	Olfactory_Cortex_TCATT	Conventional RD	0.00069 (8e-05)	0.00067 (6e-05)	0.00068 (7e-05)	0.00069 (8e-05)	0.00071 (8e-05)	0.00067 (7e-05)	0.00065 (6e-05)
Women	Olfactory_Cortex_TCATT	Conventional AxD	0.00128 (7e-05)	0.00127 (5e-05)	0.00126 (6e-05)	0.00127 (8e-05)	0.00129 (7e-05)	0.00126 (7e-05)	0.00125 (6e-05)
Women	Olfactory_Cortex_TCATT	Conventional MD	0.00089 (7e-05)	0.00087 (6e-05)	0.00087 (6e-05)	0.00088 (8e-05)	9e-04 (7e-05)	0.00086 (7e-05)	0.00085 (5e-05)
Women	Paracentral_TCATT	FW	0.24191 (0.03978)	0.23327 (0.03184)	0.23468 (0.02932)	0.23848 (0.04029)	0.25232 (0.03802)	0.23003 (0.0396)	0.22113 (0.03154)
Women	Paracentral_TCATT	FW-corrected FA	0.52191 (0.03126)	0.52974 (0.02636)	0.5245 (0.02823)	0.52196 (0.03336)	0.51503 (0.0302)	0.52528 (0.03093)	0.5371 (0.02446)
Women	Paracentral_TCATT	Conventional FA	0.44697 (0.03528)	0.45393 (0.03176)	0.45079 (0.0317)	0.44861 (0.03567)	0.44009 (0.0343)	0.45457 (0.0362)	0.46463 (0.02617)
Women	Paracentral_TCATT	FW-corrected RD	0.00036 (2e-05)	0.00035 (1e-05)	0.00035 (1e-05)	0.00036 (2e-05)	0.00036 (2e-05)	0.00035 (1e-05)	0.00035 (1e-05)
Women	Paracentral_TCATT	FW-corrected AxD	0.001 (5e-05)	0.00101 (5e-05)	0.00101 (5e-05)	0.001 (5e-05)	0.00099 (5e-05)	0.00101 (5e-05)	0.00103 (4e-05)
Women	Paracentral_TCATT	FW-corrected MD	0.00057 (2e-05)	0.00057 (1e-05)	0.00057 (2e-05)	0.00057 (2e-05)	0.00057 (1e-05)	0.00057 (1e-05)	0.00058 (1e-05)
Women	Paracentral_TCATT	Conventional RD	0.00066 (7e-05)	0.00064 (6e-05)	0.00064 (6e-05)	0.00065 (7e-05)	0.00067 (7e-05)	0.00064 (7e-05)	0.00062 (5e-05)
Women	Paracentral_TCATT	Conventional AxD	0.00136 (6e-05)	0.00135 (6e-05)	0.00135 (5e-05)	0.00135 (7e-05)	0.00137 (6e-05)	0.00135 (5e-05)	0.00134 (5e-05)
Women	Paracentral_TCATT	Conventional MD	0.00089 (6e-05)	0.00088 (5e-05)	0.00088 (5e-05)	0.00088 (7e-05)	9e-04 (6e-05)	0.00087 (6e-05)	0.00086 (4e-05)
Women	PMd.SMATT	FW	0.18073 (0.02954)	0.17352 (0.02379)	0.17482 (0.02218)	0.17848 (0.03226)	0.19118 (0.02879)	0.17289 (0.02871)	0.16538 (0.01936)
Women	PMd.SMATT	FW-corrected FA	0.53407 (0.01881)	0.53707 (0.01492)	0.53037 (0.01772)	0.53314 (0.02097)	0.5344 (0.01683)	0.53424 (0.01734)	0.53017 (0.01676)
Women	PMd.SMATT	Conventional FA	0.46062 (0.0254)	0.46634 (0.02109)	0.45811 (0.0215)	0.46037 (0.02546)	0.45609 (0.02258)	0.46373 (0.02263)	0.46334 (0.01948)
Women	PMd.SMATT	FW-corrected RD	0.00037 (1e-05)	0.00037 (1e-05)	0.00038 (1e-05)	0.00038 (1e-05)	0.00037 (1e-05)	0.00038 (1e-05)	0.00038 (1e-05)
Women	PMd.SMATT	FW-corrected AxD	0.00099 (3e-05)	0.00099 (2e-05)	0.00098 (3e-05)	0.00099 (3e-05)	0.00099 (2e-05)	0.00099 (2e-05)	0.00098 (2e-05)
Women	PMd.SMATT	FW-corrected MD	0.00058 (1e-05)	0.00058 (1e-05)	0.00058 (1e-05)	0.00058 (1e-05)	0.00058 (1e-05)	0.00058 (1e-05)	0.00058 (1e-05)
Women	PMd.SMATT	Conventional RD	0.00058 (4e-05)	0.00056 (4e-05)	0.00057 (3e-05)	0.00057 (4e-05)	0.00059 (4e-05)	0.00057 (4e-05)	0.00056 (3e-05)
Women	PMd.SMATT	Conventional AxD	0.00121 (5e-05)	0.0012 (5e-05)	0.0012 (4e-05)	0.0012 (5e-05)	0.00122 (5e-05)	0.0012 (4e-05)	0.00118 (3e-05)
Women	PMd.SMATT	Conventional MD	0.00079 (4e-05)	0.00078 (4e-05)	0.00078 (3e-05)	0.00078 (4e-05)	8e-04 (4e-05)	0.00078 (4e-05)	0.00077 (3e-05)
Women	PMd_TCATT	FW	0.23145 (0.03694)	0.22144 (0.02964)	0.22292 (0.03004)	0.22814 (0.04159)	0.24601 (0.03724)	0.21904 (0.03654)	0.2079 (0.02801)
Women	PMd_TCATT	FW-corrected FA	0.49422 (0.01966)	0.49872 (0.01799)	0.4931 (0.01751)	0.49372 (0.02243)	0.49121 (0.01928)	0.49536 (0.01994)	0.49936 (0.01874)
Women	PMd_TCATT	Conventional FA	0.40677 (0.02571)	0.41355 (0.0244)	0.40804 (0.02562)	0.40775 (0.02883)	0.39815 (0.02601)	0.41261 (0.0271)	0.41987 (0.02214)
Women	PMd_TCATT	FW-corrected RD	0.00038 (1e-05)	0.00038 (1e-05)	0.00038 (1e-05)	0.00038 (1e-05)	0.00038 (1e-05)	0.00038 (1e-05)	0.00038 (1e-05)
Women	PMd_TCATT	FW-corrected AxD	0.00096 (2e-05)	0.00096 (2e-05)	0.00096 (2e-05)	0.00096 (3e-05)	0.00095 (2e-05)	0.00096 (2e-05)	0.00096 (2e-05)
Women	PMd_TCATT	FW-corrected MD	0.00057 (1e-05)	0.00057 (1e-05)	0.00057 (1e-05)	0.00057 (1e-05)	0.00057 (1e-05)	0.00057 (1e-05)	0.00058 (1e-05)
Women	PMd_TCATT	Conventional RD	0.00068 (5e-05)	0.00067 (5e-05)	0.00067 (5e-05)	0.00068 (6e-05)	0.00071 (5e-05)	0.00067 (5e-05)	0.00065 (4e-05)
Women	PMd_TCATT	Conventional AxD	0.00129 (5e-05)	0.00127 (5e-05)	0.00127 (5e-05)	0.00128 (6e-05)	0.0013 (5e-05)	0.00127 (5e-05)	0.00125 (4e-05)
Women	PMd_TCATT	Conventional MD	0.00088 (5e-05)	0.00087 (5e-05)	0.00087 (5e-05)	0.00088 (6e-05)	9e-04 (5e-05)	0.00087 (5e-05)	0.00085 (4e-05)
Women	PMv.SMATT	FW	0.20605 (0.03013)	0.19784 (0.02437)	0.19742 (0.02448)	0.20285 (0.03347)	0.21616 (0.03041)	0.19531 (0.03133)	0.18737 (0.02216)
Women	PMv.SMATT	FW-corrected FA	0.51965 (0.01904)	0.52199 (0.01185)	0.51582 (0.01607)	0.51857 (0.02026)	0.52027 (0.01619)	0.51936 (0.01613)	0.51726 (0.01717)
Women	PMv.SMATT	Conventional FA	0.43665 (0.02413)	0.44068 (0.02025)	0.43498 (0.02151)	0.43575 (0.02316)	0.43148 (0.02099)	0.43981 (0.02135)	0.44191 (0.01939)
Women	PMv.SMATT	FW-corrected RD	0.00039 (1e-05)	0.00038 (1e-05)	0.00039 (1e-05)	0.00039 (1e-05)	0.00038 (1e-05)	0.00039 (1e-05)	0.00039 (1e-05)
Women	PMv.SMATT	FW-corrected AxD	0.00097 (2e-05)	0.00097 (2e-05)	0.00097 (2e-05)	0.00097 (3e-05)	0.00097 (2e-05)	0.00097 (2e-05)	0.00097 (2e-05)
Women	PMv.SMATT	FW-corrected MD	0.00058 (1e-05)	0.00058 (1e-05)	0.00058 (1e-05)	0.00058 (1e-05)	0.00058 (1e-05)	0.00058 (1e-05)	0.00058 (1e-05)
Women	PMv.SMATT	Conventional RD	0.00062 (4e-05)	0.00061 (4e-05)	0.00062 (4e-05)	0.00062 (4e-05)	0.00063 (4e-05)	0.00061 (4e-05)	6e-04 (3e-05)
Women	PMv.SMATT	Conventional AxD	0.00122 (5e-05)	0.00121 (4e-05)	0.00121 (4e-05)	0.00122 (6e-05)	0.00124 (5e-05)	0.00121 (5e-05)	0.0012 (4e-05)
Women	PMv.SMATT	Conventional MD	0.00082 (4e-05)	0.00081 (4e-05)	0.00081 (4e-05)	0.00082 (5e-05)	0.00084 (4e-05)	0.00081 (4e-05)	8e-04 (3e-05)
Women	PMv_TCATT	FW	0.23866 (0.03942)	0.2278 (0.03168)	0.22825 (0.03236)	0.23403 (0.04368)	0.25367 (0.04042)	0.22551 (0.03841)	0.21277 (0.02714)
Women	PMv_TCATT	FW-corrected FA	0.46844 (0.0196)	0.47243 (0.01571)	0.46685 (0.01706)	0.46846 (0.0213)	0.46874 (0.01737)	0.46927 (0.02033)	0.47302 (0.01834)
Women	PMv_TCATT	Conventional FA	0.38554 (0.02518)	0.39246 (0.02374)	0.38707 (0.02418)	0.38698 (0.02735)	0.37938 (0.02361)	0.39138 (0.02608)	0.39923 (0.02212)
Women	PMv_TCATT	FW-corrected RD	0.00039 (1e-05)	0.00039 (1e-05)	0.00039 (1e-05)	0.00039 (1e-05)	0.00039 (1e-05)	0.00039 (1e-05)	0.00039 (1e-05)
Women	PMv_TCATT	FW-corrected AxD	0.00093 (2e-05)	0.00093 (2e-05)	0.00093 (2e-05)	0.00093 (2e-05)	0.00093 (4e-05)	0.00093 (2e-05)	0.00093 (2e-05)
Women	PMv_TCATT	FW-corrected MD	0.00057 (1e-05)	0.00057 (1e-05)	0.00057 (1e-05)	0.00057 (1e-05)	0.00057 (1e-05)	0.00057 (1e-05)	0.00057 (1e-05)
Women	PMv_TCATT	Conventional RD	0.00072 (6e-05)	7e-04 (5e-05)	7e-04 (5e-05)	0.00071 (6e-05)	0.00074 (6e-05)	7e-04 (6e-05)	0.00068 (4e-05)
Women	PMv_TCATT	Conventional AxD	0.00129 (6e-05)	0.00127 (5e-05)	0.00127 (5e-05)	0.00128 (6e-05)	0.00131 (6e-05)	0.00127 (6e-05)	0.00126 (4e-05)
Women	PMv_TCATT	Conventional MD	0.00091 (5e-05)	0.00089 (5e-05)	0.00089 (5e-05)	9e-04 (6e-05)	0.00093 (5e-05)	0.00089 (5e-05)	0.00087 (4e-05)
Women	preSMA.SMATT	FW	0.20164 (0.03001)	0.19585 (0.02437)	0.19671 (0.02329)	0.20018 (0.03353)	0.21255 (0.02961)	0.19438 (0.03022)	0.18611 (0.02159)
Women	preSMA.SMATT	FW-corrected FA	0.55061 (0.01946)	0.55327 (0.01617)	0.54575 (0.01787)	0.55059 (0.02157)	0.55086 (0.0176)	0.55011 (0.01831)	0.54627 (0.01754)
Women	preSMA.SMATT	Conventional FA	0.46898 (0.0255)	0.47333 (0.02257)	0.46467 (0.02254)	0.46913 (0.02633)	0.4632 (0.02429)	0.47099 (0.02353)	0.47229 (0.02041)
Women	preSMA.SMATT	FW-corrected RD	0.00036 (1e-05)	0.00036 (1e-05)	0.00037 (1e-05)	0.00036 (1e-05)	0.00036 (1e-05)	0.00036 (1e-05)	0.00037 (1e-05)
Women	preSMA.SMATT	FW-corrected AxD	0.001 (3e-05)	0.00101 (3e-05)	0.001 (3e-05)	0.00101 (3e-05)	0.00101 (2e-05)	0.00101 (2e-05)	0.001 (2e-05)
Women	preSMA.SMATT	FW-corrected MD	0.00058 (1e-05)	0.00058 (1e-05)	0.00058 (1e-05)	0.00058 (1e-05)	0.00058 (1e-05)	0.00058 (1e-05)	0.00058 (1e-05)
Women	preSMA.SMATT	Conventional RD	0.00059 (4e-05)	0.00058 (4e-05)	0.00059 (4e-05)	0.00059 (5e-05)	0.00061 (5e-05)	0.00058 (4e-05)	0.00057 (3e-05)
Women	preSMA.SMATT	Conventional AxD	0.00126 (5e-05)	0.00125 (5e-05)	0.00124 (4e-05)	0.00125 (6e-05)	0.00127 (5e-05)	0.00125 (5e-05)	0.00123 (4e-05)
Women	preSMA.SMATT	Conventional MD	0.00081 (4e-05)	0.00081 (4e-05)	0.00081 (4e-05)	0.00081 (5e-05)	0.00083 (4e-05)	0.00081 (4e-05)	0.00079 (3e-05)
Women	preSMA_TCATT	FW	0.23915 (0.03687)	0.23128 (0.03338)	0.23194 (0.03289)	0.23625 (0.04271)	0.2544 (0.03706)	0.22733 (0.03905)	0.21475 (0.03158)
Women	preSMA_TCATT	FW-corrected FA	0.54499 (0.02394)	0.55052 (0.02305)	0.54728 (0.02149)	0.54749 (0.02765)	0.53852 (0.0252)	0.54783 (0.0254)	0.55641 (0.02265)
Women	preSMA_TCATT	Conventional FA	0.4476 (0.03093)	0.4539 (0.03158)	0.45095 (0.03225)	0.45082 (0.0344)	0.43519 (0.03089)	0.45491 (0.03318)	0.4664 (0.02618)
Women	preSMA_TCATT	FW-corrected RD	0.00035 (1e-05)	0.00035 (1e-05)	0.00035 (1e-05)	0.00035 (1e-05)	0.00036 (1e-05)	0.00035 (1e-05)	0.00035 (1e-05)
Women	preSMA_TCATT	FW-corrected AxD	0.00103 (3e-05)	0.00104 (3e-05)	0.00103 (3e-05)	0.00104 (4e-05)	0.00103 (3e-05)	0.00103 (3e-05)	0.00105 (3e-05)
Women	preSMA_TCATT	FW-corrected MD	0.00058 (1e-05)	0.00058 (1e-05)	0.00058 (1e-05)	0.00058 (1e-05)	0.00058 (1e-05)	0.00058 (1e-05)	0.00058 (1e-05)
Women	preSMA_TCATT	Conventional RD	0.00067 (6e-05)	0.00065 (6e-05)	0.00065 (6e-05)	0.00066 (7e-05)	0.00069 (6e-05)	0.00065 (6e-05)	0.00063 (4e-05)
Women	preSMA_TCATT	Conventional AxD	0.00137 (5e-05)	0.00136 (5e-05)	0.00136 (5e-05)	0.00137 (6e-05)	0.00139 (5e-05)	0.00135 (5e-05)	0.00134 (5e-05)
Women	preSMA_TCATT	Conventional MD	9e-04 (5e-05)	0.00089 (6e-05)	0.00089 (6e-05)	9e-04 (6e-05)	0.00092 (5e-05)	0.00088 (5e-05)	0.00086 (4e-05)
Women	S1.SMATT	FW	0.17333 (0.0294)	0.16678 (0.02369)	0.16823 (0.02086)	0.17246 (0.03217)	0.18445 (0.03128)	0.16571 (0.02809)	0.15937 (0.01981)
Women	S1.SMATT	FW-corrected FA	0.58327 (0.02352)	0.58589 (0.01697)	0.57944 (0.02107)	0.58125 (0.02578)	0.58617 (0.02146)	0.5815 (0.02293)	0.57764 (0.02211)
Women	S1.SMATT	Conventional FA	0.50169 (0.0289)	0.5065 (0.02215)	0.49898 (0.0245)	0.49987 (0.02829)	0.49898 (0.02514)	0.503 (0.02565)	0.50227 (0.02369)
Women	S1.SMATT	FW-corrected RD	0.00035 (2e-05)	0.00035 (1e-05)	0.00036 (1e-05)	0.00035 (2e-05)	0.00035 (1e-05)	0.00036 (1e-05)	0.00036 (1e-05)
Women	S1.SMATT	FW-corrected AxD	0.00104 (3e-05)	0.00104 (3e-05)	0.00104 (3e-05)	0.00104 (3e-05)	0.00105 (3e-05)	0.00104 (3e-05)	0.00104 (3e-05)
Women	S1.SMATT	FW-corrected MD	0.00058 (1e-05)	0.00058 (1e-05)	0.00058 (1e-05)	0.00058 (1e-05)	0.00058 (1e-05)	0.00058 (1e-05)	0.00058 (1e-05)
Women	S1.SMATT	Conventional RD	0.00054 (4e-05)	0.00053 (4e-05)	0.00054 (3e-05)	0.00054 (4e-05)	0.00056 (4e-05)	0.00054 (4e-05)	0.00053 (3e-05)
Women	S1.SMATT	Conventional AxD	0.00125 (5e-05)	0.00124 (5e-05)	0.00124 (4e-05)	0.00125 (6e-05)	0.00127 (5e-05)	0.00124 (5e-05)	0.00122 (4e-05)
Women	S1.SMATT	Conventional MD	0.00078 (4e-05)	0.00077 (4e-05)	0.00077 (3e-05)	0.00078 (4e-05)	0.00079 (4e-05)	0.00077 (4e-05)	0.00076 (2e-05)
Women	S1_TCATT	FW	0.23335 (0.04181)	0.22414 (0.03351)	0.22551 (0.03202)	0.2308 (0.04593)	0.24941 (0.04352)	0.22086 (0.03908)	0.20995 (0.02921)
Women	S1_TCATT	FW-corrected FA	0.55806 (0.02813)	0.56489 (0.02523)	0.55984 (0.02379)	0.55768 (0.0292)	0.55284 (0.02714)	0.56009 (0.02588)	0.56815 (0.02272)
Women	S1_TCATT	Conventional FA	0.47637 (0.03546)	0.48462 (0.03285)	0.47925 (0.03126)	0.47724 (0.03812)	0.46765 (0.03495)	0.48351 (0.03319)	0.49286 (0.0253)
Women	S1_TCATT	FW-corrected RD	0.00035 (1e-05)	0.00035 (1e-05)	0.00035 (1e-05)	0.00035 (1e-05)	0.00035 (1e-05)	0.00035 (1e-05)	0.00035 (1e-05)
Women	S1_TCATT	FW-corrected AxD	0.00104 (4e-05)	0.00104 (4e-05)	0.00104 (4e-05)	0.00104 (4e-05)	0.00103 (4e-05)	0.00104 (3e-05)	0.00105 (3e-05)
Women	S1_TCATT	FW-corrected MD	0.00058 (1e-05)	0.00058 (1e-05)	0.00058 (1e-05)	0.00058 (1e-05)	0.00058 (1e-05)	0.00058 (1e-05)	0.00058 (1e-05)
Women	S1_TCATT	Conventional RD	0.00064 (6e-05)	0.00062 (6e-05)	0.00063 (6e-05)	0.00063 (8e-05)	0.00066 (7e-05)	0.00062 (6e-05)	6e-04 (4e-05)
Women	S1_TCATT	Conventional AxD	0.00138 (6e-05)	0.00137 (5e-05)	0.00137 (5e-05)	0.00137 (7e-05)	0.0014 (6e-05)	0.00136 (5e-05)	0.00136 (5e-05)
Women	S1_TCATT	Conventional MD	0.00089 (6e-05)	0.00087 (5e-05)	0.00088 (5e-05)	0.00088 (7e-05)	0.00091 (6e-05)	0.00087 (5e-05)	0.00085 (4e-05)
Women	SLF	FW	0.22637 (0.04032)	0.21681 (0.03419)	0.21471 (0.03213)	0.22282 (0.04832)	0.24192 (0.04191)	0.21076 (0.03917)	0.19791 (0.02883)
Women	SLF	FW-corrected FA	0.41274 (0.01925)	0.41393 (0.0121)	0.41003 (0.01475)	0.41087 (0.01805)	0.4101 (0.01497)	0.41308 (0.01465)	0.41458 (0.01466)
Women	SLF	Conventional FA	0.32604 (0.02384)	0.32981 (0.02321)	0.3273 (0.02185)	0.32595 (0.02412)	0.31738 (0.02264)	0.33238 (0.02237)	0.33815 (0.01788)
Women	SLF	FW-corrected RD	0.00045 (1e-05)	0.00045 (1e-05)	0.00045 (1e-05)	0.00045 (1e-05)	0.00045 (1e-05)	0.00045 (1e-05)	0.00045 (1e-05)
Women	SLF	FW-corrected AxD	0.00087 (2e-05)	0.00087 (1e-05)	0.00087 (1e-05)	0.00087 (2e-05)	0.00087 (1e-05)	0.00087 (1e-05)	0.00087 (1e-05)
Women	SLF	FW-corrected MD	0.00059 (1e-05)	0.00059 (0)	0.00059 (0)	0.00059 (1e-05)	0.00059 (0)	0.00059 (0)	0.00059 (0)
Women	SLF	Conventional RD	0.00071 (6e-05)	7e-04 (5e-05)	7e-04 (5e-05)	0.00071 (7e-05)	0.00074 (6e-05)	0.00069 (5e-05)	0.00068 (3e-05)
Women	SLF	Conventional AxD	0.00114 (6e-05)	0.00113 (5e-05)	0.00113 (5e-05)	0.00114 (7e-05)	0.00116 (6e-05)	0.00112 (5e-05)	0.00111 (3e-05)
Women	SLF	Conventional MD	0.00086 (5e-05)	0.00085 (5e-05)	0.00084 (5e-05)	0.00085 (6e-05)	0.00088 (6e-05)	0.00084 (5e-05)	0.00082 (3e-05)
Women	SLF.TP	FW	0.23692 (0.03662)	0.22976 (0.02942)	0.22991 (0.02914)	0.23489 (0.04185)	0.25262 (0.03939)	0.22494 (0.03581)	0.21561 (0.02545)
Women	SLF.TP	FW-corrected FA	0.48924 (0.02063)	0.48984 (0.01374)	0.48385 (0.01666)	0.48567 (0.02033)	0.49034 (0.01708)	0.48624 (0.01705)	0.48297 (0.01809)
Women	SLF.TP	Conventional FA	0.3921 (0.02589)	0.39533 (0.02338)	0.3905 (0.02418)	0.39092 (0.02605)	0.38662 (0.02448)	0.39507 (0.02285)	0.39581 (0.01973)
Women	SLF.TP	FW-corrected RD	4e-04 (1e-05)	4e-04 (1e-05)	4e-04 (1e-05)	4e-04 (1e-05)	4e-04 (1e-05)	4e-04 (1e-05)	4e-04 (1e-05)
Women	SLF.TP	FW-corrected AxD	0.00094 (2e-05)	0.00093 (2e-05)	0.00093 (2e-05)	0.00093 (2e-05)	0.00094 (2e-05)	0.00093 (2e-05)	0.00093 (2e-05)
Women	SLF.TP	FW-corrected MD	0.00058 (1e-05)	0.00058 (1e-05)	0.00058 (0)	0.00058 (1e-05)	0.00058 (0)	0.00058 (1e-05)	0.00058 (0)
Women	SLF.TP	Conventional RD	0.00068 (5e-05)	0.00067 (5e-05)	0.00068 (5e-05)	0.00068 (6e-05)	0.00071 (6e-05)	0.00067 (5e-05)	0.00066 (3e-05)
Women	SLF.TP	Conventional AxD	0.00123 (6e-05)	0.00122 (5e-05)	0.00122 (5e-05)	0.00122 (7e-05)	0.00125 (6e-05)	0.00121 (5e-05)	0.00119 (4e-05)
Women	SLF.TP	Conventional MD	0.00087 (5e-05)	0.00086 (5e-05)	0.00086 (5e-05)	0.00086 (7e-05)	0.00089 (6e-05)	0.00085 (5e-05)	0.00084 (3e-05)
Women	SMA.SMATT	FW	0.18876 (0.02695)	0.18204 (0.02093)	0.18436 (0.0203)	0.18751 (0.02968)	0.19817 (0.02572)	0.18183 (0.02728)	0.17567 (0.02059)
Women	SMA.SMATT	FW-corrected FA	0.5672 (0.01894)	0.57026 (0.01623)	0.56231 (0.01857)	0.56593 (0.02198)	0.56757 (0.01792)	0.56751 (0.01827)	0.56297 (0.01809)
Women	SMA.SMATT	Conventional FA	0.48804 (0.02559)	0.49366 (0.02125)	0.48391 (0.02193)	0.48711 (0.02627)	0.48357 (0.02305)	0.49062 (0.02338)	0.48998 (0.02103)
Women	SMA.SMATT	FW-corrected RD	0.00036 (1e-05)	0.00035 (1e-05)	0.00036 (1e-05)	0.00036 (1e-05)	0.00036 (1e-05)	0.00036 (1e-05)	0.00036 (1e-05)
Women	SMA.SMATT	FW-corrected AxD	0.00102 (3e-05)	0.00102 (3e-05)	0.00102 (3e-05)	0.00102 (3e-05)	0.00103 (2e-05)	0.00102 (2e-05)	0.00102 (2e-05)
Women	SMA.SMATT	FW-corrected MD	0.00058 (1e-05)	0.00058 (1e-05)	0.00058 (1e-05)	0.00058 (1e-05)	0.00058 (1e-05)	0.00058 (1e-05)	0.00058 (1e-05)
Women	SMA.SMATT	Conventional RD	0.00057 (4e-05)	0.00056 (4e-05)	0.00057 (3e-05)	0.00057 (5e-05)	0.00058 (4e-05)	0.00056 (4e-05)	0.00056 (3e-05)
Women	SMA.SMATT	Conventional AxD	0.00126 (5e-05)	0.00125 (5e-05)	0.00125 (4e-05)	0.00125 (5e-05)	0.00127 (4e-05)	0.00125 (4e-05)	0.00123 (4e-05)
Women	SMA.SMATT	Conventional MD	8e-04 (4e-05)	0.00079 (4e-05)	0.00079 (3e-05)	8e-04 (4e-05)	0.00081 (4e-05)	0.00079 (4e-05)	0.00078 (3e-05)
Women	SMA_TCATT	FW	0.22968 (0.03284)	0.22123 (0.02633)	0.22377 (0.02753)	0.22716 (0.03621)	0.24052 (0.03212)	0.21897 (0.0342)	0.2119 (0.02907)
Women	SMA_TCATT	FW-corrected FA	0.52823 (0.02396)	0.53389 (0.02179)	0.52883 (0.0219)	0.52815 (0.02619)	0.52181 (0.02474)	0.53136 (0.0243)	0.53892 (0.02193)
Women	SMA_TCATT	Conventional FA	0.44189 (0.02913)	0.44979 (0.02731)	0.44411 (0.02953)	0.44342 (0.03162)	0.43233 (0.02948)	0.44902 (0.03087)	0.45753 (0.02377)
Women	SMA_TCATT	FW-corrected RD	0.00036 (1e-05)	0.00036 (1e-05)	0.00036 (1e-05)	0.00036 (2e-05)	0.00036 (1e-05)	0.00036 (1e-05)	0.00036 (1e-05)
Women	SMA_TCATT	FW-corrected AxD	0.00101 (4e-05)	0.00101 (3e-05)	0.00101 (3e-05)	0.00101 (4e-05)	0.001 (3e-05)	0.00101 (3e-05)	0.00102 (3e-05)
Women	SMA_TCATT	FW-corrected MD	0.00058 (1e-05)	0.00058 (1e-05)	0.00058 (1e-05)	0.00058 (1e-05)	0.00058 (1e-05)	0.00058 (1e-05)	0.00058 (1e-05)
Women	SMA_TCATT	Conventional RD	0.00066 (5e-05)	0.00064 (5e-05)	0.00065 (5e-05)	0.00065 (6e-05)	0.00068 (5e-05)	0.00064 (5e-05)	0.00063 (4e-05)
Women	SMA_TCATT	Conventional AxD	0.00134 (5e-05)	0.00133 (4e-05)	0.00133 (4e-05)	0.00133 (5e-05)	0.00135 (5e-05)	0.00132 (5e-05)	0.00132 (5e-05)
Women	SMA_TCATT	Conventional MD	0.00089 (5e-05)	0.00087 (4e-05)	0.00087 (5e-05)	0.00088 (5e-05)	9e-04 (5e-05)	0.00087 (5e-05)	0.00086 (4e-05)
Women	Superior_Frontal_Gyrus_TCATT	FW	0.24643 (0.0426)	0.23544 (0.03448)	0.236 (0.03219)	0.24181 (0.04873)	0.26333 (0.03879)	0.23064 (0.04218)	0.21627 (0.03425)
Women	Superior_Frontal_Gyrus_TCATT	FW-corrected FA	0.51673 (0.02535)	0.52308 (0.02101)	0.5193 (0.01924)	0.51841 (0.02605)	0.50848 (0.02226)	0.5199 (0.02408)	0.52917 (0.02134)
Women	Superior_Frontal_Gyrus_TCATT	Conventional FA	0.41274 (0.03142)	0.42086 (0.03093)	0.41679 (0.0307)	0.41532 (0.0348)	0.39956 (0.02954)	0.4225 (0.03258)	0.4343 (0.02722)
Women	Superior_Frontal_Gyrus_TCATT	FW-corrected RD	0.00038 (1e-05)	0.00038 (1e-05)	0.00038 (1e-05)	0.00038 (1e-05)	0.00038 (1e-05)	0.00038 (1e-05)	0.00038 (1e-05)
Women	Superior_Frontal_Gyrus_TCATT	FW-corrected AxD	0.001 (3e-05)	0.001 (3e-05)	0.001 (2e-05)	0.001 (3e-05)	0.00099 (3e-05)	0.001 (3e-05)	0.00101 (3e-05)
Women	Superior_Frontal_Gyrus_TCATT	FW-corrected MD	0.00059 (1e-05)	0.00059 (1e-05)	0.00059 (1e-05)	0.00059 (1e-05)	0.00059 (1e-05)	0.00059 (1e-05)	0.00059 (1e-05)
Women	Superior_Frontal_Gyrus_TCATT	Conventional RD	0.00069 (6e-05)	0.00067 (6e-05)	0.00067 (6e-05)	0.00068 (7e-05)	0.00071 (6e-05)	0.00066 (6e-05)	0.00064 (5e-05)
Women	Superior_Frontal_Gyrus_TCATT	Conventional AxD	0.00133 (5e-05)	0.00131 (5e-05)	0.00131 (5e-05)	0.00132 (6e-05)	0.00134 (5e-05)	0.00131 (5e-05)	0.00129 (4e-05)
Women	Superior_Frontal_Gyrus_TCATT	Conventional MD	9e-04 (6e-05)	0.00088 (6e-05)	0.00088 (5e-05)	0.00089 (6e-05)	0.00092 (6e-05)	0.00088 (6e-05)	0.00086 (4e-05)
Women	Superior_Occipital_TCATT	FW	0.2187 (0.04206)	0.20796 (0.02786)	0.21029 (0.02943)	0.21431 (0.04547)	0.23185 (0.03689)	0.20706 (0.04269)	0.19977 (0.03203)
Women	Superior_Occipital_TCATT	FW-corrected FA	0.65382 (0.02877)	0.66047 (0.01879)	0.65572 (0.02234)	0.65366 (0.03026)	0.64558 (0.03144)	0.65613 (0.02645)	0.66287 (0.02492)
Women	Superior_Occipital_TCATT	Conventional FA	0.56548 (0.03737)	0.57526 (0.02897)	0.56896 (0.02961)	0.56635 (0.03737)	0.55312 (0.03576)	0.57144 (0.0341)	0.57815 (0.0278)
Women	Superior_Occipital_TCATT	FW-corrected RD	3e-04 (2e-05)	0.00029 (1e-05)	3e-04 (1e-05)	3e-04 (2e-05)	3e-04 (2e-05)	3e-04 (2e-05)	3e-04 (2e-05)
Women	Superior_Occipital_TCATT	FW-corrected AxD	0.00121 (5e-05)	0.00121 (4e-05)	0.0012 (4e-05)	0.0012 (5e-05)	0.0012 (5e-05)	0.00121 (4e-05)	0.00122 (4e-05)
Women	Superior_Occipital_TCATT	FW-corrected MD	6e-04 (1e-05)	6e-04 (1e-05)	6e-04 (1e-05)	6e-04 (1e-05)	6e-04 (1e-05)	6e-04 (1e-05)	6e-04 (1e-05)
Women	Superior_Occipital_TCATT	Conventional RD	0.00055 (7e-05)	0.00053 (5e-05)	0.00053 (5e-05)	0.00054 (8e-05)	0.00057 (7e-05)	0.00053 (7e-05)	0.00052 (5e-05)
Women	Superior_Occipital_TCATT	Conventional AxD	0.00149 (7e-05)	0.00147 (6e-05)	0.00148 (6e-05)	0.00148 (9e-05)	0.0015 (6e-05)	0.00147 (7e-05)	0.00147 (6e-05)
Women	Superior_Occipital_TCATT	Conventional MD	0.00086 (6e-05)	0.00084 (5e-05)	0.00085 (5e-05)	0.00085 (8e-05)	0.00088 (6e-05)	0.00085 (6e-05)	0.00083 (4e-05)
Women	Superior_Parietal_Lobule_TCATT	FW	0.22193 (0.04376)	0.20999 (0.03071)	0.21398 (0.03126)	0.2194 (0.04791)	0.23888 (0.04311)	0.20842 (0.0411)	0.19795 (0.02813)
Women	Superior_Parietal_Lobule_TCATT	FW-corrected FA	0.60947 (0.02917)	0.61422 (0.02024)	0.60948 (0.0211)	0.60741 (0.02772)	0.60052 (0.03094)	0.61045 (0.02375)	0.61498 (0.01846)
Women	Superior_Parietal_Lobule_TCATT	Conventional FA	0.52362 (0.03683)	0.53077 (0.02888)	0.52414 (0.0276)	0.52348 (0.03642)	0.51377 (0.03492)	0.52946 (0.03221)	0.53463 (0.02305)
Women	Superior_Parietal_Lobule_TCATT	FW-corrected RD	0.00033 (1e-05)	0.00032 (1e-05)	0.00033 (1e-05)	0.00033 (1e-05)	0.00033 (1e-05)	0.00033 (1e-05)	0.00033 (1e-05)
Women	Superior_Parietal_Lobule_TCATT	FW-corrected AxD	0.00114 (5e-05)	0.00113 (4e-05)	0.00113 (3e-05)	0.00113 (4e-05)	0.00113 (4e-05)	0.00114 (3e-05)	0.00114 (3e-05)
Women	Superior_Parietal_Lobule_TCATT	FW-corrected MD	6e-04 (1e-05)	0.00059 (1e-05)	0.00059 (1e-05)	6e-04 (1e-05)	0.00059 (1e-05)	6e-04 (1e-05)	6e-04 (1e-05)
Women	Superior_Parietal_Lobule_TCATT	Conventional RD	0.00058 (7e-05)	0.00057 (5e-05)	0.00057 (5e-05)	0.00058 (8e-05)	0.00061 (7e-05)	0.00057 (6e-05)	0.00055 (4e-05)
Women	Superior_Parietal_Lobule_TCATT	Conventional AxD	0.00143 (6e-05)	0.00141 (6e-05)	0.00141 (5e-05)	0.00142 (9e-05)	0.00145 (6e-05)	0.00141 (6e-05)	0.00139 (5e-05)
Women	Superior_Parietal_Lobule_TCATT	Conventional MD	0.00087 (6e-05)	0.00085 (5e-05)	0.00085 (5e-05)	0.00086 (8e-05)	0.00089 (7e-05)	0.00085 (6e-05)	0.00083 (4e-05)
Women	Superior_Temporal_Gyrus_TCATT	FW	0.23911 (0.03995)	0.23114 (0.02794)	0.22987 (0.02873)	0.23691 (0.04757)	0.25478 (0.03963)	0.22764 (0.04017)	0.21629 (0.02966)
Women	Superior_Temporal_Gyrus_TCATT	FW-corrected FA	0.59058 (0.02442)	0.5964 (0.01634)	0.58895 (0.01606)	0.58933 (0.02292)	0.58721 (0.02125)	0.59121 (0.01914)	0.5924 (0.01862)
Women	Superior_Temporal_Gyrus_TCATT	Conventional FA	0.49789 (0.03223)	0.5019 (0.02529)	0.49868 (0.02602)	0.49703 (0.03303)	0.49043 (0.02745)	0.50258 (0.02666)	0.5051 (0.02278)
Women	Superior_Temporal_Gyrus_TCATT	FW-corrected RD	0.00033 (1e-05)	0.00033 (1e-05)	0.00033 (1e-05)	0.00033 (2e-05)	0.00033 (1e-05)	0.00033 (1e-05)	0.00034 (1e-05)
Women	Superior_Temporal_Gyrus_TCATT	FW-corrected AxD	0.0011 (4e-05)	0.0011 (3e-05)	0.00109 (3e-05)	0.0011 (3e-05)	0.0011 (3e-05)	0.0011 (3e-05)	0.0011 (3e-05)
Women	Superior_Temporal_Gyrus_TCATT	FW-corrected MD	0.00059 (1e-05)	0.00059 (1e-05)	0.00059 (1e-05)	0.00059 (1e-05)	0.00059 (1e-05)	0.00059 (1e-05)	0.00059 (1e-05)
Women	Superior_Temporal_Gyrus_TCATT	Conventional RD	0.00061 (6e-05)	6e-04 (5e-05)	6e-04 (5e-05)	0.00061 (7e-05)	0.00063 (6e-05)	6e-04 (6e-05)	0.00058 (4e-05)
Women	Superior_Temporal_Gyrus_TCATT	Conventional AxD	0.00142 (6e-05)	0.00141 (6e-05)	0.0014 (5e-05)	0.00141 (8e-05)	0.00144 (7e-05)	0.0014 (7e-05)	0.00138 (5e-05)
Women	Superior_Temporal_Gyrus_TCATT	Conventional MD	0.00088 (6e-05)	0.00087 (5e-05)	0.00087 (4e-05)	0.00088 (7e-05)	9e-04 (6e-05)	0.00086 (6e-05)	0.00085 (4e-05)
Women	Supramarginal_Gyrus_TCATT	FW	0.23369 (0.04186)	0.22551 (0.03543)	0.22512 (0.03514)	0.23161 (0.05046)	0.25281 (0.04685)	0.2196 (0.04167)	0.20747 (0.02903)
Women	Supramarginal_Gyrus_TCATT	FW-corrected FA	0.54142 (0.02246)	0.54562 (0.01663)	0.53912 (0.01895)	0.54062 (0.02423)	0.54092 (0.02126)	0.54107 (0.01925)	0.54203 (0.02006)
Women	Supramarginal_Gyrus_TCATT	Conventional FA	0.44905 (0.03129)	0.454 (0.02948)	0.44997 (0.02862)	0.44905 (0.03366)	0.44138 (0.03139)	0.45529 (0.0271)	0.45933 (0.02403)
Women	Supramarginal_Gyrus_TCATT	FW-corrected RD	0.00037 (1e-05)	0.00036 (1e-05)	0.00037 (1e-05)	0.00037 (1e-05)	0.00036 (1e-05)	0.00037 (1e-05)	0.00037 (1e-05)
Women	Supramarginal_Gyrus_TCATT	FW-corrected AxD	0.00103 (3e-05)	0.00103 (2e-05)	0.00103 (3e-05)	0.00103 (3e-05)	0.00103 (3e-05)	0.00103 (3e-05)	0.00103 (3e-05)
Women	Supramarginal_Gyrus_TCATT	FW-corrected MD	0.00059 (1e-05)	0.00059 (1e-05)	0.00059 (1e-05)	0.00059 (1e-05)	0.00059 (1e-05)	0.00059 (1e-05)	0.00059 (1e-05)
Women	Supramarginal_Gyrus_TCATT	Conventional RD	0.00065 (6e-05)	0.00064 (6e-05)	0.00064 (5e-05)	0.00065 (8e-05)	0.00068 (7e-05)	0.00063 (5e-05)	0.00062 (4e-05)
Women	Supramarginal_Gyrus_TCATT	Conventional AxD	0.00136 (6e-05)	0.00134 (6e-05)	0.00134 (6e-05)	0.00135 (8e-05)	0.00138 (7e-05)	0.00133 (6e-05)	0.00131 (5e-05)
Women	Supramarginal_Gyrus_TCATT	Conventional MD	0.00089 (6e-05)	0.00088 (6e-05)	0.00088 (5e-05)	0.00088 (8e-05)	0.00091 (7e-05)	0.00087 (5e-05)	0.00085 (4e-05)
Women	UF	FW	0.26955 (0.04441)	0.25917 (0.02915)	0.25672 (0.03165)	0.26677 (0.04739)	0.28155 (0.03596)	0.2569 (0.04021)	0.24388 (0.03155)
Women	UF	FW-corrected FA	0.41497 (0.02319)	0.41823 (0.01712)	0.41168 (0.0163)	0.4142 (0.02097)	0.41144 (0.01927)	0.41567 (0.0204)	0.41785 (0.01937)
Women	UF	Conventional FA	0.31942 (0.0276)	0.32375 (0.02237)	0.31833 (0.02241)	0.31897 (0.02637)	0.31156 (0.02502)	0.32399 (0.02681)	0.32873 (0.02212)
Women	UF	FW-corrected RD	0.00044 (1e-05)	0.00044 (1e-05)	0.00044 (1e-05)	0.00044 (1e-05)	0.00044 (1e-05)	0.00044 (1e-05)	0.00044 (1e-05)
Women	UF	FW-corrected AxD	0.00088 (2e-05)	0.00089 (2e-05)	0.00088 (2e-05)	0.00088 (2e-05)	0.00088 (2e-05)	0.00088 (2e-05)	0.00089 (2e-05)
Women	UF	FW-corrected MD	0.00058 (1e-05)	0.00059 (1e-05)	0.00059 (1e-05)	0.00059 (1e-05)	0.00058 (1e-05)	0.00059 (1e-05)	0.00059 (1e-05)
Women	UF	Conventional RD	0.00076 (7e-05)	0.00074 (5e-05)	0.00074 (6e-05)	0.00076 (7e-05)	0.00078 (6e-05)	0.00074 (6e-05)	0.00072 (4e-05)
Women	UF	Conventional AxD	0.00123 (8e-05)	0.00121 (5e-05)	0.0012 (6e-05)	0.00122 (8e-05)	0.00124 (7e-05)	0.00121 (6e-05)	0.00119 (5e-05)
Women	UF	Conventional MD	0.00092 (7e-05)	9e-04 (5e-05)	0.00089 (5e-05)	0.00091 (7e-05)	0.00093 (6e-05)	9e-04 (6e-05)	0.00088 (4e-05)
APOEe4 Carrier	Angular_Gyrus_TCATT	FW	0.25138 (0.04739)	0.22843 (0.026)	0.23399 (0.04301)	0.24296 (0.05518)	0.2596 (0.0492)	0.23498 (0.04711)	0.20499 (0.03833)
APOEe4 Carrier	Angular_Gyrus_TCATT	FW-corrected FA	0.5475 (0.02468)	0.55069 (0.01545)	0.54747 (0.01898)	0.54734 (0.02474)	0.54162 (0.02757)	0.54666 (0.02165)	0.55448 (0.02)
APOEe4 Carrier	Angular_Gyrus_TCATT	Conventional FA	0.45553 (0.03341)	0.46632 (0.0184)	0.45688 (0.03123)	0.45773 (0.03479)	0.44978 (0.03233)	0.4598 (0.02954)	0.4753 (0.02559)
APOEe4 Carrier	Angular_Gyrus_TCATT	FW-corrected RD	0.00036 (1e-05)	0.00035 (1e-05)	0.00036 (1e-05)	0.00036 (1e-05)	0.00036 (1e-05)	0.00036 (1e-05)	0.00036 (1e-05)
APOEe4 Carrier	Angular_Gyrus_TCATT	FW-corrected AxD	0.00107 (3e-05)	0.00107 (3e-05)	0.00106 (3e-05)	0.00107 (3e-05)	0.00106 (3e-05)	0.00106 (3e-05)	0.00107 (3e-05)
APOEe4 Carrier	Angular_Gyrus_TCATT	FW-corrected MD	0.00059 (1e-05)	0.00059 (1e-05)	0.00059 (1e-05)	0.00059 (1e-05)	0.00059 (1e-05)	0.00059 (1e-05)	0.00059 (1e-05)
APOEe4 Carrier	Angular_Gyrus_TCATT	Conventional RD	0.00066 (7e-05)	0.00062 (4e-05)	0.00064 (7e-05)	0.00065 (1e-04)	0.00067 (8e-05)	0.00064 (7e-05)	6e-04 (5e-05)
APOEe4 Carrier	Angular_Gyrus_TCATT	Conventional AxD	0.0014 (7e-05)	0.00136 (5e-05)	0.00137 (7e-05)	0.00139 (0.00011)	0.00141 (8e-05)	0.00137 (7e-05)	0.00133 (6e-05)
APOEe4 Carrier	Angular_Gyrus_TCATT	Conventional MD	0.00091 (7e-05)	0.00087 (4e-05)	0.00088 (7e-05)	9e-04 (1e-04)	0.00092 (8e-05)	0.00088 (6e-05)	0.00084 (5e-05)
APOEe4 Carrier	Anterior_Orbital_Gyrus_TCATT	FW	0.29207 (0.05071)	0.27621 (0.02986)	0.27889 (0.03838)	0.28531 (0.05379)	0.29984 (0.04395)	0.27684 (0.04253)	0.25478 (0.04309)
APOEe4 Carrier	Anterior_Orbital_Gyrus_TCATT	FW-corrected FA	0.57108 (0.03937)	0.58235 (0.03204)	0.57775 (0.02767)	0.57579 (0.03712)	0.56096 (0.03916)	0.57731 (0.03476)	0.59076 (0.03186)
APOEe4 Carrier	Anterior_Orbital_Gyrus_TCATT	Conventional FA	0.45733 (0.04352)	0.47026 (0.03475)	0.46146 (0.0444)	0.46279 (0.04436)	0.44275 (0.04532)	0.46555 (0.04077)	0.48812 (0.03853)
APOEe4 Carrier	Anterior_Orbital_Gyrus_TCATT	FW-corrected RD	0.00034 (2e-05)	0.00033 (2e-05)	0.00034 (1e-05)	0.00033 (2e-05)	0.00034 (2e-05)	0.00034 (2e-05)	0.00033 (2e-05)
APOEe4 Carrier	Anterior_Orbital_Gyrus_TCATT	FW-corrected AxD	0.00109 (5e-05)	0.0011 (4e-05)	0.00109 (4e-05)	0.00109 (5e-05)	0.00107 (5e-05)	0.00109 (5e-05)	0.0011 (4e-05)
APOEe4 Carrier	Anterior_Orbital_Gyrus_TCATT	FW-corrected MD	0.00059 (2e-05)	0.00059 (1e-05)	0.00059 (1e-05)	0.00059 (1e-05)	0.00059 (1e-05)	0.00059 (1e-05)	0.00059 (1e-05)
APOEe4 Carrier	Anterior_Orbital_Gyrus_TCATT	Conventional RD	7e-04 (9e-05)	0.00068 (6e-05)	0.00069 (8e-05)	0.00069 (9e-05)	0.00072 (8e-05)	0.00068 (7e-05)	0.00064 (6e-05)
APOEe4 Carrier	Anterior_Orbital_Gyrus_TCATT	Conventional AxD	0.00149 (8e-05)	0.00148 (5e-05)	0.00147 (7e-05)	0.00148 (8e-05)	0.00149 (8e-05)	0.00147 (7e-05)	0.00145 (7e-05)
APOEe4 Carrier	Anterior_Orbital_Gyrus_TCATT	Conventional MD	0.00097 (8e-05)	0.00094 (5e-05)	0.00095 (7e-05)	0.00095 (8e-05)	0.00098 (7e-05)	0.00094 (6e-05)	0.00091 (6e-05)
APOEe4 Carrier	Calcarine_Sulcus_TCATT	FW	0.24375 (0.03955)	0.22774 (0.03038)	0.23081 (0.0337)	0.23748 (0.04807)	0.2483 (0.03767)	0.22867 (0.0362)	0.21379 (0.03583)
APOEe4 Carrier	Calcarine_Sulcus_TCATT	FW-corrected FA	0.60225 (0.02509)	0.60956 (0.01956)	0.60421 (0.0234)	0.6038 (0.02861)	0.59607 (0.02945)	0.60649 (0.02329)	0.61377 (0.02776)
APOEe4 Carrier	Calcarine_Sulcus_TCATT	Conventional FA	0.51258 (0.0322)	0.5247 (0.02393)	0.51593 (0.03041)	0.51502 (0.03803)	0.50617 (0.03479)	0.52005 (0.02747)	0.53117 (0.02859)
APOEe4 Carrier	Calcarine_Sulcus_TCATT	FW-corrected RD	0.00032 (2e-05)	0.00032 (1e-05)	0.00032 (2e-05)	0.00032 (2e-05)	0.00032 (2e-05)	0.00032 (2e-05)	0.00032 (2e-05)
APOEe4 Carrier	Calcarine_Sulcus_TCATT	FW-corrected AxD	0.00115 (5e-05)	0.00116 (3e-05)	0.00115 (4e-05)	0.00115 (5e-05)	0.00114 (5e-05)	0.00115 (4e-05)	0.00116 (4e-05)
APOEe4 Carrier	Calcarine_Sulcus_TCATT	FW-corrected MD	6e-04 (1e-05)	6e-04 (1e-05)	6e-04 (1e-05)	6e-04 (1e-05)	6e-04 (1e-05)	6e-04 (1e-05)	6e-04 (1e-05)
APOEe4 Carrier	Calcarine_Sulcus_TCATT	Conventional RD	0.00061 (6e-05)	0.00058 (5e-05)	0.00059 (6e-05)	6e-04 (9e-05)	0.00062 (7e-05)	0.00059 (6e-05)	0.00056 (5e-05)
APOEe4 Carrier	Calcarine_Sulcus_TCATT	Conventional AxD	0.00147 (7e-05)	0.00145 (6e-05)	0.00146 (7e-05)	0.00147 (1e-04)	0.00147 (7e-05)	0.00145 (7e-05)	0.00144 (7e-05)
APOEe4 Carrier	Calcarine_Sulcus_TCATT	Conventional MD	9e-04 (6e-05)	0.00087 (5e-05)	0.00088 (6e-05)	0.00089 (9e-05)	0.00091 (6e-05)	0.00088 (6e-05)	0.00085 (5e-05)
APOEe4 Carrier	Caudate_to_Middle_Frontal	FW	0.2908 (0.04425)	0.2745 (0.03451)	0.27199 (0.03895)	0.28408 (0.05482)	0.30377 (0.04611)	0.27515 (0.04353)	0.24766 (0.03531)
APOEe4 Carrier	Caudate_to_Middle_Frontal	FW-corrected FA	0.37412 (0.01881)	0.37608 (0.01596)	0.36958 (0.01614)	0.37241 (0.01806)	0.3695 (0.01747)	0.37082 (0.01471)	0.37326 (0.01753)
APOEe4 Carrier	Caudate_to_Middle_Frontal	Conventional FA	0.27724 (0.02072)	0.28409 (0.01758)	0.27922 (0.02382)	0.2792 (0.022)	0.27019 (0.02144)	0.28041 (0.01919)	0.29235 (0.01967)
APOEe4 Carrier	Caudate_to_Middle_Frontal	FW-corrected RD	0.00045 (1e-05)	0.00045 (1e-05)	0.00046 (1e-05)	0.00045 (1e-05)	0.00045 (1e-05)	0.00045 (1e-05)	0.00045 (1e-05)
APOEe4 Carrier	Caudate_to_Middle_Frontal	FW-corrected AxD	0.00083 (2e-05)	0.00083 (2e-05)	0.00083 (2e-05)	0.00083 (2e-05)	0.00083 (2e-05)	0.00083 (1e-05)	0.00083 (2e-05)
APOEe4 Carrier	Caudate_to_Middle_Frontal	FW-corrected MD	0.00058 (1e-05)	0.00058 (1e-05)	0.00058 (1e-05)	0.00058 (1e-05)	0.00058 (1e-05)	0.00058 (1e-05)	0.00058 (1e-05)
APOEe4 Carrier	Caudate_to_Middle_Frontal	Conventional RD	0.00082 (6e-05)	8e-04 (5e-05)	8e-04 (6e-05)	0.00081 (7e-05)	0.00084 (7e-05)	8e-04 (6e-05)	0.00076 (4e-05)
APOEe4 Carrier	Caudate_to_Middle_Frontal	Conventional AxD	0.00121 (7e-05)	0.00119 (6e-05)	0.00118 (6e-05)	0.0012 (8e-05)	0.00122 (8e-05)	0.00119 (6e-05)	0.00115 (5e-05)
APOEe4 Carrier	Caudate_to_Middle_Frontal	Conventional MD	0.00095 (6e-05)	0.00093 (6e-05)	0.00093 (6e-05)	0.00094 (8e-05)	0.00097 (7e-05)	0.00093 (6e-05)	0.00089 (4e-05)
APOEe4 Carrier	Caudate_to_Superior_Frontal	FW	0.27144 (0.0394)	0.25512 (0.02664)	0.25522 (0.03362)	0.26333 (0.04565)	0.27845 (0.03805)	0.25719 (0.03812)	0.23598 (0.03089)
APOEe4 Carrier	Caudate_to_Superior_Frontal	FW-corrected FA	0.42815 (0.02026)	0.43203 (0.01662)	0.42496 (0.01741)	0.42754 (0.01838)	0.42146 (0.01791)	0.42696 (0.01576)	0.43183 (0.01788)
APOEe4 Carrier	Caudate_to_Superior_Frontal	Conventional FA	0.32499 (0.0235)	0.33324 (0.01851)	0.32684 (0.02747)	0.32722 (0.02428)	0.31649 (0.02392)	0.32936 (0.02165)	0.34145 (0.02057)
APOEe4 Carrier	Caudate_to_Superior_Frontal	FW-corrected RD	0.00043 (1e-05)	0.00043 (1e-05)	0.00044 (1e-05)	0.00043 (1e-05)	0.00044 (1e-05)	0.00043 (1e-05)	0.00043 (1e-05)
APOEe4 Carrier	Caudate_to_Superior_Frontal	FW-corrected AxD	0.00087 (2e-05)	0.00088 (2e-05)	0.00087 (2e-05)	0.00087 (2e-05)	0.00087 (2e-05)	0.00087 (2e-05)	0.00088 (2e-05)
APOEe4 Carrier	Caudate_to_Superior_Frontal	FW-corrected MD	0.00058 (1e-05)	0.00058 (1e-05)	0.00058 (1e-05)	0.00058 (1e-05)	0.00058 (1e-05)	0.00058 (1e-05)	0.00058 (1e-05)
APOEe4 Carrier	Caudate_to_Superior_Frontal	Conventional RD	0.00077 (5e-05)	0.00075 (4e-05)	0.00075 (6e-05)	0.00076 (6e-05)	0.00079 (6e-05)	0.00075 (5e-05)	0.00072 (4e-05)
APOEe4 Carrier	Caudate_to_Superior_Frontal	Conventional AxD	0.00123 (6e-05)	0.00121 (5e-05)	0.0012 (5e-05)	0.00122 (6e-05)	0.00123 (6e-05)	0.00121 (5e-05)	0.00118 (4e-05)
APOEe4 Carrier	Caudate_to_Superior_Frontal	Conventional MD	0.00092 (5e-05)	9e-04 (4e-05)	9e-04 (5e-05)	0.00091 (6e-05)	0.00093 (6e-05)	9e-04 (5e-05)	0.00087 (4e-05)
APOEe4 Carrier	Cingulum	FW	0.24632 (0.03114)	0.23071 (0.02292)	0.23204 (0.02658)	0.24122 (0.03671)	0.25056 (0.02829)	0.23287 (0.02808)	0.21497 (0.02586)
APOEe4 Carrier	Cingulum	FW-corrected FA	0.48396 (0.01948)	0.4838 (0.01484)	0.47961 (0.01657)	0.48365 (0.02019)	0.47747 (0.01934)	0.48286 (0.01661)	0.48419 (0.01864)
APOEe4 Carrier	Cingulum	Conventional FA	0.38947 (0.0256)	0.39546 (0.01922)	0.38954 (0.02375)	0.39103 (0.02467)	0.38279 (0.02335)	0.39301 (0.01989)	0.40046 (0.02025)
APOEe4 Carrier	Cingulum	FW-corrected RD	0.00039 (1e-05)	0.00039 (1e-05)	4e-04 (1e-05)	0.00039 (1e-05)	4e-04 (1e-05)	4e-04 (1e-05)	4e-04 (1e-05)
APOEe4 Carrier	Cingulum	FW-corrected AxD	0.00096 (3e-05)	0.00096 (2e-05)	0.00096 (2e-05)	0.00096 (2e-05)	0.00095 (2e-05)	0.00096 (2e-05)	0.00096 (2e-05)
APOEe4 Carrier	Cingulum	FW-corrected MD	0.00058 (1e-05)	0.00058 (1e-05)	0.00058 (1e-05)	0.00058 (1e-05)	0.00058 (1e-05)	0.00058 (1e-05)	0.00058 (1e-05)
APOEe4 Carrier	Cingulum	Conventional RD	7e-04 (5e-05)	0.00068 (4e-05)	0.00069 (5e-05)	7e-04 (6e-05)	0.00071 (5e-05)	0.00068 (4e-05)	0.00066 (3e-05)
APOEe4 Carrier	Cingulum	Conventional AxD	0.00129 (5e-05)	0.00127 (5e-05)	0.00126 (4e-05)	0.00128 (6e-05)	0.00129 (5e-05)	0.00127 (4e-05)	0.00124 (4e-05)
APOEe4 Carrier	Cingulum	Conventional MD	9e-04 (4e-05)	0.00088 (4e-05)	0.00088 (4e-05)	0.00089 (6e-05)	0.00091 (4e-05)	0.00088 (4e-05)	0.00085 (3e-05)
APOEe4 Carrier	Corticostriatal	FW	0.18394 (0.03259)	0.17064 (0.02215)	0.16983 (0.0271)	0.17659 (0.03814)	0.19017 (0.03723)	0.17381 (0.0318)	0.15517 (0.02347)
APOEe4 Carrier	Corticostriatal	FW-corrected FA	0.5046 (0.02271)	0.50361 (0.01874)	0.49579 (0.02271)	0.50208 (0.02428)	0.50213 (0.02189)	0.50111 (0.0219)	0.49852 (0.02315)
APOEe4 Carrier	Corticostriatal	Conventional FA	0.4154 (0.02528)	0.42055 (0.01922)	0.41357 (0.0285)	0.41661 (0.02879)	0.4111 (0.02606)	0.41734 (0.02506)	0.4235 (0.02341)
APOEe4 Carrier	Corticostriatal	FW-corrected RD	4e-04 (1e-05)	4e-04 (1e-05)	4e-04 (1e-05)	4e-04 (1e-05)	4e-04 (1e-05)	4e-04 (1e-05)	4e-04 (1e-05)
APOEe4 Carrier	Corticostriatal	FW-corrected AxD	0.00095 (2e-05)	0.00094 (2e-05)	0.00094 (3e-05)	0.00094 (3e-05)	0.00094 (2e-05)	0.00094 (2e-05)	0.00094 (2e-05)
APOEe4 Carrier	Corticostriatal	FW-corrected MD	0.00058 (1e-05)	0.00058 (1e-05)	0.00058 (1e-05)	0.00058 (1e-05)	0.00058 (1e-05)	0.00058 (1e-05)	0.00058 (1e-05)
APOEe4 Carrier	Corticostriatal	Conventional RD	0.00062 (4e-05)	6e-04 (3e-05)	6e-04 (5e-05)	0.00061 (6e-05)	0.00062 (5e-05)	6e-04 (4e-05)	0.00058 (3e-05)
APOEe4 Carrier	Corticostriatal	Conventional AxD	0.00116 (5e-05)	0.00114 (5e-05)	0.00114 (5e-05)	0.00115 (6e-05)	0.00117 (6e-05)	0.00115 (5e-05)	0.00112 (4e-05)
APOEe4 Carrier	Corticostriatal	Conventional MD	8e-04 (4e-05)	0.00078 (3e-05)	0.00078 (4e-05)	0.00079 (6e-05)	0.00081 (5e-05)	0.00078 (4e-05)	0.00076 (3e-05)
APOEe4 Carrier	Cuneus_TCATT	FW	0.21663 (0.0397)	0.20255 (0.02909)	0.20477 (0.03278)	0.21105 (0.04699)	0.22245 (0.0379)	0.20238 (0.03555)	0.18764 (0.03366)
APOEe4 Carrier	Cuneus_TCATT	FW-corrected FA	0.63686 (0.02612)	0.64191 (0.02236)	0.63754 (0.02115)	0.63859 (0.02877)	0.63001 (0.03131)	0.64061 (0.02362)	0.64731 (0.02351)
APOEe4 Carrier	Cuneus_TCATT	Conventional FA	0.55517 (0.03395)	0.56503 (0.02507)	0.55765 (0.02868)	0.55733 (0.03994)	0.5476 (0.03864)	0.56183 (0.03003)	0.57282 (0.02664)
APOEe4 Carrier	Cuneus_TCATT	FW-corrected RD	3e-04 (1e-05)	3e-04 (1e-05)	3e-04 (1e-05)	3e-04 (2e-05)	0.00031 (2e-05)	3e-04 (1e-05)	3e-04 (2e-05)
APOEe4 Carrier	Cuneus_TCATT	FW-corrected AxD	0.0012 (5e-05)	0.0012 (4e-05)	0.0012 (4e-05)	0.0012 (5e-05)	0.00119 (5e-05)	0.0012 (4e-05)	0.00121 (4e-05)
APOEe4 Carrier	Cuneus_TCATT	FW-corrected MD	6e-04 (1e-05)	6e-04 (1e-05)	6e-04 (1e-05)	6e-04 (1e-05)	6e-04 (1e-05)	6e-04 (1e-05)	6e-04 (1e-05)
APOEe4 Carrier	Cuneus_TCATT	Conventional RD	0.00055 (6e-05)	0.00053 (5e-05)	0.00053 (6e-05)	0.00054 (1e-04)	0.00056 (7e-05)	0.00053 (6e-05)	5e-04 (5e-05)
APOEe4 Carrier	Cuneus_TCATT	Conventional AxD	0.00148 (7e-05)	0.00146 (6e-05)	0.00146 (6e-05)	0.00147 (1e-04)	0.00148 (6e-05)	0.00146 (6e-05)	0.00144 (6e-05)
APOEe4 Carrier	Cuneus_TCATT	Conventional MD	0.00086 (6e-05)	0.00084 (5e-05)	0.00084 (5e-05)	0.00085 (9e-05)	0.00087 (6e-05)	0.00084 (5e-05)	0.00082 (5e-05)
APOEe4 Carrier	Fornix_FMRIB_FA1mm	FW	0.47125 (0.0492)	0.44847 (0.03375)	0.44764 (0.0361)	0.46006 (0.05545)	0.47329 (0.04954)	0.45086 (0.05499)	0.41657 (0.04479)
APOEe4 Carrier	Fornix_FMRIB_FA1mm	FW-corrected FA	0.43661 (0.02289)	0.44248 (0.02348)	0.44461 (0.02664)	0.44068 (0.022)	0.43097 (0.02285)	0.44291 (0.02147)	0.45094 (0.0191)
APOEe4 Carrier	Fornix_FMRIB_FA1mm	Conventional FA	0.2999 (0.02283)	0.30469 (0.01691)	0.30224 (0.0221)	0.30115 (0.02193)	0.29497 (0.01731)	0.30412 (0.02088)	0.31099 (0.01948)
APOEe4 Carrier	Fornix_FMRIB_FA1mm	FW-corrected RD	0.00036 (2e-05)	0.00037 (1e-05)	0.00037 (2e-05)	0.00036 (2e-05)	0.00036 (2e-05)	0.00036 (2e-05)	0.00037 (2e-05)
APOEe4 Carrier	Fornix_FMRIB_FA1mm	FW-corrected AxD	0.00087 (4e-05)	0.00088 (4e-05)	0.00089 (4e-05)	0.00087 (3e-05)	0.00086 (4e-05)	0.00088 (4e-05)	9e-04 (2e-05)
APOEe4 Carrier	Fornix_FMRIB_FA1mm	FW-corrected MD	0.00053 (3e-05)	0.00054 (2e-05)	0.00054 (2e-05)	0.00053 (2e-05)	0.00053 (2e-05)	0.00054 (2e-05)	0.00055 (1e-05)
APOEe4 Carrier	Fornix_FMRIB_FA1mm	Conventional RD	0.00111 (9e-05)	0.00106 (8e-05)	0.00106 (8e-05)	0.00109 (0.00011)	0.00112 (1e-04)	0.00107 (0.00011)	0.001 (8e-05)
APOEe4 Carrier	Fornix_FMRIB_FA1mm	Conventional AxD	0.0017 (0.00011)	0.00164 (1e-04)	0.00164 (9e-05)	0.00167 (0.00013)	0.0017 (0.00013)	0.00165 (0.00012)	0.00157 (9e-05)
APOEe4 Carrier	Fornix_FMRIB_FA1mm	Conventional MD	0.00131 (1e-04)	0.00125 (8e-05)	0.00125 (8e-05)	0.00128 (0.00012)	0.00131 (0.00011)	0.00126 (0.00011)	0.00119 (8e-05)
APOEe4 Carrier	Gyrus_Rectus_TCATT	FW	0.27081 (0.04898)	0.25618 (0.02807)	0.25468 (0.03495)	0.26224 (0.05241)	0.27603 (0.04165)	0.25622 (0.03975)	0.23422 (0.04179)
APOEe4 Carrier	Gyrus_Rectus_TCATT	FW-corrected FA	0.50557 (0.03431)	0.51406 (0.02799)	0.50869 (0.02523)	0.50886 (0.03056)	0.4961 (0.03448)	0.50959 (0.03069)	0.52115 (0.03036)
APOEe4 Carrier	Gyrus_Rectus_TCATT	Conventional FA	0.39946 (0.04192)	0.41083 (0.03275)	0.40388 (0.0398)	0.40452 (0.04086)	0.38724 (0.04573)	0.40664 (0.03597)	0.42431 (0.03743)
APOEe4 Carrier	Gyrus_Rectus_TCATT	FW-corrected RD	0.00039 (2e-05)	0.00039 (2e-05)	0.00039 (1e-05)	0.00039 (2e-05)	0.00039 (2e-05)	0.00039 (2e-05)	0.00038 (2e-05)
APOEe4 Carrier	Gyrus_Rectus_TCATT	FW-corrected AxD	0.00098 (4e-05)	0.00099 (4e-05)	0.00098 (3e-05)	0.00098 (4e-05)	0.00097 (4e-05)	0.00098 (4e-05)	0.00099 (4e-05)
APOEe4 Carrier	Gyrus_Rectus_TCATT	FW-corrected MD	0.00059 (1e-05)	0.00059 (1e-05)	0.00059 (1e-05)	0.00059 (1e-05)	0.00058 (1e-05)	0.00059 (1e-05)	0.00059 (1e-05)
APOEe4 Carrier	Gyrus_Rectus_TCATT	Conventional RD	0.00072 (8e-05)	0.00069 (6e-05)	0.00069 (7e-05)	7e-04 (8e-05)	0.00073 (8e-05)	0.00069 (7e-05)	0.00066 (6e-05)
APOEe4 Carrier	Gyrus_Rectus_TCATT	Conventional AxD	0.00134 (8e-05)	0.00132 (5e-05)	0.00131 (6e-05)	0.00133 (8e-05)	0.00133 (8e-05)	0.00132 (6e-05)	0.0013 (6e-05)
APOEe4 Carrier	Gyrus_Rectus_TCATT	Conventional MD	0.00092 (7e-05)	9e-04 (5e-05)	9e-04 (6e-05)	0.00091 (8e-05)	0.00093 (8e-05)	9e-04 (6e-05)	0.00087 (6e-05)
APOEe4 Carrier	IFOF	FW	0.22295 (0.03911)	0.21013 (0.02718)	0.20707 (0.0332)	0.21713 (0.04757)	0.2325 (0.04138)	0.21015 (0.03876)	0.18436 (0.03004)
APOEe4 Carrier	IFOF	FW-corrected FA	0.54322 (0.0209)	0.54948 (0.01737)	0.54112 (0.0185)	0.54527 (0.02178)	0.53928 (0.02272)	0.54408 (0.01851)	0.5473 (0.02415)
APOEe4 Carrier	IFOF	Conventional FA	0.4294 (0.03006)	0.43975 (0.0241)	0.43323 (0.03313)	0.43395 (0.03199)	0.42315 (0.02919)	0.43578 (0.025)	0.44887 (0.02826)
APOEe4 Carrier	IFOF	FW-corrected RD	0.00038 (1e-05)	0.00038 (1e-05)	0.00039 (1e-05)	0.00038 (1e-05)	0.00038 (1e-05)	0.00038 (1e-05)	0.00038 (1e-05)
APOEe4 Carrier	IFOF	FW-corrected AxD	0.00101 (3e-05)	0.00102 (3e-05)	0.00101 (3e-05)	0.00102 (3e-05)	0.00101 (3e-05)	0.00101 (2e-05)	0.00102 (3e-05)
APOEe4 Carrier	IFOF	FW-corrected MD	0.00059 (1e-05)	0.00059 (1e-05)	0.00059 (1e-05)	0.00059 (1e-05)	0.00059 (1e-05)	0.00059 (1e-05)	0.00059 (1e-05)
APOEe4 Carrier	IFOF	Conventional RD	0.00064 (6e-05)	0.00062 (5e-05)	0.00062 (6e-05)	0.00063 (7e-05)	0.00066 (6e-05)	0.00062 (5e-05)	0.00059 (4e-05)
APOEe4 Carrier	IFOF	Conventional AxD	0.00127 (5e-05)	0.00127 (5e-05)	0.00125 (5e-05)	0.00127 (7e-05)	0.00128 (6e-05)	0.00126 (5e-05)	0.00123 (4e-05)
APOEe4 Carrier	IFOF	Conventional MD	0.00085 (5e-05)	0.00084 (5e-05)	0.00083 (5e-05)	0.00084 (6e-05)	0.00087 (6e-05)	0.00083 (5e-05)	8e-04 (4e-05)
APOEe4 Carrier	ILF_Final	FW	0.24815 (0.03804)	0.22608 (0.02685)	0.23051 (0.03114)	0.24204 (0.04581)	0.25111 (0.03513)	0.23273 (0.03536)	0.20901 (0.03027)
APOEe4 Carrier	ILF_Final	FW-corrected FA	0.45593 (0.02202)	0.45814 (0.01614)	0.45303 (0.01948)	0.45494 (0.02249)	0.45235 (0.0207)	0.45628 (0.01922)	0.46015 (0.0201)
APOEe4 Carrier	ILF_Final	Conventional FA	0.35966 (0.02857)	0.36992 (0.02048)	0.36174 (0.0268)	0.36149 (0.02858)	0.35678 (0.02531)	0.36518 (0.02476)	0.37671 (0.02205)
APOEe4 Carrier	ILF_Final	FW-corrected RD	0.00042 (1e-05)	0.00042 (1e-05)	0.00042 (1e-05)	0.00042 (1e-05)	0.00042 (1e-05)	0.00042 (1e-05)	0.00042 (1e-05)
APOEe4 Carrier	ILF_Final	FW-corrected AxD	0.00091 (2e-05)	0.00091 (2e-05)	0.00091 (2e-05)	0.00091 (2e-05)	0.00091 (2e-05)	0.00091 (2e-05)	0.00092 (2e-05)
APOEe4 Carrier	ILF_Final	FW-corrected MD	0.00058 (1e-05)	0.00058 (1e-05)	0.00058 (1e-05)	0.00058 (1e-05)	0.00058 (1e-05)	0.00058 (1e-05)	0.00058 (1e-05)
APOEe4 Carrier	ILF_Final	Conventional RD	0.00072 (6e-05)	0.00069 (5e-05)	0.00069 (5e-05)	0.00071 (8e-05)	0.00073 (6e-05)	7e-04 (5e-05)	0.00066 (4e-05)
APOEe4 Carrier	ILF_Final	Conventional AxD	0.00123 (5e-05)	0.0012 (5e-05)	0.0012 (4e-05)	0.00122 (8e-05)	0.00123 (6e-05)	0.00121 (5e-05)	0.00118 (5e-05)
APOEe4 Carrier	ILF_Final	Conventional MD	0.00089 (5e-05)	0.00086 (4e-05)	0.00086 (5e-05)	0.00088 (8e-05)	0.00089 (6e-05)	0.00087 (5e-05)	0.00083 (4e-05)
APOEe4 Carrier	Inferior_Frontal_Gyrus_Pars_Opercularis_TCATT	FW	0.27736 (0.04519)	0.26256 (0.03542)	0.26152 (0.04253)	0.26945 (0.05331)	0.29045 (0.04536)	0.26397 (0.04567)	0.23335 (0.03576)
APOEe4 Carrier	Inferior_Frontal_Gyrus_Pars_Opercularis_TCATT	FW-corrected FA	0.46964 (0.01994)	0.47123 (0.0167)	0.46907 (0.02125)	0.47011 (0.02209)	0.46539 (0.0181)	0.46886 (0.02071)	0.47526 (0.02258)
APOEe4 Carrier	Inferior_Frontal_Gyrus_Pars_Opercularis_TCATT	Conventional FA	0.36845 (0.02777)	0.37429 (0.02456)	0.37242 (0.03064)	0.37136 (0.03042)	0.35951 (0.02516)	0.37218 (0.02514)	0.3895 (0.02694)
APOEe4 Carrier	Inferior_Frontal_Gyrus_Pars_Opercularis_TCATT	FW-corrected RD	0.00039 (1e-05)	0.00039 (1e-05)	0.00039 (1e-05)	0.00039 (1e-05)	0.00039 (1e-05)	0.00039 (1e-05)	0.00039 (1e-05)
APOEe4 Carrier	Inferior_Frontal_Gyrus_Pars_Opercularis_TCATT	FW-corrected AxD	0.00093 (3e-05)	0.00094 (2e-05)	0.00094 (2e-05)	0.00093 (2e-05)	0.00093 (2e-05)	0.00093 (2e-05)	0.00094 (2e-05)
APOEe4 Carrier	Inferior_Frontal_Gyrus_Pars_Opercularis_TCATT	FW-corrected MD	0.00057 (1e-05)	0.00057 (1e-05)	0.00057 (1e-05)	0.00057 (1e-05)	0.00057 (1e-05)	0.00057 (1e-05)	0.00058 (1e-05)
APOEe4 Carrier	Inferior_Frontal_Gyrus_Pars_Opercularis_TCATT	Conventional RD	0.00077 (7e-05)	0.00075 (6e-05)	0.00075 (7e-05)	0.00076 (7e-05)	0.00079 (7e-05)	0.00075 (6e-05)	0.00071 (5e-05)
APOEe4 Carrier	Inferior_Frontal_Gyrus_Pars_Opercularis_TCATT	Conventional AxD	0.00135 (7e-05)	0.00133 (6e-05)	0.00132 (7e-05)	0.00133 (7e-05)	0.00136 (7e-05)	0.00132 (7e-05)	0.00128 (5e-05)
APOEe4 Carrier	Inferior_Frontal_Gyrus_Pars_Opercularis_TCATT	Conventional MD	0.00096 (6e-05)	0.00094 (6e-05)	0.00094 (7e-05)	0.00095 (7e-05)	0.00098 (7e-05)	0.00094 (6e-05)	9e-04 (5e-05)
APOEe4 Carrier	Inferior_Frontal_Gyrus_Pars_Orbitalis_TCATT	FW	0.27932 (0.0495)	0.26536 (0.02782)	0.26696 (0.03991)	0.27323 (0.05429)	0.29239 (0.04738)	0.26482 (0.04303)	0.24115 (0.04162)
APOEe4 Carrier	Inferior_Frontal_Gyrus_Pars_Orbitalis_TCATT	FW-corrected FA	0.55152 (0.03615)	0.56418 (0.02552)	0.55807 (0.02552)	0.55725 (0.03351)	0.54589 (0.0321)	0.55856 (0.02784)	0.57133 (0.02695)
APOEe4 Carrier	Inferior_Frontal_Gyrus_Pars_Orbitalis_TCATT	Conventional FA	0.43924 (0.03822)	0.45236 (0.02621)	0.44428 (0.03834)	0.44507 (0.04011)	0.42854 (0.03799)	0.44742 (0.03439)	0.46817 (0.03401)
APOEe4 Carrier	Inferior_Frontal_Gyrus_Pars_Orbitalis_TCATT	FW-corrected RD	0.00035 (1e-05)	0.00035 (1e-05)	0.00035 (1e-05)	0.00035 (2e-05)	0.00035 (1e-05)	0.00035 (1e-05)	0.00034 (1e-05)
APOEe4 Carrier	Inferior_Frontal_Gyrus_Pars_Orbitalis_TCATT	FW-corrected AxD	0.00108 (5e-05)	0.00109 (3e-05)	0.00108 (4e-05)	0.00108 (4e-05)	0.00107 (4e-05)	0.00108 (4e-05)	0.00109 (4e-05)
APOEe4 Carrier	Inferior_Frontal_Gyrus_Pars_Orbitalis_TCATT	FW-corrected MD	0.00059 (1e-05)	0.00059 (1e-05)	0.00059 (1e-05)	0.00059 (1e-05)	0.00059 (1e-05)	0.00059 (1e-05)	0.00059 (1e-05)
APOEe4 Carrier	Inferior_Frontal_Gyrus_Pars_Orbitalis_TCATT	Conventional RD	0.00069 (8e-05)	0.00067 (5e-05)	0.00068 (7e-05)	0.00068 (8e-05)	0.00072 (8e-05)	0.00067 (6e-05)	0.00063 (6e-05)
APOEe4 Carrier	Inferior_Frontal_Gyrus_Pars_Orbitalis_TCATT	Conventional AxD	0.00145 (7e-05)	0.00143 (5e-05)	0.00143 (6e-05)	0.00144 (7e-05)	0.00146 (7e-05)	0.00143 (6e-05)	0.0014 (6e-05)
APOEe4 Carrier	Inferior_Frontal_Gyrus_Pars_Orbitalis_TCATT	Conventional MD	0.00095 (7e-05)	0.00093 (5e-05)	0.00093 (6e-05)	0.00094 (7e-05)	0.00096 (7e-05)	0.00092 (6e-05)	0.00089 (5e-05)
APOEe4 Carrier	Inferior_Frontal_Gyrus_Pars_Triangularis_TCATT	FW	0.2731 (0.04697)	0.25704 (0.03445)	0.25639 (0.04336)	0.26603 (0.05669)	0.28636 (0.04547)	0.25885 (0.04729)	0.23 (0.04093)
APOEe4 Carrier	Inferior_Frontal_Gyrus_Pars_Triangularis_TCATT	FW-corrected FA	0.4378 (0.02224)	0.4435 (0.01783)	0.43994 (0.01953)	0.439 (0.02244)	0.43097 (0.01901)	0.43895 (0.01866)	0.44669 (0.02149)
APOEe4 Carrier	Inferior_Frontal_Gyrus_Pars_Triangularis_TCATT	Conventional FA	0.3386 (0.02934)	0.34841 (0.02434)	0.34453 (0.0305)	0.34238 (0.03085)	0.3291 (0.0261)	0.34418 (0.02618)	0.36096 (0.02743)
APOEe4 Carrier	Inferior_Frontal_Gyrus_Pars_Triangularis_TCATT	FW-corrected RD	0.00042 (1e-05)	0.00042 (1e-05)	0.00042 (1e-05)	0.00042 (1e-05)	0.00042 (1e-05)	0.00042 (1e-05)	0.00042 (1e-05)
APOEe4 Carrier	Inferior_Frontal_Gyrus_Pars_Triangularis_TCATT	FW-corrected AxD	9e-04 (3e-05)	0.00091 (2e-05)	0.00091 (2e-05)	9e-04 (2e-05)	9e-04 (2e-05)	9e-04 (2e-05)	0.00091 (2e-05)
APOEe4 Carrier	Inferior_Frontal_Gyrus_Pars_Triangularis_TCATT	FW-corrected MD	0.00058 (1e-05)	0.00058 (1e-05)	0.00058 (1e-05)	0.00058 (1e-05)	0.00058 (1e-05)	0.00058 (1e-05)	0.00058 (1e-05)
APOEe4 Carrier	Inferior_Frontal_Gyrus_Pars_Triangularis_TCATT	Conventional RD	0.00077 (7e-05)	0.00075 (6e-05)	0.00075 (7e-05)	0.00076 (8e-05)	8e-04 (7e-05)	0.00075 (7e-05)	0.00071 (5e-05)
APOEe4 Carrier	Inferior_Frontal_Gyrus_Pars_Triangularis_TCATT	Conventional AxD	0.00129 (6e-05)	0.00127 (5e-05)	0.00126 (7e-05)	0.00127 (7e-05)	0.0013 (7e-05)	0.00126 (6e-05)	0.00123 (5e-05)
APOEe4 Carrier	Inferior_Frontal_Gyrus_Pars_Triangularis_TCATT	Conventional MD	0.00094 (7e-05)	0.00092 (6e-05)	0.00092 (7e-05)	0.00093 (8e-05)	0.00096 (7e-05)	0.00092 (6e-05)	0.00088 (5e-05)
APOEe4 Carrier	Inferior_Occipital_TCATT	FW	0.23488 (0.03846)	0.21944 (0.02791)	0.22162 (0.02932)	0.22848 (0.04391)	0.23967 (0.03724)	0.21969 (0.03737)	0.20464 (0.03303)
APOEe4 Carrier	Inferior_Occipital_TCATT	FW-corrected FA	0.65363 (0.02788)	0.66093 (0.02326)	0.65824 (0.02548)	0.65635 (0.03163)	0.64707 (0.03305)	0.65902 (0.02677)	0.66826 (0.02954)
APOEe4 Carrier	Inferior_Occipital_TCATT	Conventional FA	0.56633 (0.03524)	0.57985 (0.02486)	0.57233 (0.03511)	0.56977 (0.03949)	0.55896 (0.03909)	0.57496 (0.03146)	0.58854 (0.03131)
APOEe4 Carrier	Inferior_Occipital_TCATT	FW-corrected RD	0.00029 (2e-05)	0.00029 (1e-05)	0.00029 (2e-05)	0.00029 (2e-05)	0.00029 (2e-05)	0.00029 (2e-05)	0.00029 (2e-05)
APOEe4 Carrier	Inferior_Occipital_TCATT	FW-corrected AxD	0.00122 (5e-05)	0.00123 (4e-05)	0.00122 (5e-05)	0.00122 (5e-05)	0.00121 (5e-05)	0.00122 (5e-05)	0.00123 (5e-05)
APOEe4 Carrier	Inferior_Occipital_TCATT	FW-corrected MD	6e-04 (1e-05)	6e-04 (1e-05)	6e-04 (1e-05)	6e-04 (1e-05)	6e-04 (1e-05)	6e-04 (1e-05)	6e-04 (1e-05)
APOEe4 Carrier	Inferior_Occipital_TCATT	Conventional RD	0.00056 (6e-05)	0.00054 (5e-05)	0.00055 (5e-05)	0.00056 (8e-05)	0.00058 (7e-05)	0.00055 (6e-05)	0.00052 (5e-05)
APOEe4 Carrier	Inferior_Occipital_TCATT	Conventional AxD	0.00153 (7e-05)	0.00152 (6e-05)	0.00152 (7e-05)	0.00153 (1e-04)	0.00154 (7e-05)	0.00151 (7e-05)	0.0015 (7e-05)
APOEe4 Carrier	Inferior_Occipital_TCATT	Conventional MD	0.00089 (6e-05)	0.00086 (5e-05)	0.00087 (5e-05)	0.00088 (8e-05)	9e-04 (6e-05)	0.00087 (6e-05)	0.00084 (5e-05)
APOEe4 Carrier	Inferior_Parietal_Lobule_TCATT	FW	0.24411 (0.04509)	0.22385 (0.0267)	0.22863 (0.04106)	0.23677 (0.05355)	0.25236 (0.04874)	0.22872 (0.04255)	0.20027 (0.03413)
APOEe4 Carrier	Inferior_Parietal_Lobule_TCATT	FW-corrected FA	0.53906 (0.0248)	0.544 (0.01669)	0.53993 (0.01942)	0.53851 (0.02681)	0.53298 (0.02845)	0.54006 (0.02193)	0.54794 (0.02044)
APOEe4 Carrier	Inferior_Parietal_Lobule_TCATT	Conventional FA	0.44983 (0.03331)	0.46174 (0.02259)	0.45104 (0.03281)	0.45134 (0.03753)	0.44384 (0.03465)	0.45516 (0.02868)	0.47054 (0.0261)
APOEe4 Carrier	Inferior_Parietal_Lobule_TCATT	FW-corrected RD	0.00036 (1e-05)	0.00036 (1e-05)	0.00036 (1e-05)	0.00036 (1e-05)	0.00036 (1e-05)	0.00036 (1e-05)	0.00036 (1e-05)
APOEe4 Carrier	Inferior_Parietal_Lobule_TCATT	FW-corrected AxD	0.00105 (3e-05)	0.00105 (2e-05)	0.00105 (3e-05)	0.00105 (4e-05)	0.00104 (3e-05)	0.00105 (3e-05)	0.00105 (3e-05)
APOEe4 Carrier	Inferior_Parietal_Lobule_TCATT	FW-corrected MD	0.00059 (1e-05)	0.00059 (1e-05)	0.00059 (1e-05)	0.00059 (1e-05)	0.00059 (1e-05)	0.00059 (1e-05)	0.00059 (1e-05)
APOEe4 Carrier	Inferior_Parietal_Lobule_TCATT	Conventional RD	0.00066 (7e-05)	0.00062 (4e-05)	0.00064 (7e-05)	0.00065 (1e-04)	0.00067 (8e-05)	0.00064 (6e-05)	6e-04 (5e-05)
APOEe4 Carrier	Inferior_Parietal_Lobule_TCATT	Conventional AxD	0.00138 (6e-05)	0.00135 (4e-05)	0.00135 (6e-05)	0.00137 (0.00011)	0.00138 (7e-05)	0.00135 (6e-05)	0.00132 (5e-05)
APOEe4 Carrier	Inferior_Parietal_Lobule_TCATT	Conventional MD	9e-04 (6e-05)	0.00086 (4e-05)	0.00088 (6e-05)	0.00089 (1e-04)	0.00091 (7e-05)	0.00087 (6e-05)	0.00084 (5e-05)
APOEe4 Carrier	Inferior_Temporal_Gyrus_TCATT	FW	0.2445 (0.03539)	0.23177 (0.02351)	0.22968 (0.0249)	0.23814 (0.03882)	0.24753 (0.0321)	0.23053 (0.03257)	0.21212 (0.03369)
APOEe4 Carrier	Inferior_Temporal_Gyrus_TCATT	FW-corrected FA	0.6036 (0.02125)	0.60843 (0.01841)	0.6036 (0.01717)	0.60421 (0.02233)	0.59596 (0.02459)	0.60351 (0.02048)	0.61037 (0.01916)
APOEe4 Carrier	Inferior_Temporal_Gyrus_TCATT	Conventional FA	0.50944 (0.02905)	0.51892 (0.02099)	0.51077 (0.0278)	0.51056 (0.02957)	0.50282 (0.03091)	0.51301 (0.02538)	0.52367 (0.02536)
APOEe4 Carrier	Inferior_Temporal_Gyrus_TCATT	FW-corrected RD	0.00032 (1e-05)	0.00032 (1e-05)	0.00033 (1e-05)	0.00032 (1e-05)	0.00033 (1e-05)	0.00033 (1e-05)	0.00033 (1e-05)
APOEe4 Carrier	Inferior_Temporal_Gyrus_TCATT	FW-corrected AxD	0.00112 (3e-05)	0.00113 (3e-05)	0.00112 (3e-05)	0.00112 (4e-05)	0.00111 (4e-05)	0.00112 (3e-05)	0.00113 (3e-05)
APOEe4 Carrier	Inferior_Temporal_Gyrus_TCATT	FW-corrected MD	0.00059 (1e-05)	0.00059 (1e-05)	0.00059 (1e-05)	0.00059 (1e-05)	0.00059 (1e-05)	0.00059 (1e-05)	0.00059 (1e-05)
APOEe4 Carrier	Inferior_Temporal_Gyrus_TCATT	Conventional RD	0.00061 (5e-05)	0.00059 (4e-05)	6e-04 (5e-05)	0.00061 (6e-05)	0.00062 (6e-05)	6e-04 (5e-05)	0.00057 (4e-05)
APOEe4 Carrier	Inferior_Temporal_Gyrus_TCATT	Conventional AxD	0.00146 (6e-05)	0.00144 (5e-05)	0.00143 (4e-05)	0.00145 (7e-05)	0.00145 (5e-05)	0.00143 (5e-05)	0.00141 (5e-05)
APOEe4 Carrier	Inferior_Temporal_Gyrus_TCATT	Conventional MD	0.00089 (5e-05)	0.00088 (4e-05)	0.00087 (4e-05)	0.00089 (6e-05)	9e-04 (5e-05)	0.00087 (4e-05)	0.00085 (4e-05)
APOEe4 Carrier	Lateral_Orbital_Gyrus_TCATT	FW	0.27739 (0.05062)	0.26397 (0.02708)	0.26541 (0.03693)	0.27161 (0.05369)	0.28868 (0.04599)	0.26315 (0.04055)	0.24054 (0.04205)
APOEe4 Carrier	Lateral_Orbital_Gyrus_TCATT	FW-corrected FA	0.58477 (0.03923)	0.59841 (0.02491)	0.592 (0.02627)	0.59109 (0.03561)	0.57946 (0.03553)	0.59253 (0.02964)	0.6042 (0.02841)
APOEe4 Carrier	Lateral_Orbital_Gyrus_TCATT	Conventional FA	0.47474 (0.04153)	0.48837 (0.02726)	0.47927 (0.04076)	0.48122 (0.04223)	0.46463 (0.04105)	0.48345 (0.0371)	0.50332 (0.03731)
APOEe4 Carrier	Lateral_Orbital_Gyrus_TCATT	FW-corrected RD	0.00033 (2e-05)	0.00032 (1e-05)	0.00033 (1e-05)	0.00033 (2e-05)	0.00033 (2e-05)	0.00033 (2e-05)	0.00032 (2e-05)
APOEe4 Carrier	Lateral_Orbital_Gyrus_TCATT	FW-corrected AxD	0.00112 (6e-05)	0.00114 (3e-05)	0.00112 (5e-05)	0.00113 (5e-05)	0.00111 (5e-05)	0.00113 (5e-05)	0.00114 (4e-05)
APOEe4 Carrier	Lateral_Orbital_Gyrus_TCATT	FW-corrected MD	0.00059 (1e-05)	6e-04 (1e-05)	0.00059 (1e-05)	0.00059 (1e-05)	0.00059 (1e-05)	0.00059 (1e-05)	0.00059 (1e-05)
APOEe4 Carrier	Lateral_Orbital_Gyrus_TCATT	Conventional RD	0.00067 (8e-05)	0.00065 (5e-05)	0.00065 (7e-05)	0.00066 (8e-05)	0.00069 (8e-05)	0.00065 (6e-05)	0.00061 (6e-05)
APOEe4 Carrier	Lateral_Orbital_Gyrus_TCATT	Conventional AxD	0.00149 (7e-05)	0.00148 (5e-05)	0.00147 (7e-05)	0.00149 (8e-05)	0.0015 (8e-05)	0.00147 (7e-05)	0.00145 (6e-05)
APOEe4 Carrier	Lateral_Orbital_Gyrus_TCATT	Conventional MD	0.00094 (7e-05)	0.00092 (4e-05)	0.00093 (6e-05)	0.00093 (7e-05)	0.00096 (7e-05)	0.00092 (6e-05)	0.00089 (5e-05)
APOEe4 Carrier	Lingual_Gyrus_TCATT	FW	0.24566 (0.04)	0.2286 (0.02854)	0.23097 (0.03346)	0.23826 (0.04765)	0.25024 (0.03912)	0.23068 (0.03893)	0.213 (0.03284)
APOEe4 Carrier	Lingual_Gyrus_TCATT	FW-corrected FA	0.58656 (0.0261)	0.5943 (0.01922)	0.5877 (0.02524)	0.58856 (0.02686)	0.58103 (0.02937)	0.5899 (0.02162)	0.59806 (0.02713)
APOEe4 Carrier	Lingual_Gyrus_TCATT	Conventional FA	0.50282 (0.03289)	0.51545 (0.02243)	0.50628 (0.02991)	0.5058 (0.03599)	0.49734 (0.03544)	0.50892 (0.02673)	0.52057 (0.02838)
APOEe4 Carrier	Lingual_Gyrus_TCATT	FW-corrected RD	0.00033 (2e-05)	0.00032 (1e-05)	0.00033 (2e-05)	0.00032 (2e-05)	0.00033 (2e-05)	0.00032 (2e-05)	0.00032 (2e-05)
APOEe4 Carrier	Lingual_Gyrus_TCATT	FW-corrected AxD	0.00113 (5e-05)	0.00114 (3e-05)	0.00114 (4e-05)	0.00114 (4e-05)	0.00113 (5e-05)	0.00114 (4e-05)	0.00115 (4e-05)
APOEe4 Carrier	Lingual_Gyrus_TCATT	FW-corrected MD	0.00059 (1e-05)	6e-04 (1e-05)	6e-04 (1e-05)	6e-04 (1e-05)	0.00059 (1e-05)	6e-04 (1e-05)	6e-04 (1e-05)
APOEe4 Carrier	Lingual_Gyrus_TCATT	Conventional RD	0.00062 (6e-05)	0.00059 (5e-05)	6e-04 (6e-05)	0.00061 (9e-05)	0.00063 (7e-05)	6e-04 (6e-05)	0.00057 (5e-05)
APOEe4 Carrier	Lingual_Gyrus_TCATT	Conventional AxD	0.00147 (7e-05)	0.00145 (6e-05)	0.00145 (7e-05)	0.00146 (1e-04)	0.00147 (7e-05)	0.00145 (7e-05)	0.00143 (7e-05)
APOEe4 Carrier	Lingual_Gyrus_TCATT	Conventional MD	9e-04 (6e-05)	0.00088 (5e-05)	0.00088 (5e-05)	0.00089 (9e-05)	0.00091 (6e-05)	0.00088 (6e-05)	0.00085 (5e-05)
APOEe4 Carrier	M1.SMATT	FW	0.18882 (0.02682)	0.17829 (0.01734)	0.17748 (0.01984)	0.18378 (0.03065)	0.1941 (0.02956)	0.1817 (0.02525)	0.16882 (0.01996)
APOEe4 Carrier	M1.SMATT	FW-corrected FA	0.57722 (0.02005)	0.57476 (0.0164)	0.5681 (0.01934)	0.57442 (0.02316)	0.57419 (0.01966)	0.57399 (0.02048)	0.56933 (0.02174)
APOEe4 Carrier	M1.SMATT	Conventional FA	0.49088 (0.02536)	0.49372 (0.01944)	0.48682 (0.02496)	0.49069 (0.02696)	0.48611 (0.02403)	0.4915 (0.02368)	0.49329 (0.02296)
APOEe4 Carrier	M1.SMATT	FW-corrected RD	0.00035 (1e-05)	0.00036 (1e-05)	0.00036 (1e-05)	0.00036 (1e-05)	0.00036 (1e-05)	0.00036 (1e-05)	0.00036 (1e-05)
APOEe4 Carrier	M1.SMATT	FW-corrected AxD	0.00103 (3e-05)	0.00103 (3e-05)	0.00102 (3e-05)	0.00103 (3e-05)	0.00103 (2e-05)	0.00103 (2e-05)	0.00102 (3e-05)
APOEe4 Carrier	M1.SMATT	FW-corrected MD	0.00058 (1e-05)	0.00058 (1e-05)	0.00058 (1e-05)	0.00058 (1e-05)	0.00058 (1e-05)	0.00058 (1e-05)	0.00058 (1e-05)
APOEe4 Carrier	M1.SMATT	Conventional RD	0.00057 (4e-05)	0.00056 (3e-05)	0.00056 (3e-05)	0.00057 (4e-05)	0.00058 (4e-05)	0.00056 (3e-05)	0.00055 (3e-05)
APOEe4 Carrier	M1.SMATT	Conventional AxD	0.00126 (5e-05)	0.00124 (4e-05)	0.00123 (4e-05)	0.00125 (6e-05)	0.00126 (5e-05)	0.00125 (4e-05)	0.00122 (4e-05)
APOEe4 Carrier	M1.SMATT	Conventional MD	8e-04 (4e-05)	0.00079 (3e-05)	0.00079 (3e-05)	0.00079 (5e-05)	0.00081 (4e-05)	0.00079 (3e-05)	0.00077 (3e-05)
APOEe4 Carrier	M1_TCATT	FW	0.22728 (0.03497)	0.21393 (0.0213)	0.21524 (0.02892)	0.22049 (0.03857)	0.23437 (0.03791)	0.21722 (0.03283)	0.1975 (0.02553)
APOEe4 Carrier	M1_TCATT	FW-corrected FA	0.52837 (0.02098)	0.53103 (0.01862)	0.52614 (0.02038)	0.52879 (0.02368)	0.52553 (0.02328)	0.53005 (0.02274)	0.53663 (0.01877)
APOEe4 Carrier	M1_TCATT	Conventional FA	0.44308 (0.02838)	0.45145 (0.02026)	0.44349 (0.02998)	0.44535 (0.03278)	0.43693 (0.03183)	0.44759 (0.02913)	0.4611 (0.02305)
APOEe4 Carrier	M1_TCATT	FW-corrected RD	0.00037 (1e-05)	0.00037 (1e-05)	0.00037 (1e-05)	0.00037 (1e-05)	0.00037 (1e-05)	0.00037 (1e-05)	0.00037 (1e-05)
APOEe4 Carrier	M1_TCATT	FW-corrected AxD	0.00098 (3e-05)	0.00099 (3e-05)	0.00098 (3e-05)	0.00099 (3e-05)	0.00098 (3e-05)	0.00099 (3e-05)	0.001 (2e-05)
APOEe4 Carrier	M1_TCATT	FW-corrected MD	0.00057 (1e-05)	0.00057 (1e-05)	0.00057 (1e-05)	0.00057 (1e-05)	0.00057 (1e-05)	0.00057 (1e-05)	0.00058 (1e-05)
APOEe4 Carrier	M1_TCATT	Conventional RD	0.00066 (5e-05)	0.00063 (4e-05)	0.00064 (5e-05)	0.00065 (6e-05)	0.00067 (6e-05)	0.00064 (5e-05)	0.00061 (4e-05)
APOEe4 Carrier	M1_TCATT	Conventional AxD	0.00131 (5e-05)	0.00129 (4e-05)	0.00129 (4e-05)	0.0013 (6e-05)	0.00131 (5e-05)	0.0013 (4e-05)	0.00128 (4e-05)
APOEe4 Carrier	M1_TCATT	Conventional MD	0.00087 (5e-05)	0.00085 (3e-05)	0.00086 (4e-05)	0.00086 (6e-05)	0.00088 (5e-05)	0.00086 (4e-05)	0.00083 (4e-05)
APOEe4 Carrier	Medial_Frontal_Gyrus_TCATT	FW	0.25453 (0.04201)	0.23903 (0.0253)	0.23977 (0.03324)	0.2463 (0.04546)	0.26352 (0.03701)	0.24064 (0.03732)	0.21926 (0.03438)
APOEe4 Carrier	Medial_Frontal_Gyrus_TCATT	FW-corrected FA	0.53585 (0.02704)	0.54451 (0.02156)	0.54008 (0.02143)	0.53908 (0.02705)	0.52691 (0.02633)	0.54055 (0.02342)	0.5506 (0.02188)
APOEe4 Carrier	Medial_Frontal_Gyrus_TCATT	Conventional FA	0.43431 (0.03223)	0.44564 (0.0258)	0.43932 (0.03451)	0.4386 (0.03469)	0.42217 (0.03169)	0.44156 (0.02993)	0.45811 (0.02786)
APOEe4 Carrier	Medial_Frontal_Gyrus_TCATT	FW-corrected RD	0.00036 (1e-05)	0.00036 (1e-05)	0.00036 (1e-05)	0.00036 (1e-05)	0.00037 (1e-05)	0.00036 (1e-05)	0.00036 (1e-05)
APOEe4 Carrier	Medial_Frontal_Gyrus_TCATT	FW-corrected AxD	0.00103 (4e-05)	0.00104 (3e-05)	0.00103 (3e-05)	0.00103 (3e-05)	0.00102 (3e-05)	0.00103 (3e-05)	0.00104 (3e-05)
APOEe4 Carrier	Medial_Frontal_Gyrus_TCATT	FW-corrected MD	0.00059 (1e-05)	0.00059 (1e-05)	0.00059 (1e-05)	0.00059 (1e-05)	0.00058 (1e-05)	0.00059 (1e-05)	0.00059 (1e-05)
APOEe4 Carrier	Medial_Frontal_Gyrus_TCATT	Conventional RD	0.00068 (6e-05)	0.00066 (5e-05)	0.00066 (6e-05)	0.00067 (7e-05)	7e-04 (6e-05)	0.00066 (6e-05)	0.00063 (5e-05)
APOEe4 Carrier	Medial_Frontal_Gyrus_TCATT	Conventional AxD	0.00138 (6e-05)	0.00136 (5e-05)	0.00136 (5e-05)	0.00137 (6e-05)	0.00138 (5e-05)	0.00136 (5e-05)	0.00134 (5e-05)
APOEe4 Carrier	Medial_Frontal_Gyrus_TCATT	Conventional MD	0.00091 (6e-05)	0.00089 (4e-05)	0.00089 (5e-05)	9e-04 (6e-05)	0.00093 (6e-05)	0.00089 (5e-05)	0.00086 (4e-05)
APOEe4 Carrier	Medial_Orbital_Gyrus_TCATT	FW	0.3184 (0.04873)	0.30133 (0.03267)	0.30169 (0.03991)	0.30971 (0.05455)	0.32533 (0.04376)	0.3025 (0.04528)	0.27627 (0.04615)
APOEe4 Carrier	Medial_Orbital_Gyrus_TCATT	FW-corrected FA	0.55006 (0.03596)	0.56018 (0.03061)	0.55607 (0.02447)	0.55477 (0.03469)	0.54256 (0.03848)	0.55689 (0.03216)	0.56658 (0.03103)
APOEe4 Carrier	Medial_Orbital_Gyrus_TCATT	Conventional FA	0.43121 (0.04136)	0.44346 (0.03434)	0.43631 (0.04112)	0.4377 (0.04124)	0.418 (0.04424)	0.43988 (0.03764)	0.4585 (0.0375)
APOEe4 Carrier	Medial_Orbital_Gyrus_TCATT	FW-corrected RD	0.00035 (2e-05)	0.00034 (2e-05)	0.00035 (1e-05)	0.00035 (2e-05)	0.00035 (2e-05)	0.00035 (2e-05)	0.00034 (2e-05)
APOEe4 Carrier	Medial_Orbital_Gyrus_TCATT	FW-corrected AxD	0.00104 (5e-05)	0.00105 (4e-05)	0.00105 (4e-05)	0.00104 (5e-05)	0.00103 (5e-05)	0.00105 (4e-05)	0.00106 (4e-05)
APOEe4 Carrier	Medial_Orbital_Gyrus_TCATT	FW-corrected MD	0.00058 (2e-05)	0.00058 (1e-05)	0.00058 (1e-05)	0.00058 (2e-05)	0.00058 (2e-05)	0.00058 (1e-05)	0.00058 (1e-05)
APOEe4 Carrier	Medial_Orbital_Gyrus_TCATT	Conventional RD	0.00076 (9e-05)	0.00073 (7e-05)	0.00073 (8e-05)	0.00075 (9e-05)	0.00078 (8e-05)	0.00073 (8e-05)	0.00069 (7e-05)
APOEe4 Carrier	Medial_Orbital_Gyrus_TCATT	Conventional AxD	0.0015 (8e-05)	0.00148 (6e-05)	0.00147 (7e-05)	0.00149 (9e-05)	0.00149 (8e-05)	0.00147 (8e-05)	0.00144 (8e-05)
APOEe4 Carrier	Medial_Orbital_Gyrus_TCATT	Conventional MD	0.00101 (8e-05)	0.00098 (6e-05)	0.00098 (7e-05)	0.00099 (9e-05)	0.00102 (8e-05)	0.00098 (7e-05)	0.00094 (7e-05)
APOEe4 Carrier	Medial_Orbitofrontal_Gyrus_TCATT	FW	0.25149 (0.04741)	0.23743 (0.02641)	0.23714 (0.0333)	0.24377 (0.04922)	0.25755 (0.04137)	0.23791 (0.03792)	0.21656 (0.03847)
APOEe4 Carrier	Medial_Orbitofrontal_Gyrus_TCATT	FW-corrected FA	0.53296 (0.03304)	0.54204 (0.02683)	0.53655 (0.02536)	0.53783 (0.03062)	0.523 (0.0355)	0.53782 (0.03107)	0.55157 (0.02896)
APOEe4 Carrier	Medial_Orbitofrontal_Gyrus_TCATT	Conventional FA	0.42929 (0.04021)	0.44006 (0.03111)	0.4329 (0.03895)	0.43435 (0.04023)	0.41583 (0.04577)	0.4363 (0.03618)	0.45669 (0.0367)
APOEe4 Carrier	Medial_Orbitofrontal_Gyrus_TCATT	FW-corrected RD	0.00037 (2e-05)	0.00037 (1e-05)	0.00037 (1e-05)	0.00037 (2e-05)	0.00038 (2e-05)	0.00037 (2e-05)	0.00037 (2e-05)
APOEe4 Carrier	Medial_Orbitofrontal_Gyrus_TCATT	FW-corrected AxD	0.00102 (4e-05)	0.00103 (3e-05)	0.00103 (3e-05)	0.00103 (4e-05)	0.00101 (4e-05)	0.00103 (4e-05)	0.00104 (3e-05)
APOEe4 Carrier	Medial_Orbitofrontal_Gyrus_TCATT	FW-corrected MD	0.00059 (1e-05)	0.00059 (1e-05)	0.00059 (1e-05)	0.00059 (1e-05)	0.00059 (1e-05)	0.00059 (1e-05)	0.00059 (1e-05)
APOEe4 Carrier	Medial_Orbitofrontal_Gyrus_TCATT	Conventional RD	0.00067 (7e-05)	0.00065 (5e-05)	0.00065 (6e-05)	0.00066 (8e-05)	0.00069 (8e-05)	0.00065 (6e-05)	0.00062 (6e-05)
APOEe4 Carrier	Medial_Orbitofrontal_Gyrus_TCATT	Conventional AxD	0.00135 (7e-05)	0.00134 (4e-05)	0.00133 (5e-05)	0.00134 (7e-05)	0.00135 (7e-05)	0.00133 (5e-05)	0.00132 (5e-05)
APOEe4 Carrier	Medial_Orbitofrontal_Gyrus_TCATT	Conventional MD	9e-04 (7e-05)	0.00088 (4e-05)	0.00088 (5e-05)	0.00089 (7e-05)	0.00091 (7e-05)	0.00088 (5e-05)	0.00085 (5e-05)
APOEe4 Carrier	Middle_Frontal_Gyrus_TCATT	FW	0.28082 (0.04771)	0.26355 (0.03354)	0.26294 (0.04005)	0.27375 (0.05572)	0.29427 (0.04415)	0.26491 (0.04331)	0.23763 (0.0385)
APOEe4 Carrier	Middle_Frontal_Gyrus_TCATT	FW-corrected FA	0.45192 (0.0215)	0.45815 (0.01831)	0.4542 (0.01791)	0.45342 (0.0217)	0.44516 (0.01847)	0.45383 (0.01773)	0.46201 (0.01963)
APOEe4 Carrier	Middle_Frontal_Gyrus_TCATT	Conventional FA	0.35312 (0.02768)	0.36288 (0.02271)	0.35803 (0.02982)	0.35651 (0.02994)	0.34286 (0.0255)	0.3589 (0.02516)	0.37507 (0.02562)
APOEe4 Carrier	Middle_Frontal_Gyrus_TCATT	FW-corrected RD	4e-04 (1e-05)	4e-04 (1e-05)	4e-04 (1e-05)	4e-04 (1e-05)	0.00041 (1e-05)	4e-04 (1e-05)	4e-04 (1e-05)
APOEe4 Carrier	Middle_Frontal_Gyrus_TCATT	FW-corrected AxD	0.00094 (3e-05)	0.00094 (2e-05)	0.00094 (2e-05)	0.00094 (2e-05)	0.00093 (2e-05)	0.00094 (2e-05)	0.00095 (2e-05)
APOEe4 Carrier	Middle_Frontal_Gyrus_TCATT	FW-corrected MD	0.00058 (1e-05)	0.00058 (1e-05)	0.00058 (1e-05)	0.00058 (1e-05)	0.00058 (1e-05)	0.00058 (1e-05)	0.00058 (1e-05)
APOEe4 Carrier	Middle_Frontal_Gyrus_TCATT	Conventional RD	0.00077 (7e-05)	0.00074 (6e-05)	0.00074 (7e-05)	0.00076 (8e-05)	0.00079 (7e-05)	0.00074 (6e-05)	7e-04 (5e-05)
APOEe4 Carrier	Middle_Frontal_Gyrus_TCATT	Conventional AxD	0.00133 (7e-05)	0.00131 (6e-05)	0.0013 (6e-05)	0.00132 (7e-05)	0.00134 (7e-05)	0.00131 (6e-05)	0.00127 (5e-05)
APOEe4 Carrier	Middle_Frontal_Gyrus_TCATT	Conventional MD	0.00096 (7e-05)	0.00093 (6e-05)	0.00093 (7e-05)	0.00094 (8e-05)	0.00097 (7e-05)	0.00093 (6e-05)	0.00089 (5e-05)
APOEe4 Carrier	Middle_Occipital_TCATT	FW	0.22212 (0.04233)	0.20398 (0.02519)	0.20899 (0.03561)	0.21612 (0.04925)	0.22929 (0.04443)	0.20744 (0.04167)	0.18793 (0.03507)
APOEe4 Carrier	Middle_Occipital_TCATT	FW-corrected FA	0.64104 (0.02648)	0.64916 (0.02134)	0.64502 (0.02293)	0.64319 (0.03068)	0.63413 (0.03451)	0.64689 (0.02455)	0.65542 (0.0246)
APOEe4 Carrier	Middle_Occipital_TCATT	Conventional FA	0.54269 (0.03656)	0.55695 (0.02424)	0.54895 (0.03596)	0.54655 (0.04238)	0.53447 (0.04098)	0.55274 (0.03274)	0.56852 (0.02968)
APOEe4 Carrier	Middle_Occipital_TCATT	FW-corrected RD	0.00031 (1e-05)	0.00031 (1e-05)	0.00031 (1e-05)	0.00031 (2e-05)	0.00032 (2e-05)	0.00031 (1e-05)	0.00031 (2e-05)
APOEe4 Carrier	Middle_Occipital_TCATT	FW-corrected AxD	0.00118 (4e-05)	0.00118 (3e-05)	0.00118 (4e-05)	0.00118 (4e-05)	0.00117 (5e-05)	0.00118 (4e-05)	0.00119 (4e-05)
APOEe4 Carrier	Middle_Occipital_TCATT	FW-corrected MD	6e-04 (1e-05)	6e-04 (1e-05)	6e-04 (1e-05)	6e-04 (1e-05)	6e-04 (1e-05)	6e-04 (1e-05)	6e-04 (1e-05)
APOEe4 Carrier	Middle_Occipital_TCATT	Conventional RD	0.00057 (7e-05)	0.00054 (4e-05)	0.00055 (7e-05)	0.00056 (9e-05)	0.00058 (8e-05)	0.00055 (6e-05)	0.00051 (5e-05)
APOEe4 Carrier	Middle_Occipital_TCATT	Conventional AxD	0.00146 (7e-05)	0.00144 (5e-05)	0.00144 (6e-05)	0.00145 (9e-05)	0.00146 (6e-05)	0.00144 (6e-05)	0.00142 (6e-05)
APOEe4 Carrier	Middle_Occipital_TCATT	Conventional MD	0.00086 (6e-05)	0.00084 (4e-05)	0.00085 (6e-05)	0.00086 (9e-05)	0.00088 (7e-05)	0.00084 (6e-05)	0.00082 (5e-05)
APOEe4 Carrier	Middle_Temporal_Gyrus_TCATT	FW	0.24328 (0.0367)	0.23049 (0.02262)	0.22798 (0.02666)	0.23651 (0.04097)	0.24805 (0.03505)	0.23012 (0.0351)	0.20848 (0.03166)
APOEe4 Carrier	Middle_Temporal_Gyrus_TCATT	FW-corrected FA	0.63853 (0.01983)	0.64303 (0.01651)	0.63712 (0.01656)	0.63919 (0.02163)	0.63214 (0.02327)	0.63783 (0.01773)	0.64386 (0.01743)
APOEe4 Carrier	Middle_Temporal_Gyrus_TCATT	Conventional FA	0.5386 (0.0305)	0.54771 (0.02386)	0.5393 (0.03101)	0.53993 (0.03192)	0.53219 (0.03196)	0.54182 (0.02634)	0.55365 (0.02465)
APOEe4 Carrier	Middle_Temporal_Gyrus_TCATT	FW-corrected RD	0.00031 (1e-05)	0.00031 (1e-05)	0.00031 (1e-05)	0.00031 (1e-05)	0.00031 (1e-05)	0.00031 (1e-05)	0.00031 (1e-05)
APOEe4 Carrier	Middle_Temporal_Gyrus_TCATT	FW-corrected AxD	0.00116 (3e-05)	0.00116 (3e-05)	0.00115 (3e-05)	0.00116 (3e-05)	0.00115 (3e-05)	0.00116 (3e-05)	0.00116 (3e-05)
APOEe4 Carrier	Middle_Temporal_Gyrus_TCATT	FW-corrected MD	0.00059 (1e-05)	0.00059 (1e-05)	0.00059 (1e-05)	0.00059 (1e-05)	0.00059 (1e-05)	0.00059 (1e-05)	0.00059 (1e-05)
APOEe4 Carrier	Middle_Temporal_Gyrus_TCATT	Conventional RD	0.00059 (5e-05)	0.00057 (4e-05)	0.00058 (5e-05)	0.00059 (6e-05)	6e-04 (6e-05)	0.00058 (5e-05)	0.00055 (4e-05)
APOEe4 Carrier	Middle_Temporal_Gyrus_TCATT	Conventional AxD	0.00149 (6e-05)	0.00147 (5e-05)	0.00146 (5e-05)	0.00148 (7e-05)	0.00149 (6e-05)	0.00146 (6e-05)	0.00144 (5e-05)
APOEe4 Carrier	Middle_Temporal_Gyrus_TCATT	Conventional MD	0.00089 (5e-05)	0.00087 (4e-05)	0.00087 (5e-05)	0.00088 (6e-05)	9e-04 (5e-05)	0.00087 (5e-05)	0.00085 (4e-05)
APOEe4 Carrier	Olfactory_Cortex_TCATT	FW	0.25454 (0.04895)	0.24006 (0.02866)	0.23745 (0.03384)	0.24524 (0.05162)	0.25931 (0.04157)	0.24021 (0.03923)	0.21811 (0.0406)
APOEe4 Carrier	Olfactory_Cortex_TCATT	FW-corrected FA	0.48675 (0.03107)	0.49371 (0.02603)	0.48811 (0.02438)	0.48881 (0.02866)	0.47687 (0.03226)	0.48917 (0.02827)	0.50094 (0.02827)
APOEe4 Carrier	Olfactory_Cortex_TCATT	Conventional FA	0.38921 (0.04127)	0.39956 (0.03218)	0.39152 (0.03809)	0.39283 (0.03898)	0.37697 (0.04765)	0.39424 (0.03481)	0.41138 (0.03644)
APOEe4 Carrier	Olfactory_Cortex_TCATT	FW-corrected RD	4e-04 (2e-05)	4e-04 (1e-05)	4e-04 (1e-05)	4e-04 (2e-05)	0.00041 (2e-05)	4e-04 (1e-05)	4e-04 (2e-05)
APOEe4 Carrier	Olfactory_Cortex_TCATT	FW-corrected AxD	0.00096 (4e-05)	0.00097 (3e-05)	0.00097 (3e-05)	0.00097 (3e-05)	0.00095 (4e-05)	0.00097 (3e-05)	0.00098 (3e-05)
APOEe4 Carrier	Olfactory_Cortex_TCATT	FW-corrected MD	0.00059 (1e-05)	0.00059 (1e-05)	0.00059 (1e-05)	0.00059 (1e-05)	0.00059 (1e-05)	0.00059 (1e-05)	0.00059 (1e-05)
APOEe4 Carrier	Olfactory_Cortex_TCATT	Conventional RD	7e-04 (8e-05)	0.00067 (6e-05)	0.00068 (6e-05)	0.00069 (8e-05)	0.00071 (8e-05)	0.00068 (6e-05)	0.00064 (6e-05)
APOEe4 Carrier	Olfactory_Cortex_TCATT	Conventional AxD	0.00129 (8e-05)	0.00128 (5e-05)	0.00127 (5e-05)	0.00128 (8e-05)	0.00129 (8e-05)	0.00127 (6e-05)	0.00125 (6e-05)
APOEe4 Carrier	Olfactory_Cortex_TCATT	Conventional MD	9e-04 (7e-05)	0.00088 (5e-05)	0.00087 (6e-05)	0.00088 (8e-05)	9e-04 (8e-05)	0.00088 (6e-05)	0.00085 (6e-05)
APOEe4 Carrier	Paracentral_TCATT	FW	0.24606 (0.03849)	0.23495 (0.02436)	0.23615 (0.03048)	0.24038 (0.04013)	0.25404 (0.03999)	0.236 (0.03522)	0.21693 (0.03205)
APOEe4 Carrier	Paracentral_TCATT	FW-corrected FA	0.5192 (0.0293)	0.52449 (0.02572)	0.52128 (0.02981)	0.52119 (0.03018)	0.51542 (0.0313)	0.52384 (0.02974)	0.53742 (0.02581)
APOEe4 Carrier	Paracentral_TCATT	Conventional FA	0.44731 (0.03282)	0.45621 (0.02473)	0.44712 (0.03474)	0.44876 (0.03483)	0.43949 (0.0361)	0.45137 (0.03411)	0.46764 (0.02751)
APOEe4 Carrier	Paracentral_TCATT	FW-corrected RD	0.00036 (1e-05)	0.00035 (1e-05)	0.00036 (2e-05)	0.00036 (2e-05)	0.00036 (2e-05)	0.00036 (2e-05)	0.00035 (1e-05)
APOEe4 Carrier	Paracentral_TCATT	FW-corrected AxD	0.001 (5e-05)	0.001 (4e-05)	0.001 (5e-05)	0.001 (5e-05)	0.00099 (5e-05)	0.00101 (5e-05)	0.00103 (4e-05)
APOEe4 Carrier	Paracentral_TCATT	FW-corrected MD	0.00057 (2e-05)	0.00057 (2e-05)	0.00057 (1e-05)	0.00057 (2e-05)	0.00057 (1e-05)	0.00057 (1e-05)	0.00058 (1e-05)
APOEe4 Carrier	Paracentral_TCATT	Conventional RD	0.00066 (6e-05)	0.00064 (5e-05)	0.00065 (6e-05)	0.00065 (7e-05)	0.00067 (7e-05)	0.00064 (6e-05)	0.00061 (5e-05)
APOEe4 Carrier	Paracentral_TCATT	Conventional AxD	0.00137 (6e-05)	0.00135 (5e-05)	0.00135 (5e-05)	0.00136 (7e-05)	0.00137 (6e-05)	0.00135 (5e-05)	0.00134 (5e-05)
APOEe4 Carrier	Paracentral_TCATT	Conventional MD	0.00089 (6e-05)	0.00087 (4e-05)	0.00088 (5e-05)	0.00089 (7e-05)	0.00091 (6e-05)	0.00088 (5e-05)	0.00086 (5e-05)
APOEe4 Carrier	PMd.SMATT	FW	0.18568 (0.02804)	0.17306 (0.02073)	0.17414 (0.02307)	0.17959 (0.03208)	0.19124 (0.0288)	0.17679 (0.02676)	0.16343 (0.02196)
APOEe4 Carrier	PMd.SMATT	FW-corrected FA	0.53986 (0.01788)	0.53857 (0.0181)	0.53193 (0.01772)	0.53809 (0.02134)	0.53571 (0.01774)	0.53659 (0.01772)	0.53459 (0.01769)
APOEe4 Carrier	PMd.SMATT	Conventional FA	0.46276 (0.02423)	0.46689 (0.01833)	0.45935 (0.0226)	0.46437 (0.02483)	0.45732 (0.02281)	0.46391 (0.02212)	0.46808 (0.0204)
APOEe4 Carrier	PMd.SMATT	FW-corrected RD	0.00037 (1e-05)	0.00037 (1e-05)	0.00038 (1e-05)	0.00037 (1e-05)	0.00037 (1e-05)	0.00037 (1e-05)	0.00037 (1e-05)
APOEe4 Carrier	PMd.SMATT	FW-corrected AxD	0.00099 (2e-05)	0.00099 (3e-05)	0.00099 (3e-05)	0.00099 (3e-05)	0.00099 (2e-05)	0.00099 (2e-05)	0.00099 (3e-05)
APOEe4 Carrier	PMd.SMATT	FW-corrected MD	0.00058 (1e-05)	0.00058 (1e-05)	0.00058 (1e-05)	0.00058 (1e-05)	0.00058 (1e-05)	0.00058 (1e-05)	0.00058 (1e-05)
APOEe4 Carrier	PMd.SMATT	Conventional RD	0.00058 (4e-05)	0.00057 (3e-05)	0.00057 (4e-05)	0.00057 (4e-05)	0.00059 (4e-05)	0.00057 (4e-05)	0.00055 (3e-05)
APOEe4 Carrier	PMd.SMATT	Conventional AxD	0.00122 (5e-05)	0.00121 (5e-05)	0.0012 (4e-05)	0.00121 (6e-05)	0.00122 (4e-05)	0.00121 (4e-05)	0.00119 (4e-05)
APOEe4 Carrier	PMd.SMATT	Conventional MD	0.00079 (4e-05)	0.00078 (3e-05)	0.00078 (3e-05)	0.00078 (4e-05)	8e-04 (4e-05)	0.00078 (4e-05)	0.00076 (3e-05)
APOEe4 Carrier	PMd_TCATT	FW	0.23765 (0.03611)	0.22301 (0.02847)	0.22286 (0.03184)	0.22997 (0.04212)	0.24631 (0.03774)	0.22572 (0.03584)	0.20402 (0.02967)
APOEe4 Carrier	PMd_TCATT	FW-corrected FA	0.49586 (0.01788)	0.49678 (0.01862)	0.49253 (0.01822)	0.49552 (0.02187)	0.49176 (0.01923)	0.49541 (0.01968)	0.49989 (0.01799)
APOEe4 Carrier	PMd_TCATT	Conventional FA	0.40514 (0.02535)	0.41257 (0.02195)	0.40755 (0.02779)	0.40874 (0.02916)	0.3984 (0.02627)	0.40931 (0.02632)	0.42273 (0.02268)
APOEe4 Carrier	PMd_TCATT	FW-corrected RD	0.00038 (1e-05)	0.00038 (1e-05)	0.00038 (1e-05)	0.00038 (1e-05)	0.00038 (1e-05)	0.00038 (1e-05)	0.00038 (1e-05)
APOEe4 Carrier	PMd_TCATT	FW-corrected AxD	0.00096 (2e-05)	0.00096 (2e-05)	0.00096 (2e-05)	0.00096 (2e-05)	0.00096 (2e-05)	0.00096 (2e-05)	0.00096 (2e-05)
APOEe4 Carrier	PMd_TCATT	FW-corrected MD	0.00057 (1e-05)	0.00057 (1e-05)	0.00058 (1e-05)	0.00057 (1e-05)	0.00057 (1e-05)	0.00057 (1e-05)	0.00058 (1e-05)
APOEe4 Carrier	PMd_TCATT	Conventional RD	0.00069 (5e-05)	0.00067 (5e-05)	0.00067 (6e-05)	0.00068 (6e-05)	0.00071 (6e-05)	0.00068 (5e-05)	0.00064 (4e-05)
APOEe4 Carrier	PMd_TCATT	Conventional AxD	0.0013 (5e-05)	0.00127 (5e-05)	0.00127 (5e-05)	0.00128 (6e-05)	0.0013 (5e-05)	0.00128 (5e-05)	0.00125 (4e-05)
APOEe4 Carrier	PMd_TCATT	Conventional MD	0.00089 (5e-05)	0.00087 (5e-05)	0.00087 (5e-05)	0.00088 (6e-05)	9e-04 (5e-05)	0.00088 (5e-05)	0.00085 (4e-05)
APOEe4 Carrier	PMv.SMATT	FW	0.20803 (0.02696)	0.19695 (0.01767)	0.19717 (0.02473)	0.20168 (0.03172)	0.21472 (0.02938)	0.19955 (0.02967)	0.1852 (0.02511)
APOEe4 Carrier	PMv.SMATT	FW-corrected FA	0.52711 (0.01734)	0.52651 (0.0118)	0.51966 (0.01717)	0.52504 (0.02038)	0.52113 (0.01697)	0.52338 (0.01664)	0.52223 (0.0192)
APOEe4 Carrier	PMv.SMATT	Conventional FA	0.44028 (0.02308)	0.44482 (0.01521)	0.4387 (0.02379)	0.44186 (0.02275)	0.43304 (0.02019)	0.44127 (0.0202)	0.44712 (0.02122)
APOEe4 Carrier	PMv.SMATT	FW-corrected RD	0.00038 (1e-05)	0.00038 (1e-05)	0.00039 (1e-05)	0.00038 (1e-05)	0.00038 (1e-05)	0.00038 (1e-05)	0.00039 (1e-05)
APOEe4 Carrier	PMv.SMATT	FW-corrected AxD	0.00098 (2e-05)	0.00098 (2e-05)	0.00097 (2e-05)	0.00098 (3e-05)	0.00097 (2e-05)	0.00098 (2e-05)	0.00097 (2e-05)
APOEe4 Carrier	PMv.SMATT	FW-corrected MD	0.00058 (1e-05)	0.00058 (1e-05)	0.00058 (1e-05)	0.00058 (1e-05)	0.00058 (1e-05)	0.00058 (1e-05)	0.00058 (1e-05)
APOEe4 Carrier	PMv.SMATT	Conventional RD	0.00062 (4e-05)	0.00061 (3e-05)	0.00061 (4e-05)	0.00061 (4e-05)	0.00063 (4e-05)	0.00061 (4e-05)	0.00059 (3e-05)
APOEe4 Carrier	PMv.SMATT	Conventional AxD	0.00124 (5e-05)	0.00122 (4e-05)	0.00122 (4e-05)	0.00122 (6e-05)	0.00124 (5e-05)	0.00122 (5e-05)	0.0012 (4e-05)
APOEe4 Carrier	PMv.SMATT	Conventional MD	0.00083 (4e-05)	0.00081 (3e-05)	0.00081 (4e-05)	0.00082 (4e-05)	0.00083 (4e-05)	0.00082 (4e-05)	0.00079 (3e-05)
APOEe4 Carrier	PMv_TCATT	FW	0.24465 (0.03787)	0.2296 (0.02932)	0.22853 (0.03108)	0.23602 (0.04405)	0.25314 (0.03966)	0.23222 (0.0365)	0.20917 (0.02966)
APOEe4 Carrier	PMv_TCATT	FW-corrected FA	0.47037 (0.01793)	0.47053 (0.01633)	0.46688 (0.01858)	0.47075 (0.02061)	0.46906 (0.01728)	0.4701 (0.01954)	0.47265 (0.01954)
APOEe4 Carrier	PMv_TCATT	Conventional FA	0.38473 (0.02463)	0.39156 (0.02074)	0.38746 (0.02494)	0.38887 (0.02787)	0.38006 (0.02369)	0.38879 (0.02454)	0.40128 (0.02423)
APOEe4 Carrier	PMv_TCATT	FW-corrected RD	0.00039 (1e-05)	0.00039 (1e-05)	0.00039 (1e-05)	0.00039 (1e-05)	0.00039 (1e-05)	0.00039 (1e-05)	0.00039 (1e-05)
APOEe4 Carrier	PMv_TCATT	FW-corrected AxD	0.00093 (2e-05)	0.00093 (2e-05)	0.00093 (2e-05)	0.00093 (2e-05)	0.00093 (2e-05)	0.00093 (2e-05)	0.00093 (2e-05)
APOEe4 Carrier	PMv_TCATT	FW-corrected MD	0.00057 (1e-05)	0.00057 (1e-05)	0.00057 (1e-05)	0.00057 (1e-05)	0.00057 (1e-05)	0.00057 (1e-05)	0.00057 (1e-05)
APOEe4 Carrier	PMv_TCATT	Conventional RD	0.00072 (5e-05)	7e-04 (5e-05)	7e-04 (5e-05)	0.00071 (6e-05)	0.00074 (6e-05)	0.00071 (5e-05)	0.00067 (4e-05)
APOEe4 Carrier	PMv_TCATT	Conventional AxD	0.0013 (5e-05)	0.00128 (5e-05)	0.00128 (5e-05)	0.00129 (6e-05)	0.00131 (6e-05)	0.00128 (5e-05)	0.00125 (5e-05)
APOEe4 Carrier	PMv_TCATT	Conventional MD	0.00092 (5e-05)	0.00089 (5e-05)	0.00089 (5e-05)	9e-04 (6e-05)	0.00093 (6e-05)	9e-04 (5e-05)	0.00087 (4e-05)
APOEe4 Carrier	preSMA.SMATT	FW	0.20557 (0.02864)	0.19607 (0.01888)	0.19679 (0.02407)	0.20133 (0.03414)	0.21314 (0.02795)	0.1987 (0.02863)	0.18488 (0.02291)
APOEe4 Carrier	preSMA.SMATT	FW-corrected FA	0.55724 (0.01908)	0.55559 (0.01902)	0.54773 (0.01838)	0.55477 (0.02184)	0.5511 (0.01785)	0.55106 (0.01964)	0.54994 (0.01796)
APOEe4 Carrier	preSMA.SMATT	Conventional FA	0.47141 (0.02525)	0.47474 (0.01906)	0.46557 (0.02386)	0.47235 (0.0263)	0.46377 (0.02402)	0.46996 (0.02394)	0.47521 (0.02119)
APOEe4 Carrier	preSMA.SMATT	FW-corrected RD	0.00036 (1e-05)	0.00036 (1e-05)	0.00037 (1e-05)	0.00036 (1e-05)	0.00036 (1e-05)	0.00036 (1e-05)	0.00036 (1e-05)
APOEe4 Carrier	preSMA.SMATT	FW-corrected AxD	0.00101 (3e-05)	0.00101 (3e-05)	0.001 (3e-05)	0.00101 (3e-05)	0.00101 (2e-05)	0.00101 (2e-05)	0.001 (3e-05)
APOEe4 Carrier	preSMA.SMATT	FW-corrected MD	0.00058 (1e-05)	0.00058 (1e-05)	0.00058 (1e-05)	0.00058 (1e-05)	0.00058 (1e-05)	0.00058 (1e-05)	0.00058 (1e-05)
APOEe4 Carrier	preSMA.SMATT	Conventional RD	6e-04 (4e-05)	0.00058 (3e-05)	0.00059 (4e-05)	0.00059 (5e-05)	0.00061 (4e-05)	0.00059 (4e-05)	0.00057 (3e-05)
APOEe4 Carrier	preSMA.SMATT	Conventional AxD	0.00127 (5e-05)	0.00126 (5e-05)	0.00125 (5e-05)	0.00126 (6e-05)	0.00127 (5e-05)	0.00125 (5e-05)	0.00123 (4e-05)
APOEe4 Carrier	preSMA.SMATT	Conventional MD	0.00082 (4e-05)	0.00081 (3e-05)	0.00081 (4e-05)	0.00081 (5e-05)	0.00083 (4e-05)	0.00081 (4e-05)	0.00079 (3e-05)
APOEe4 Carrier	preSMA_TCATT	FW	0.24473 (0.03704)	0.23109 (0.02696)	0.23234 (0.03507)	0.23789 (0.04337)	0.25312 (0.03551)	0.2328 (0.03626)	0.21131 (0.03128)
APOEe4 Carrier	preSMA_TCATT	FW-corrected FA	0.54661 (0.02132)	0.55102 (0.02373)	0.5476 (0.02164)	0.54869 (0.02719)	0.53888 (0.02451)	0.54814 (0.0241)	0.55731 (0.0226)
APOEe4 Carrier	preSMA_TCATT	Conventional FA	0.44676 (0.02935)	0.45711 (0.02694)	0.45143 (0.03423)	0.45182 (0.03415)	0.43596 (0.0304)	0.452 (0.03056)	0.47003 (0.02588)
APOEe4 Carrier	preSMA_TCATT	FW-corrected RD	0.00035 (1e-05)	0.00035 (1e-05)	0.00035 (1e-05)	0.00035 (2e-05)	0.00036 (1e-05)	0.00035 (1e-05)	0.00035 (1e-05)
APOEe4 Carrier	preSMA_TCATT	FW-corrected AxD	0.00104 (3e-05)	0.00104 (3e-05)	0.00104 (3e-05)	0.00104 (4e-05)	0.00103 (3e-05)	0.00104 (3e-05)	0.00105 (3e-05)
APOEe4 Carrier	preSMA_TCATT	FW-corrected MD	0.00058 (1e-05)	0.00058 (1e-05)	0.00058 (1e-05)	0.00058 (1e-05)	0.00058 (1e-05)	0.00058 (1e-05)	0.00058 (1e-05)
APOEe4 Carrier	preSMA_TCATT	Conventional RD	0.00067 (6e-05)	0.00065 (5e-05)	0.00065 (6e-05)	0.00066 (7e-05)	0.00069 (6e-05)	0.00066 (6e-05)	0.00062 (4e-05)
APOEe4 Carrier	preSMA_TCATT	Conventional AxD	0.00139 (5e-05)	0.00137 (5e-05)	0.00136 (5e-05)	0.00137 (6e-05)	0.00139 (5e-05)	0.00136 (5e-05)	0.00134 (5e-05)
APOEe4 Carrier	preSMA_TCATT	Conventional MD	0.00091 (5e-05)	0.00089 (5e-05)	0.00089 (6e-05)	9e-04 (6e-05)	0.00092 (5e-05)	0.00089 (5e-05)	0.00086 (4e-05)
APOEe4 Carrier	S1.SMATT	FW	0.1778 (0.02799)	0.16633 (0.01927)	0.16697 (0.02216)	0.17226 (0.03292)	0.18314 (0.03214)	0.1706 (0.02611)	0.15612 (0.02078)
APOEe4 Carrier	S1.SMATT	FW-corrected FA	0.59074 (0.02223)	0.58699 (0.01908)	0.58196 (0.02241)	0.58824 (0.02657)	0.58809 (0.02226)	0.58664 (0.02296)	0.58115 (0.0236)
APOEe4 Carrier	S1.SMATT	Conventional FA	0.50605 (0.02731)	0.50787 (0.02329)	0.5014 (0.02745)	0.50595 (0.02857)	0.50131 (0.02551)	0.50549 (0.02456)	0.50733 (0.02416)
APOEe4 Carrier	S1.SMATT	FW-corrected RD	0.00035 (1e-05)	0.00035 (1e-05)	0.00035 (1e-05)	0.00035 (2e-05)	0.00035 (1e-05)	0.00035 (1e-05)	0.00036 (1e-05)
APOEe4 Carrier	S1.SMATT	FW-corrected AxD	0.00105 (3e-05)	0.00105 (3e-05)	0.00104 (3e-05)	0.00105 (3e-05)	0.00105 (3e-05)	0.00105 (3e-05)	0.00104 (3e-05)
APOEe4 Carrier	S1.SMATT	FW-corrected MD	0.00058 (1e-05)	0.00058 (1e-05)	0.00058 (1e-05)	0.00058 (1e-05)	0.00058 (1e-05)	0.00058 (1e-05)	0.00058 (1e-05)
APOEe4 Carrier	S1.SMATT	Conventional RD	0.00055 (4e-05)	0.00053 (3e-05)	0.00054 (4e-05)	0.00054 (4e-05)	0.00055 (4e-05)	0.00054 (3e-05)	0.00052 (3e-05)
APOEe4 Carrier	S1.SMATT	Conventional AxD	0.00126 (5e-05)	0.00125 (5e-05)	0.00124 (5e-05)	0.00125 (6e-05)	0.00127 (6e-05)	0.00125 (5e-05)	0.00122 (4e-05)
APOEe4 Carrier	S1.SMATT	Conventional MD	0.00079 (4e-05)	0.00077 (3e-05)	0.00077 (3e-05)	0.00078 (4e-05)	0.00079 (4e-05)	0.00078 (3e-05)	0.00076 (3e-05)
APOEe4 Carrier	S1_TCATT	FW	0.23821 (0.04097)	0.2238 (0.02332)	0.22768 (0.03475)	0.23251 (0.04627)	0.2492 (0.04565)	0.22782 (0.03595)	0.20363 (0.02957)
APOEe4 Carrier	S1_TCATT	FW-corrected FA	0.55942 (0.02481)	0.55949 (0.02403)	0.55929 (0.02365)	0.55962 (0.02706)	0.55505 (0.02778)	0.56064 (0.02495)	0.56935 (0.02079)
APOEe4 Carrier	S1_TCATT	Conventional FA	0.47814 (0.03266)	0.48547 (0.02632)	0.47684 (0.03409)	0.47873 (0.03816)	0.46937 (0.0378)	0.4811 (0.03134)	0.49701 (0.0241)
APOEe4 Carrier	S1_TCATT	FW-corrected RD	0.00035 (1e-05)	0.00035 (1e-05)	0.00035 (1e-05)	0.00035 (1e-05)	0.00035 (1e-05)	0.00035 (1e-05)	0.00035 (1e-05)
APOEe4 Carrier	S1_TCATT	FW-corrected AxD	0.00104 (4e-05)	0.00104 (3e-05)	0.00104 (4e-05)	0.00104 (4e-05)	0.00103 (4e-05)	0.00104 (3e-05)	0.00106 (3e-05)
APOEe4 Carrier	S1_TCATT	FW-corrected MD	0.00058 (1e-05)	0.00058 (1e-05)	0.00058 (1e-05)	0.00058 (1e-05)	0.00058 (1e-05)	0.00058 (1e-05)	0.00058 (1e-05)
APOEe4 Carrier	S1_TCATT	Conventional RD	0.00064 (6e-05)	0.00062 (4e-05)	0.00063 (6e-05)	0.00063 (8e-05)	0.00066 (8e-05)	0.00063 (5e-05)	0.00059 (4e-05)
APOEe4 Carrier	S1_TCATT	Conventional AxD	0.00139 (6e-05)	0.00136 (4e-05)	0.00137 (5e-05)	0.00138 (7e-05)	0.0014 (6e-05)	0.00137 (5e-05)	0.00135 (5e-05)
APOEe4 Carrier	S1_TCATT	Conventional MD	0.00089 (6e-05)	0.00087 (4e-05)	0.00088 (5e-05)	0.00088 (7e-05)	0.00091 (7e-05)	0.00088 (5e-05)	0.00085 (4e-05)
APOEe4 Carrier	SLF	FW	0.23109 (0.03779)	0.21533 (0.02655)	0.21432 (0.03492)	0.22433 (0.04714)	0.2406 (0.04275)	0.2169 (0.0379)	0.19362 (0.03282)
APOEe4 Carrier	SLF	FW-corrected FA	0.41598 (0.0175)	0.41757 (0.01022)	0.41103 (0.01542)	0.41412 (0.01687)	0.41025 (0.01652)	0.41283 (0.01332)	0.4157 (0.01575)
APOEe4 Carrier	SLF	Conventional FA	0.32609 (0.02265)	0.3329 (0.01786)	0.32789 (0.02425)	0.3279 (0.02375)	0.31883 (0.02403)	0.32919 (0.02004)	0.34077 (0.01921)
APOEe4 Carrier	SLF	FW-corrected RD	0.00045 (1e-05)	0.00045 (1e-05)	0.00045 (1e-05)	0.00045 (1e-05)	0.00045 (1e-05)	0.00045 (1e-05)	0.00045 (1e-05)
APOEe4 Carrier	SLF	FW-corrected AxD	0.00087 (1e-05)	0.00087 (1e-05)	0.00087 (1e-05)	0.00087 (2e-05)	0.00086 (1e-05)	0.00087 (1e-05)	0.00087 (1e-05)
APOEe4 Carrier	SLF	FW-corrected MD	0.00059 (1e-05)	0.00059 (0)	0.00059 (0)	0.00059 (1e-05)	0.00059 (0)	0.00059 (0)	0.00059 (1e-05)
APOEe4 Carrier	SLF	Conventional RD	0.00072 (5e-05)	7e-04 (4e-05)	7e-04 (6e-05)	0.00071 (7e-05)	0.00074 (6e-05)	7e-04 (5e-05)	0.00067 (4e-05)
APOEe4 Carrier	SLF	Conventional AxD	0.00115 (5e-05)	0.00113 (4e-05)	0.00113 (5e-05)	0.00114 (7e-05)	0.00116 (6e-05)	0.00113 (5e-05)	0.0011 (4e-05)
APOEe4 Carrier	SLF	Conventional MD	0.00087 (5e-05)	0.00084 (4e-05)	0.00084 (5e-05)	0.00086 (7e-05)	0.00088 (6e-05)	0.00085 (5e-05)	0.00081 (4e-05)
APOEe4 Carrier	SLF.TP	FW	0.2442 (0.03638)	0.22824 (0.02149)	0.23204 (0.03445)	0.2379 (0.0425)	0.25093 (0.04105)	0.23299 (0.03513)	0.21067 (0.02634)
APOEe4 Carrier	SLF.TP	FW-corrected FA	0.49501 (0.01828)	0.49277 (0.01567)	0.48403 (0.01673)	0.48956 (0.02136)	0.49186 (0.0183)	0.48912 (0.01713)	0.48443 (0.01855)
APOEe4 Carrier	SLF.TP	Conventional FA	0.39377 (0.02598)	0.39881 (0.02155)	0.38847 (0.027)	0.39241 (0.02835)	0.38877 (0.02643)	0.39373 (0.02137)	0.39953 (0.02026)
APOEe4 Carrier	SLF.TP	FW-corrected RD	4e-04 (1e-05)	4e-04 (1e-05)	4e-04 (1e-05)	4e-04 (1e-05)	4e-04 (1e-05)	4e-04 (1e-05)	4e-04 (1e-05)
APOEe4 Carrier	SLF.TP	FW-corrected AxD	0.00094 (2e-05)	0.00094 (2e-05)	0.00093 (2e-05)	0.00094 (2e-05)	0.00094 (2e-05)	0.00094 (2e-05)	0.00093 (2e-05)
APOEe4 Carrier	SLF.TP	FW-corrected MD	0.00058 (1e-05)	0.00058 (1e-05)	0.00058 (0)	0.00058 (1e-05)	0.00058 (1e-05)	0.00058 (1e-05)	0.00058 (1e-05)
APOEe4 Carrier	SLF.TP	Conventional RD	0.00069 (5e-05)	0.00067 (4e-05)	0.00068 (6e-05)	0.00069 (7e-05)	7e-04 (6e-05)	0.00068 (5e-05)	0.00065 (3e-05)
APOEe4 Carrier	SLF.TP	Conventional AxD	0.00125 (5e-05)	0.00122 (4e-05)	0.00122 (6e-05)	0.00123 (8e-05)	0.00125 (6e-05)	0.00123 (5e-05)	0.00119 (4e-05)
APOEe4 Carrier	SLF.TP	Conventional MD	0.00088 (5e-05)	0.00085 (4e-05)	0.00086 (6e-05)	0.00087 (7e-05)	0.00088 (6e-05)	0.00086 (5e-05)	0.00083 (3e-05)
APOEe4 Carrier	SMA.SMATT	FW	0.19269 (0.02581)	0.18256 (0.01793)	0.18336 (0.02178)	0.18744 (0.02978)	0.19967 (0.02642)	0.18594 (0.02596)	0.17375 (0.02144)
APOEe4 Carrier	SMA.SMATT	FW-corrected FA	0.57363 (0.01824)	0.57199 (0.01827)	0.56547 (0.01902)	0.57129 (0.02285)	0.56969 (0.0187)	0.56929 (0.01865)	0.56683 (0.01822)
APOEe4 Carrier	SMA.SMATT	Conventional FA	0.49074 (0.02515)	0.49406 (0.01798)	0.48643 (0.02372)	0.49155 (0.02613)	0.48519 (0.02307)	0.49026 (0.02345)	0.49358 (0.02086)
APOEe4 Carrier	SMA.SMATT	FW-corrected RD	0.00035 (1e-05)	0.00035 (1e-05)	0.00036 (1e-05)	0.00035 (1e-05)	0.00035 (1e-05)	0.00036 (1e-05)	0.00036 (1e-05)
APOEe4 Carrier	SMA.SMATT	FW-corrected AxD	0.00103 (2e-05)	0.00103 (3e-05)	0.00102 (3e-05)	0.00103 (3e-05)	0.00103 (2e-05)	0.00103 (2e-05)	0.00102 (3e-05)
APOEe4 Carrier	SMA.SMATT	FW-corrected MD	0.00058 (1e-05)	0.00058 (1e-05)	0.00058 (1e-05)	0.00058 (1e-05)	0.00058 (1e-05)	0.00058 (1e-05)	0.00058 (1e-05)
APOEe4 Carrier	SMA.SMATT	Conventional RD	0.00057 (4e-05)	0.00056 (3e-05)	0.00057 (4e-05)	0.00057 (4e-05)	0.00058 (4e-05)	0.00057 (4e-05)	0.00055 (3e-05)
APOEe4 Carrier	SMA.SMATT	Conventional AxD	0.00127 (5e-05)	0.00126 (5e-05)	0.00125 (4e-05)	0.00126 (5e-05)	0.00127 (4e-05)	0.00125 (4e-05)	0.00124 (4e-05)
APOEe4 Carrier	SMA.SMATT	Conventional MD	0.00081 (4e-05)	0.00079 (3e-05)	0.00079 (3e-05)	8e-04 (4e-05)	0.00081 (4e-05)	8e-04 (4e-05)	0.00078 (3e-05)
APOEe4 Carrier	SMA_TCATT	FW	0.2356 (0.03237)	0.22225 (0.02259)	0.22415 (0.02928)	0.22792 (0.03604)	0.24122 (0.03242)	0.22481 (0.03108)	0.20777 (0.02817)
APOEe4 Carrier	SMA_TCATT	FW-corrected FA	0.52713 (0.02235)	0.53027 (0.02211)	0.52717 (0.0217)	0.52874 (0.02509)	0.52285 (0.02424)	0.5302 (0.02289)	0.53903 (0.01921)
APOEe4 Carrier	SMA_TCATT	Conventional FA	0.43919 (0.02805)	0.44868 (0.02347)	0.44296 (0.03063)	0.44398 (0.03071)	0.43282 (0.0301)	0.44522 (0.02833)	0.46015 (0.02303)
APOEe4 Carrier	SMA_TCATT	FW-corrected RD	0.00036 (1e-05)	0.00036 (1e-05)	0.00036 (1e-05)	0.00036 (1e-05)	0.00036 (1e-05)	0.00036 (1e-05)	0.00036 (1e-05)
APOEe4 Carrier	SMA_TCATT	FW-corrected AxD	0.00101 (3e-05)	0.00101 (4e-05)	0.00101 (3e-05)	0.00101 (3e-05)	0.001 (3e-05)	0.00101 (3e-05)	0.00102 (3e-05)
APOEe4 Carrier	SMA_TCATT	FW-corrected MD	0.00058 (1e-05)	0.00058 (1e-05)	0.00058 (1e-05)	0.00058 (1e-05)	0.00058 (1e-05)	0.00058 (1e-05)	0.00058 (1e-05)
APOEe4 Carrier	SMA_TCATT	Conventional RD	0.00067 (5e-05)	0.00064 (4e-05)	0.00065 (5e-05)	0.00065 (6e-05)	0.00068 (5e-05)	0.00065 (5e-05)	0.00062 (4e-05)
APOEe4 Carrier	SMA_TCATT	Conventional AxD	0.00135 (5e-05)	0.00133 (4e-05)	0.00133 (4e-05)	0.00134 (5e-05)	0.00135 (5e-05)	0.00133 (4e-05)	0.00132 (4e-05)
APOEe4 Carrier	SMA_TCATT	Conventional MD	0.00089 (5e-05)	0.00087 (4e-05)	0.00088 (5e-05)	0.00088 (5e-05)	9e-04 (5e-05)	0.00088 (4e-05)	0.00085 (4e-05)
APOEe4 Carrier	Superior_Frontal_Gyrus_TCATT	FW	0.25096 (0.04272)	0.23514 (0.02701)	0.23607 (0.0351)	0.24307 (0.04766)	0.26053 (0.03867)	0.23668 (0.0389)	0.21422 (0.03443)
APOEe4 Carrier	Superior_Frontal_Gyrus_TCATT	FW-corrected FA	0.5174 (0.02453)	0.52497 (0.02117)	0.52082 (0.02073)	0.52083 (0.02467)	0.50893 (0.02313)	0.52157 (0.02191)	0.53119 (0.02081)
APOEe4 Carrier	Superior_Frontal_Gyrus_TCATT	Conventional FA	0.41332 (0.03075)	0.42442 (0.0249)	0.41875 (0.03409)	0.41819 (0.03323)	0.40177 (0.02975)	0.42084 (0.02888)	0.43782 (0.02619)
APOEe4 Carrier	Superior_Frontal_Gyrus_TCATT	FW-corrected RD	0.00038 (1e-05)	0.00038 (1e-05)	0.00038 (1e-05)	0.00038 (1e-05)	0.00038 (1e-05)	0.00038 (1e-05)	0.00038 (1e-05)
APOEe4 Carrier	Superior_Frontal_Gyrus_TCATT	FW-corrected AxD	0.001 (3e-05)	0.00101 (3e-05)	0.001 (3e-05)	0.001 (3e-05)	0.00099 (3e-05)	0.001 (2e-05)	0.00101 (2e-05)
APOEe4 Carrier	Superior_Frontal_Gyrus_TCATT	FW-corrected MD	0.00059 (1e-05)	0.00059 (1e-05)	0.00059 (1e-05)	0.00059 (1e-05)	0.00059 (1e-05)	0.00059 (1e-05)	0.00059 (1e-05)
APOEe4 Carrier	Superior_Frontal_Gyrus_TCATT	Conventional RD	0.00069 (6e-05)	0.00067 (5e-05)	0.00067 (6e-05)	0.00068 (7e-05)	0.00071 (6e-05)	0.00067 (6e-05)	0.00064 (4e-05)
APOEe4 Carrier	Superior_Frontal_Gyrus_TCATT	Conventional AxD	0.00134 (6e-05)	0.00132 (5e-05)	0.00131 (5e-05)	0.00132 (6e-05)	0.00134 (5e-05)	0.00132 (5e-05)	0.00129 (4e-05)
APOEe4 Carrier	Superior_Frontal_Gyrus_TCATT	Conventional MD	0.00091 (6e-05)	0.00088 (5e-05)	0.00089 (6e-05)	0.00089 (6e-05)	0.00092 (6e-05)	0.00089 (5e-05)	0.00085 (4e-05)
APOEe4 Carrier	Superior_Occipital_TCATT	FW	0.2266 (0.0402)	0.21193 (0.02848)	0.21441 (0.03284)	0.22063 (0.04715)	0.2324 (0.03963)	0.21215 (0.03722)	0.19682 (0.03481)
APOEe4 Carrier	Superior_Occipital_TCATT	FW-corrected FA	0.65274 (0.02658)	0.65829 (0.02229)	0.65494 (0.02267)	0.65486 (0.03045)	0.64541 (0.03421)	0.65713 (0.02477)	0.66549 (0.02533)
APOEe4 Carrier	Superior_Occipital_TCATT	Conventional FA	0.56189 (0.03581)	0.57245 (0.02589)	0.56536 (0.03205)	0.56481 (0.04191)	0.55405 (0.04038)	0.56973 (0.03142)	0.58285 (0.02925)
APOEe4 Carrier	Superior_Occipital_TCATT	FW-corrected RD	3e-04 (2e-05)	0.00029 (1e-05)	3e-04 (2e-05)	3e-04 (2e-05)	3e-04 (2e-05)	3e-04 (2e-05)	0.00029 (2e-05)
APOEe4 Carrier	Superior_Occipital_TCATT	FW-corrected AxD	0.00121 (5e-05)	0.00121 (4e-05)	0.00121 (4e-05)	0.00121 (5e-05)	0.0012 (5e-05)	0.00121 (4e-05)	0.00122 (4e-05)
APOEe4 Carrier	Superior_Occipital_TCATT	FW-corrected MD	6e-04 (1e-05)	6e-04 (1e-05)	6e-04 (1e-05)	6e-04 (1e-05)	6e-04 (1e-05)	6e-04 (1e-05)	6e-04 (1e-05)
APOEe4 Carrier	Superior_Occipital_TCATT	Conventional RD	0.00056 (6e-05)	0.00053 (5e-05)	0.00054 (6e-05)	0.00055 (9e-05)	0.00057 (7e-05)	0.00054 (6e-05)	0.00051 (5e-05)
APOEe4 Carrier	Superior_Occipital_TCATT	Conventional AxD	0.0015 (7e-05)	0.00148 (6e-05)	0.00149 (6e-05)	0.00149 (1e-04)	0.0015 (6e-05)	0.00148 (6e-05)	0.00147 (6e-05)
APOEe4 Carrier	Superior_Occipital_TCATT	Conventional MD	0.00087 (6e-05)	0.00085 (5e-05)	0.00086 (5e-05)	0.00086 (9e-05)	0.00088 (6e-05)	0.00085 (5e-05)	0.00083 (5e-05)
APOEe4 Carrier	Superior_Parietal_Lobule_TCATT	FW	0.22943 (0.04293)	0.20984 (0.02531)	0.21543 (0.0356)	0.22363 (0.04906)	0.2372 (0.04371)	0.21721 (0.03922)	0.19083 (0.02847)
APOEe4 Carrier	Superior_Parietal_Lobule_TCATT	FW-corrected FA	0.60916 (0.02509)	0.61312 (0.01966)	0.61033 (0.02183)	0.60919 (0.02748)	0.60203 (0.03199)	0.61071 (0.02427)	0.61911 (0.01828)
APOEe4 Carrier	Superior_Parietal_Lobule_TCATT	Conventional FA	0.52235 (0.03384)	0.53418 (0.02056)	0.5235 (0.03226)	0.52352 (0.03897)	0.51654 (0.03763)	0.52653 (0.03167)	0.54195 (0.02448)
APOEe4 Carrier	Superior_Parietal_Lobule_TCATT	FW-corrected RD	0.00032 (1e-05)	0.00032 (1e-05)	0.00033 (1e-05)	0.00032 (2e-05)	0.00032 (2e-05)	0.00032 (1e-05)	0.00032 (1e-05)
APOEe4 Carrier	Superior_Parietal_Lobule_TCATT	FW-corrected AxD	0.00114 (4e-05)	0.00114 (3e-05)	0.00114 (3e-05)	0.00114 (4e-05)	0.00113 (4e-05)	0.00114 (4e-05)	0.00115 (3e-05)
APOEe4 Carrier	Superior_Parietal_Lobule_TCATT	FW-corrected MD	6e-04 (1e-05)	6e-04 (1e-05)	6e-04 (1e-05)	6e-04 (1e-05)	0.00059 (1e-05)	6e-04 (1e-05)	6e-04 (1e-05)
APOEe4 Carrier	Superior_Parietal_Lobule_TCATT	Conventional RD	0.00059 (6e-05)	0.00056 (4e-05)	0.00058 (6e-05)	0.00058 (9e-05)	6e-04 (8e-05)	0.00058 (6e-05)	0.00054 (4e-05)
APOEe4 Carrier	Superior_Parietal_Lobule_TCATT	Conventional AxD	0.00144 (6e-05)	0.00141 (5e-05)	0.00142 (6e-05)	0.00143 (9e-05)	0.00145 (6e-05)	0.00142 (6e-05)	0.00139 (5e-05)
APOEe4 Carrier	Superior_Parietal_Lobule_TCATT	Conventional MD	0.00088 (6e-05)	0.00084 (4e-05)	0.00086 (6e-05)	0.00087 (9e-05)	0.00089 (7e-05)	0.00086 (5e-05)	0.00082 (4e-05)
APOEe4 Carrier	Superior_Temporal_Gyrus_TCATT	FW	0.24631 (0.03902)	0.23309 (0.02226)	0.23088 (0.03064)	0.24024 (0.04618)	0.25374 (0.04032)	0.23547 (0.03768)	0.20919 (0.03274)
APOEe4 Carrier	Superior_Temporal_Gyrus_TCATT	FW-corrected FA	0.59353 (0.02094)	0.59753 (0.01386)	0.59148 (0.01698)	0.5932 (0.02177)	0.58835 (0.02174)	0.59209 (0.01819)	0.5973 (0.01742)
APOEe4 Carrier	Superior_Temporal_Gyrus_TCATT	Conventional FA	0.49998 (0.02991)	0.50877 (0.02414)	0.49895 (0.02982)	0.49975 (0.03227)	0.49355 (0.02978)	0.50132 (0.02548)	0.5131 (0.02381)
APOEe4 Carrier	Superior_Temporal_Gyrus_TCATT	FW-corrected RD	0.00033 (1e-05)	0.00033 (1e-05)	0.00033 (1e-05)	0.00033 (2e-05)	0.00033 (1e-05)	0.00033 (1e-05)	0.00033 (1e-05)
APOEe4 Carrier	Superior_Temporal_Gyrus_TCATT	FW-corrected AxD	0.0011 (3e-05)	0.00111 (2e-05)	0.0011 (3e-05)	0.0011 (3e-05)	0.0011 (3e-05)	0.0011 (3e-05)	0.00111 (3e-05)
APOEe4 Carrier	Superior_Temporal_Gyrus_TCATT	FW-corrected MD	0.00059 (1e-05)	0.00059 (1e-05)	0.00059 (1e-05)	0.00059 (1e-05)	0.00058 (1e-05)	0.00059 (1e-05)	0.00059 (1e-05)
APOEe4 Carrier	Superior_Temporal_Gyrus_TCATT	Conventional RD	0.00062 (6e-05)	0.00059 (4e-05)	6e-04 (5e-05)	0.00061 (7e-05)	0.00063 (7e-05)	6e-04 (5e-05)	0.00057 (4e-05)
APOEe4 Carrier	Superior_Temporal_Gyrus_TCATT	Conventional AxD	0.00144 (6e-05)	0.00142 (5e-05)	0.00141 (5e-05)	0.00142 (8e-05)	0.00144 (7e-05)	0.00141 (6e-05)	0.00138 (6e-05)
APOEe4 Carrier	Superior_Temporal_Gyrus_TCATT	Conventional MD	0.00089 (6e-05)	0.00087 (4e-05)	0.00087 (5e-05)	0.00088 (7e-05)	9e-04 (6e-05)	0.00087 (5e-05)	0.00084 (4e-05)
APOEe4 Carrier	Supramarginal_Gyrus_TCATT	FW	0.24141 (0.0412)	0.2247 (0.02606)	0.22742 (0.03821)	0.23526 (0.05102)	0.25096 (0.04882)	0.22875 (0.04131)	0.20004 (0.03047)
APOEe4 Carrier	Supramarginal_Gyrus_TCATT	FW-corrected FA	0.54596 (0.01995)	0.54677 (0.01656)	0.54098 (0.02194)	0.54398 (0.0239)	0.54158 (0.02212)	0.54238 (0.01797)	0.54426 (0.01956)
APOEe4 Carrier	Supramarginal_Gyrus_TCATT	Conventional FA	0.4511 (0.03015)	0.45884 (0.02625)	0.44915 (0.03223)	0.45106 (0.03451)	0.44392 (0.03372)	0.45288 (0.02646)	0.46479 (0.0233)
APOEe4 Carrier	Supramarginal_Gyrus_TCATT	FW-corrected RD	0.00036 (1e-05)	0.00036 (1e-05)	0.00037 (1e-05)	0.00036 (2e-05)	0.00036 (1e-05)	0.00036 (1e-05)	0.00037 (1e-05)
APOEe4 Carrier	Supramarginal_Gyrus_TCATT	FW-corrected AxD	0.00104 (3e-05)	0.00104 (3e-05)	0.00103 (3e-05)	0.00103 (3e-05)	0.00103 (3e-05)	0.00103 (2e-05)	0.00103 (3e-05)
APOEe4 Carrier	Supramarginal_Gyrus_TCATT	FW-corrected MD	0.00059 (1e-05)	0.00059 (1e-05)	0.00059 (1e-05)	0.00059 (1e-05)	0.00059 (1e-05)	0.00059 (1e-05)	0.00059 (1e-05)
APOEe4 Carrier	Supramarginal_Gyrus_TCATT	Conventional RD	0.00066 (6e-05)	0.00063 (4e-05)	0.00065 (6e-05)	0.00065 (8e-05)	0.00067 (8e-05)	0.00064 (5e-05)	0.00061 (4e-05)
APOEe4 Carrier	Supramarginal_Gyrus_TCATT	Conventional AxD	0.00137 (6e-05)	0.00135 (5e-05)	0.00135 (6e-05)	0.00136 (9e-05)	0.00138 (7e-05)	0.00135 (6e-05)	0.00131 (5e-05)
APOEe4 Carrier	Supramarginal_Gyrus_TCATT	Conventional MD	9e-04 (5e-05)	0.00087 (4e-05)	0.00088 (6e-05)	0.00089 (8e-05)	0.00091 (7e-05)	0.00088 (5e-05)	0.00084 (4e-05)
APOEe4 Carrier	UF	FW	0.27683 (0.046)	0.26365 (0.02906)	0.25847 (0.03154)	0.26944 (0.04668)	0.28308 (0.03786)	0.26148 (0.03597)	0.2428 (0.03209)
APOEe4 Carrier	UF	FW-corrected FA	0.4173 (0.02284)	0.42026 (0.01822)	0.41454 (0.01741)	0.41687 (0.02036)	0.41244 (0.0201)	0.4175 (0.01934)	0.41999 (0.02115)
APOEe4 Carrier	UF	Conventional FA	0.31775 (0.02683)	0.32523 (0.02437)	0.32032 (0.02338)	0.32057 (0.02616)	0.31236 (0.02593)	0.32335 (0.022)	0.33159 (0.02433)
APOEe4 Carrier	UF	FW-corrected RD	0.00044 (1e-05)	0.00044 (1e-05)	0.00044 (1e-05)	0.00044 (1e-05)	0.00044 (1e-05)	0.00044 (1e-05)	0.00044 (1e-05)
APOEe4 Carrier	UF	FW-corrected AxD	0.00088 (2e-05)	0.00089 (2e-05)	0.00088 (2e-05)	0.00088 (2e-05)	0.00088 (2e-05)	0.00088 (2e-05)	0.00089 (2e-05)
APOEe4 Carrier	UF	FW-corrected MD	0.00058 (1e-05)	0.00059 (1e-05)	0.00059 (1e-05)	0.00059 (1e-05)	0.00058 (1e-05)	0.00059 (1e-05)	0.00059 (1e-05)
APOEe4 Carrier	UF	Conventional RD	0.00077 (7e-05)	0.00075 (5e-05)	0.00074 (6e-05)	0.00076 (7e-05)	0.00078 (7e-05)	0.00075 (6e-05)	0.00072 (5e-05)
APOEe4 Carrier	UF	Conventional AxD	0.00124 (8e-05)	0.00123 (5e-05)	0.00121 (6e-05)	0.00123 (8e-05)	0.00124 (7e-05)	0.00122 (6e-05)	0.00119 (5e-05)
APOEe4 Carrier	UF	Conventional MD	0.00093 (7e-05)	0.00091 (5e-05)	9e-04 (5e-05)	0.00092 (7e-05)	0.00094 (7e-05)	0.00091 (6e-05)	0.00088 (4e-05)
APOEe4 Non-Carrier	Angular_Gyrus_TCATT	FW	0.24621 (0.04794)	0.23641 (0.03938)	0.23288 (0.03703)	0.24702 (0.05925)	0.26366 (0.04776)	0.23196 (0.04512)	0.21536 (0.0322)
APOEe4 Non-Carrier	Angular_Gyrus_TCATT	FW-corrected FA	0.54491 (0.02861)	0.5499 (0.02055)	0.54566 (0.02029)	0.54426 (0.02724)	0.53944 (0.02771)	0.54905 (0.0221)	0.55083 (0.01927)
APOEe4 Non-Carrier	Angular_Gyrus_TCATT	Conventional FA	0.45526 (0.03483)	0.46106 (0.03218)	0.46018 (0.02811)	0.45338 (0.03685)	0.44612 (0.0306)	0.46291 (0.02941)	0.469 (0.02361)
APOEe4 Non-Carrier	Angular_Gyrus_TCATT	FW-corrected RD	0.00036 (1e-05)	0.00036 (1e-05)	0.00036 (1e-05)	0.00036 (1e-05)	0.00036 (1e-05)	0.00036 (1e-05)	0.00036 (1e-05)
APOEe4 Non-Carrier	Angular_Gyrus_TCATT	FW-corrected AxD	0.00106 (4e-05)	0.00107 (3e-05)	0.00106 (3e-05)	0.00106 (4e-05)	0.00106 (3e-05)	0.00107 (3e-05)	0.00107 (3e-05)
APOEe4 Non-Carrier	Angular_Gyrus_TCATT	FW-corrected MD	0.00059 (1e-05)	0.00059 (1e-05)	0.00059 (1e-05)	0.00059 (1e-05)	0.00059 (1e-05)	0.00059 (1e-05)	0.00059 (1e-05)
APOEe4 Non-Carrier	Angular_Gyrus_TCATT	Conventional RD	0.00065 (7e-05)	0.00064 (7e-05)	0.00063 (6e-05)	0.00065 (9e-05)	0.00068 (8e-05)	0.00063 (6e-05)	0.00061 (4e-05)
APOEe4 Non-Carrier	Angular_Gyrus_TCATT	Conventional AxD	0.00139 (7e-05)	0.00138 (7e-05)	0.00137 (6e-05)	0.00139 (9e-05)	0.00141 (7e-05)	0.00137 (7e-05)	0.00135 (5e-05)
APOEe4 Non-Carrier	Angular_Gyrus_TCATT	Conventional MD	9e-04 (7e-05)	0.00088 (7e-05)	0.00088 (6e-05)	9e-04 (9e-05)	0.00092 (7e-05)	0.00088 (6e-05)	0.00086 (4e-05)
APOEe4 Non-Carrier	Anterior_Orbital_Gyrus_TCATT	FW	0.2933 (0.04796)	0.28185 (0.04264)	0.27754 (0.03708)	0.28991 (0.05664)	0.30142 (0.04315)	0.27738 (0.04925)	0.2596 (0.04327)
APOEe4 Non-Carrier	Anterior_Orbital_Gyrus_TCATT	FW-corrected FA	0.56757 (0.03719)	0.57749 (0.02977)	0.5747 (0.02937)	0.57151 (0.04056)	0.56229 (0.03553)	0.57556 (0.03474)	0.58514 (0.03434)
APOEe4 Non-Carrier	Anterior_Orbital_Gyrus_TCATT	Conventional FA	0.45193 (0.04089)	0.46327 (0.04436)	0.4611 (0.04197)	0.45601 (0.04976)	0.44288 (0.04459)	0.46574 (0.04328)	0.48148 (0.0407)
APOEe4 Non-Carrier	Anterior_Orbital_Gyrus_TCATT	FW-corrected RD	0.00034 (2e-05)	0.00033 (2e-05)	0.00034 (2e-05)	0.00034 (2e-05)	0.00034 (2e-05)	0.00033 (2e-05)	0.00033 (2e-05)
APOEe4 Non-Carrier	Anterior_Orbital_Gyrus_TCATT	FW-corrected AxD	0.00108 (5e-05)	0.00109 (4e-05)	0.00108 (5e-05)	0.00108 (5e-05)	0.00107 (5e-05)	0.00109 (5e-05)	0.0011 (5e-05)
APOEe4 Non-Carrier	Anterior_Orbital_Gyrus_TCATT	FW-corrected MD	0.00059 (1e-05)	0.00059 (1e-05)	0.00059 (1e-05)	0.00059 (2e-05)	0.00059 (2e-05)	0.00059 (1e-05)	0.00059 (1e-05)
APOEe4 Non-Carrier	Anterior_Orbital_Gyrus_TCATT	Conventional RD	0.00071 (8e-05)	0.00069 (9e-05)	0.00068 (7e-05)	7e-04 (9e-05)	0.00072 (8e-05)	0.00068 (8e-05)	0.00065 (7e-05)
APOEe4 Non-Carrier	Anterior_Orbital_Gyrus_TCATT	Conventional AxD	0.00149 (8e-05)	0.00147 (7e-05)	0.00146 (7e-05)	0.00148 (8e-05)	0.00149 (8e-05)	0.00147 (7e-05)	0.00145 (7e-05)
APOEe4 Non-Carrier	Anterior_Orbital_Gyrus_TCATT	Conventional MD	0.00097 (7e-05)	0.00095 (8e-05)	0.00094 (7e-05)	0.00096 (8e-05)	0.00098 (7e-05)	0.00094 (7e-05)	0.00092 (6e-05)
APOEe4 Non-Carrier	Calcarine_Sulcus_TCATT	FW	0.23853 (0.04147)	0.22834 (0.03061)	0.22962 (0.03053)	0.23769 (0.04791)	0.24773 (0.03367)	0.22944 (0.03933)	0.21374 (0.03164)
APOEe4 Non-Carrier	Calcarine_Sulcus_TCATT	FW-corrected FA	0.60072 (0.02776)	0.60645 (0.01795)	0.60469 (0.02305)	0.60084 (0.03083)	0.5961 (0.0277)	0.60505 (0.0252)	0.6131 (0.02605)
APOEe4 Non-Carrier	Calcarine_Sulcus_TCATT	Conventional FA	0.51235 (0.03418)	0.52017 (0.0287)	0.51762 (0.02912)	0.51184 (0.03837)	0.50506 (0.03281)	0.51955 (0.0309)	0.53124 (0.02813)
APOEe4 Non-Carrier	Calcarine_Sulcus_TCATT	FW-corrected RD	0.00032 (2e-05)	0.00032 (1e-05)	0.00032 (2e-05)	0.00032 (2e-05)	0.00032 (2e-05)	0.00032 (2e-05)	0.00032 (2e-05)
APOEe4 Non-Carrier	Calcarine_Sulcus_TCATT	FW-corrected AxD	0.00115 (5e-05)	0.00115 (4e-05)	0.00115 (4e-05)	0.00114 (5e-05)	0.00114 (4e-05)	0.00115 (4e-05)	0.00116 (4e-05)
APOEe4 Non-Carrier	Calcarine_Sulcus_TCATT	FW-corrected MD	6e-04 (1e-05)	6e-04 (1e-05)	6e-04 (1e-05)	6e-04 (1e-05)	6e-04 (1e-05)	6e-04 (1e-05)	6e-04 (1e-05)
APOEe4 Non-Carrier	Calcarine_Sulcus_TCATT	Conventional RD	0.00061 (7e-05)	0.00059 (6e-05)	0.00059 (5e-05)	6e-04 (8e-05)	0.00062 (6e-05)	0.00059 (6e-05)	0.00056 (5e-05)
APOEe4 Non-Carrier	Calcarine_Sulcus_TCATT	Conventional AxD	0.00147 (7e-05)	0.00145 (7e-05)	0.00145 (6e-05)	0.00146 (9e-05)	0.00147 (6e-05)	0.00145 (7e-05)	0.00144 (6e-05)
APOEe4 Non-Carrier	Calcarine_Sulcus_TCATT	Conventional MD	0.00089 (6e-05)	0.00088 (6e-05)	0.00088 (5e-05)	0.00089 (8e-05)	9e-04 (5e-05)	0.00088 (6e-05)	0.00085 (4e-05)
APOEe4 Non-Carrier	Caudate_to_Middle_Frontal	FW	0.2926 (0.04753)	0.28077 (0.0409)	0.27327 (0.03783)	0.28808 (0.05782)	0.30828 (0.0445)	0.27396 (0.04393)	0.2555 (0.0341)
APOEe4 Non-Carrier	Caudate_to_Middle_Frontal	FW-corrected FA	0.37405 (0.01918)	0.37175 (0.0149)	0.36964 (0.0157)	0.37197 (0.01967)	0.3733 (0.01692)	0.37145 (0.01622)	0.36902 (0.01692)
APOEe4 Non-Carrier	Caudate_to_Middle_Frontal	Conventional FA	0.27733 (0.02208)	0.27835 (0.02341)	0.28046 (0.02231)	0.27719 (0.023)	0.27091 (0.02149)	0.28199 (0.02074)	0.28634 (0.01885)
APOEe4 Non-Carrier	Caudate_to_Middle_Frontal	FW-corrected RD	0.00045 (1e-05)	0.00045 (1e-05)	0.00045 (1e-05)	0.00045 (1e-05)	0.00045 (1e-05)	0.00045 (1e-05)	0.00046 (1e-05)
APOEe4 Non-Carrier	Caudate_to_Middle_Frontal	FW-corrected AxD	0.00083 (2e-05)	0.00083 (1e-05)	0.00083 (1e-05)	0.00083 (2e-05)	0.00083 (2e-05)	0.00083 (1e-05)	0.00083 (2e-05)
APOEe4 Non-Carrier	Caudate_to_Middle_Frontal	FW-corrected MD	0.00058 (1e-05)	0.00058 (1e-05)	0.00058 (1e-05)	0.00058 (1e-05)	0.00058 (1e-05)	0.00058 (1e-05)	0.00058 (1e-05)
APOEe4 Non-Carrier	Caudate_to_Middle_Frontal	Conventional RD	0.00082 (7e-05)	0.00081 (7e-05)	8e-04 (6e-05)	0.00082 (8e-05)	0.00085 (7e-05)	8e-04 (6e-05)	0.00077 (4e-05)
APOEe4 Non-Carrier	Caudate_to_Middle_Frontal	Conventional AxD	0.00122 (7e-05)	0.00119 (6e-05)	0.00118 (6e-05)	0.0012 (8e-05)	0.00124 (7e-05)	0.00118 (6e-05)	0.00115 (4e-05)
APOEe4 Non-Carrier	Caudate_to_Middle_Frontal	Conventional MD	0.00095 (7e-05)	0.00094 (7e-05)	0.00093 (6e-05)	0.00095 (8e-05)	0.00098 (7e-05)	0.00093 (6e-05)	9e-04 (4e-05)
APOEe4 Non-Carrier	Caudate_to_Superior_Frontal	FW	0.2726 (0.03951)	0.26182 (0.03398)	0.25559 (0.03223)	0.26774 (0.0483)	0.28382 (0.03719)	0.25668 (0.03932)	0.24311 (0.03202)
APOEe4 Non-Carrier	Caudate_to_Superior_Frontal	FW-corrected FA	0.42684 (0.02048)	0.42645 (0.01609)	0.4251 (0.01689)	0.42581 (0.01983)	0.42322 (0.01775)	0.42704 (0.0174)	0.42813 (0.01876)
APOEe4 Non-Carrier	Caudate_to_Superior_Frontal	Conventional FA	0.3234 (0.02374)	0.32598 (0.02409)	0.32844 (0.02524)	0.324 (0.02641)	0.31563 (0.02389)	0.32982 (0.02387)	0.33625 (0.02165)
APOEe4 Non-Carrier	Caudate_to_Superior_Frontal	FW-corrected RD	0.00043 (1e-05)	0.00043 (1e-05)	0.00043 (1e-05)	0.00043 (1e-05)	0.00044 (1e-05)	0.00043 (1e-05)	0.00043 (1e-05)
APOEe4 Non-Carrier	Caudate_to_Superior_Frontal	FW-corrected AxD	0.00087 (2e-05)	0.00087 (2e-05)	0.00087 (2e-05)	0.00087 (2e-05)	0.00087 (2e-05)	0.00087 (2e-05)	0.00088 (2e-05)
APOEe4 Non-Carrier	Caudate_to_Superior_Frontal	FW-corrected MD	0.00058 (1e-05)	0.00058 (1e-05)	0.00058 (1e-05)	0.00058 (1e-05)	0.00058 (1e-05)	0.00058 (1e-05)	0.00058 (1e-05)
APOEe4 Non-Carrier	Caudate_to_Superior_Frontal	Conventional RD	0.00077 (5e-05)	0.00076 (6e-05)	0.00075 (5e-05)	0.00077 (6e-05)	0.00079 (6e-05)	0.00075 (6e-05)	0.00073 (4e-05)
APOEe4 Non-Carrier	Caudate_to_Superior_Frontal	Conventional AxD	0.00123 (5e-05)	0.00121 (5e-05)	0.0012 (5e-05)	0.00122 (6e-05)	0.00124 (5e-05)	0.00121 (5e-05)	0.00119 (4e-05)
APOEe4 Non-Carrier	Caudate_to_Superior_Frontal	Conventional MD	0.00092 (5e-05)	0.00091 (5e-05)	9e-04 (5e-05)	0.00092 (6e-05)	0.00094 (5e-05)	9e-04 (5e-05)	0.00088 (4e-05)
APOEe4 Non-Carrier	Cingulum	FW	0.24258 (0.0305)	0.2338 (0.02833)	0.23262 (0.0246)	0.24192 (0.03787)	0.25042 (0.0275)	0.23288 (0.02881)	0.22133 (0.02239)
APOEe4 Non-Carrier	Cingulum	FW-corrected FA	0.48113 (0.02067)	0.48202 (0.01631)	0.48006 (0.01602)	0.47938 (0.02097)	0.4776 (0.01751)	0.48208 (0.01801)	0.48532 (0.01846)
APOEe4 Non-Carrier	Cingulum	Conventional FA	0.38764 (0.02619)	0.39192 (0.0232)	0.39061 (0.02153)	0.38672 (0.02575)	0.38289 (0.02194)	0.39305 (0.02235)	0.39913 (0.02034)
APOEe4 Non-Carrier	Cingulum	FW-corrected RD	4e-04 (1e-05)	4e-04 (1e-05)	4e-04 (1e-05)	4e-04 (1e-05)	4e-04 (1e-05)	4e-04 (1e-05)	4e-04 (1e-05)
APOEe4 Non-Carrier	Cingulum	FW-corrected AxD	0.00096 (3e-05)	0.00096 (3e-05)	0.00095 (2e-05)	0.00095 (3e-05)	0.00095 (2e-05)	0.00096 (2e-05)	0.00096 (2e-05)
APOEe4 Non-Carrier	Cingulum	FW-corrected MD	0.00058 (1e-05)	0.00058 (1e-05)	0.00058 (1e-05)	0.00058 (1e-05)	0.00058 (1e-05)	0.00058 (1e-05)	0.00058 (1e-05)
APOEe4 Non-Carrier	Cingulum	Conventional RD	7e-04 (5e-05)	0.00069 (5e-05)	0.00069 (4e-05)	7e-04 (6e-05)	0.00071 (5e-05)	0.00069 (4e-05)	0.00067 (3e-05)
APOEe4 Non-Carrier	Cingulum	Conventional AxD	0.00128 (4e-05)	0.00127 (5e-05)	0.00126 (4e-05)	0.00128 (6e-05)	0.00129 (4e-05)	0.00127 (4e-05)	0.00125 (4e-05)
APOEe4 Non-Carrier	Cingulum	Conventional MD	9e-04 (4e-05)	0.00088 (5e-05)	0.00088 (4e-05)	0.00089 (6e-05)	0.00091 (4e-05)	0.00088 (4e-05)	0.00086 (3e-05)
APOEe4 Non-Carrier	Corticostriatal	FW	0.18279 (0.03326)	0.17641 (0.02881)	0.17124 (0.02528)	0.18057 (0.03997)	0.19371 (0.03629)	0.17134 (0.03111)	0.16025 (0.02348)
APOEe4 Non-Carrier	Corticostriatal	FW-corrected FA	0.50289 (0.02339)	0.50363 (0.02003)	0.49951 (0.02252)	0.5024 (0.02496)	0.5014 (0.0204)	0.50112 (0.02148)	0.4961 (0.02372)
APOEe4 Non-Carrier	Corticostriatal	Conventional FA	0.41497 (0.02647)	0.41753 (0.02341)	0.41703 (0.02566)	0.41562 (0.0289)	0.40961 (0.02543)	0.41923 (0.02478)	0.41956 (0.02435)
APOEe4 Non-Carrier	Corticostriatal	FW-corrected RD	4e-04 (1e-05)	4e-04 (1e-05)	4e-04 (1e-05)	4e-04 (1e-05)	4e-04 (1e-05)	4e-04 (1e-05)	4e-04 (1e-05)
APOEe4 Non-Carrier	Corticostriatal	FW-corrected AxD	0.00094 (2e-05)	0.00094 (2e-05)	0.00094 (3e-05)	0.00094 (3e-05)	0.00094 (2e-05)	0.00094 (2e-05)	0.00094 (2e-05)
APOEe4 Non-Carrier	Corticostriatal	FW-corrected MD	0.00058 (1e-05)	0.00058 (1e-05)	0.00058 (1e-05)	0.00058 (1e-05)	0.00058 (1e-05)	0.00058 (1e-05)	0.00058 (1e-05)
APOEe4 Non-Carrier	Corticostriatal	Conventional RD	0.00061 (5e-05)	0.00061 (5e-05)	6e-04 (4e-05)	0.00061 (5e-05)	0.00063 (5e-05)	6e-04 (4e-05)	0.00059 (3e-05)
APOEe4 Non-Carrier	Corticostriatal	Conventional AxD	0.00116 (5e-05)	0.00115 (5e-05)	0.00114 (5e-05)	0.00116 (6e-05)	0.00117 (6e-05)	0.00114 (5e-05)	0.00112 (4e-05)
APOEe4 Non-Carrier	Corticostriatal	Conventional MD	8e-04 (4e-05)	0.00079 (4e-05)	0.00078 (4e-05)	0.00079 (5e-05)	0.00081 (5e-05)	0.00078 (4e-05)	0.00077 (3e-05)
APOEe4 Non-Carrier	Cuneus_TCATT	FW	0.2123 (0.04092)	0.20224 (0.02968)	0.20305 (0.0296)	0.21149 (0.04741)	0.22301 (0.03544)	0.20322 (0.03893)	0.18903 (0.02865)
APOEe4 Non-Carrier	Cuneus_TCATT	FW-corrected FA	0.63565 (0.02889)	0.64171 (0.01735)	0.63834 (0.02209)	0.63608 (0.0298)	0.62992 (0.03131)	0.63999 (0.02592)	0.64827 (0.02399)
APOEe4 Non-Carrier	Cuneus_TCATT	Conventional FA	0.55455 (0.03618)	0.56272 (0.02869)	0.56052 (0.02781)	0.55441 (0.0399)	0.54569 (0.03539)	0.5622 (0.03274)	0.57383 (0.02769)
APOEe4 Non-Carrier	Cuneus_TCATT	FW-corrected RD	0.00031 (2e-05)	3e-04 (1e-05)	3e-04 (1e-05)	3e-04 (2e-05)	0.00031 (2e-05)	3e-04 (2e-05)	3e-04 (2e-05)
APOEe4 Non-Carrier	Cuneus_TCATT	FW-corrected AxD	0.0012 (5e-05)	0.0012 (4e-05)	0.0012 (4e-05)	0.00119 (5e-05)	0.00119 (5e-05)	0.0012 (4e-05)	0.00121 (4e-05)
APOEe4 Non-Carrier	Cuneus_TCATT	FW-corrected MD	6e-04 (1e-05)	6e-04 (2e-05)	6e-04 (1e-05)	6e-04 (1e-05)	6e-04 (1e-05)	6e-04 (1e-05)	6e-04 (1e-05)
APOEe4 Non-Carrier	Cuneus_TCATT	Conventional RD	0.00055 (7e-05)	0.00053 (6e-05)	0.00053 (5e-05)	0.00054 (8e-05)	0.00057 (7e-05)	0.00053 (6e-05)	5e-04 (4e-05)
APOEe4 Non-Carrier	Cuneus_TCATT	Conventional AxD	0.00147 (7e-05)	0.00146 (7e-05)	0.00146 (5e-05)	0.00146 (8e-05)	0.00148 (6e-05)	0.00146 (7e-05)	0.00144 (6e-05)
APOEe4 Non-Carrier	Cuneus_TCATT	Conventional MD	0.00085 (6e-05)	0.00084 (6e-05)	0.00084 (4e-05)	0.00085 (8e-05)	0.00087 (6e-05)	0.00084 (6e-05)	0.00082 (4e-05)
APOEe4 Non-Carrier	Fornix_FMRIB_FA1mm	FW	0.46852 (0.04713)	0.45117 (0.03556)	0.45285 (0.03703)	0.46174 (0.05671)	0.48067 (0.04684)	0.45115 (0.05322)	0.41995 (0.03595)
APOEe4 Non-Carrier	Fornix_FMRIB_FA1mm	FW-corrected FA	0.43585 (0.02255)	0.44158 (0.02136)	0.4379 (0.02749)	0.43841 (0.02494)	0.42969 (0.02349)	0.44005 (0.02343)	0.44703 (0.0204)
APOEe4 Non-Carrier	Fornix_FMRIB_FA1mm	Conventional FA	0.29827 (0.02107)	0.30269 (0.02046)	0.29919 (0.02221)	0.30018 (0.02476)	0.29528 (0.01916)	0.30186 (0.02314)	0.30972 (0.01984)
APOEe4 Non-Carrier	Fornix_FMRIB_FA1mm	FW-corrected RD	0.00036 (2e-05)	0.00037 (2e-05)	0.00037 (2e-05)	0.00036 (2e-05)	0.00036 (2e-05)	0.00037 (2e-05)	0.00037 (2e-05)
APOEe4 Non-Carrier	Fornix_FMRIB_FA1mm	FW-corrected AxD	0.00087 (4e-05)	0.00088 (3e-05)	0.00087 (4e-05)	0.00087 (4e-05)	0.00086 (4e-05)	0.00088 (4e-05)	0.00089 (3e-05)
APOEe4 Non-Carrier	Fornix_FMRIB_FA1mm	FW-corrected MD	0.00053 (2e-05)	0.00054 (2e-05)	0.00054 (2e-05)	0.00053 (2e-05)	0.00053 (2e-05)	0.00054 (2e-05)	0.00055 (1e-05)
APOEe4 Non-Carrier	Fornix_FMRIB_FA1mm	Conventional RD	0.00111 (1e-04)	0.00107 (8e-05)	0.00107 (9e-05)	0.00109 (0.00011)	0.00113 (1e-04)	0.00107 (1e-04)	0.00101 (6e-05)
APOEe4 Non-Carrier	Fornix_FMRIB_FA1mm	Conventional AxD	0.00169 (0.00011)	0.00165 (1e-04)	0.00164 (9e-05)	0.00167 (0.00012)	0.00172 (0.00013)	0.00165 (0.00012)	0.00158 (8e-05)
APOEe4 Non-Carrier	Fornix_FMRIB_FA1mm	Conventional MD	0.0013 (1e-04)	0.00126 (9e-05)	0.00126 (9e-05)	0.00129 (0.00011)	0.00133 (0.00011)	0.00127 (0.00011)	0.0012 (7e-05)
APOEe4 Non-Carrier	Gyrus_Rectus_TCATT	FW	0.2721 (0.04696)	0.25986 (0.03805)	0.25539 (0.03609)	0.26686 (0.0541)	0.27768 (0.04002)	0.25548 (0.04803)	0.2399 (0.04096)
APOEe4 Non-Carrier	Gyrus_Rectus_TCATT	FW-corrected FA	0.50331 (0.03316)	0.51044 (0.02802)	0.50658 (0.02531)	0.50527 (0.03413)	0.49847 (0.0319)	0.50826 (0.03009)	0.5181 (0.03108)
APOEe4 Non-Carrier	Gyrus_Rectus_TCATT	Conventional FA	0.39642 (0.03791)	0.40655 (0.03941)	0.40336 (0.03822)	0.39883 (0.04389)	0.39074 (0.04649)	0.40667 (0.04127)	0.41979 (0.03814)
APOEe4 Non-Carrier	Gyrus_Rectus_TCATT	FW-corrected RD	0.00039 (2e-05)	0.00039 (1e-05)	0.00039 (1e-05)	0.00039 (2e-05)	0.00039 (2e-05)	0.00039 (2e-05)	0.00039 (2e-05)
APOEe4 Non-Carrier	Gyrus_Rectus_TCATT	FW-corrected AxD	0.00098 (4e-05)	0.00098 (4e-05)	0.00098 (3e-05)	0.00098 (4e-05)	0.00097 (4e-05)	0.00098 (4e-05)	0.00099 (4e-05)
APOEe4 Non-Carrier	Gyrus_Rectus_TCATT	FW-corrected MD	0.00059 (1e-05)	0.00059 (1e-05)	0.00059 (1e-05)	0.00059 (1e-05)	0.00058 (1e-05)	0.00059 (1e-05)	0.00059 (1e-05)
APOEe4 Non-Carrier	Gyrus_Rectus_TCATT	Conventional RD	0.00072 (8e-05)	7e-04 (8e-05)	0.00069 (7e-05)	0.00071 (8e-05)	0.00073 (8e-05)	0.00069 (8e-05)	0.00067 (6e-05)
APOEe4 Non-Carrier	Gyrus_Rectus_TCATT	Conventional AxD	0.00134 (7e-05)	0.00132 (6e-05)	0.00131 (6e-05)	0.00133 (7e-05)	0.00134 (8e-05)	0.00132 (7e-05)	0.00131 (6e-05)
APOEe4 Non-Carrier	Gyrus_Rectus_TCATT	Conventional MD	0.00093 (7e-05)	9e-04 (7e-05)	9e-04 (6e-05)	0.00092 (8e-05)	0.00093 (7e-05)	9e-04 (7e-05)	0.00088 (6e-05)
APOEe4 Non-Carrier	IFOF	FW	0.22298 (0.03989)	0.21207 (0.03182)	0.20644 (0.03078)	0.22135 (0.05304)	0.23557 (0.03936)	0.20763 (0.04015)	0.19262 (0.03078)
APOEe4 Non-Carrier	IFOF	FW-corrected FA	0.54192 (0.02195)	0.54266 (0.01776)	0.54221 (0.01768)	0.5422 (0.02178)	0.53964 (0.01984)	0.54417 (0.01867)	0.54548 (0.02064)
APOEe4 Non-Carrier	IFOF	Conventional FA	0.42787 (0.03031)	0.43175 (0.02981)	0.43689 (0.0301)	0.42931 (0.03311)	0.42186 (0.02658)	0.43729 (0.02664)	0.44286 (0.025)
APOEe4 Non-Carrier	IFOF	FW-corrected RD	0.00038 (1e-05)	0.00039 (1e-05)	0.00038 (1e-05)	0.00038 (1e-05)	0.00039 (1e-05)	0.00038 (1e-05)	0.00038 (1e-05)
APOEe4 Non-Carrier	IFOF	FW-corrected AxD	0.00101 (3e-05)	0.00101 (3e-05)	0.00101 (3e-05)	0.00101 (3e-05)	0.00101 (2e-05)	0.00101 (2e-05)	0.00102 (2e-05)
APOEe4 Non-Carrier	IFOF	FW-corrected MD	0.00059 (1e-05)	0.00059 (1e-05)	0.00059 (1e-05)	0.00059 (1e-05)	0.00059 (1e-05)	0.00059 (1e-05)	0.00059 (0)
APOEe4 Non-Carrier	IFOF	Conventional RD	0.00064 (6e-05)	0.00063 (6e-05)	0.00062 (5e-05)	0.00064 (7e-05)	0.00066 (6e-05)	0.00062 (6e-05)	6e-04 (4e-05)
APOEe4 Non-Carrier	IFOF	Conventional AxD	0.00127 (5e-05)	0.00126 (5e-05)	0.00125 (5e-05)	0.00127 (7e-05)	0.00129 (6e-05)	0.00126 (5e-05)	0.00124 (4e-05)
APOEe4 Non-Carrier	IFOF	Conventional MD	0.00085 (5e-05)	0.00084 (5e-05)	0.00083 (5e-05)	0.00085 (7e-05)	0.00087 (6e-05)	0.00083 (5e-05)	0.00081 (4e-05)
APOEe4 Non-Carrier	ILF_Final	FW	0.24254 (0.03905)	0.23286 (0.03169)	0.23099 (0.02689)	0.24074 (0.0436)	0.25227 (0.03402)	0.23054 (0.03542)	0.21857 (0.02839)
APOEe4 Non-Carrier	ILF_Final	FW-corrected FA	0.45384 (0.02232)	0.45759 (0.01663)	0.45376 (0.01922)	0.45283 (0.02206)	0.45106 (0.0194)	0.45628 (0.02072)	0.45969 (0.01749)
APOEe4 Non-Carrier	ILF_Final	Conventional FA	0.36009 (0.02724)	0.36675 (0.02485)	0.36396 (0.02448)	0.35974 (0.02746)	0.35614 (0.02288)	0.36652 (0.02598)	0.37274 (0.02085)
APOEe4 Non-Carrier	ILF_Final	FW-corrected RD	0.00042 (1e-05)	0.00041 (1e-05)	0.00042 (1e-05)	0.00042 (1e-05)	0.00042 (1e-05)	0.00042 (1e-05)	0.00042 (1e-05)
APOEe4 Non-Carrier	ILF_Final	FW-corrected AxD	0.00091 (2e-05)	0.00091 (2e-05)	0.00091 (2e-05)	0.00091 (3e-05)	9e-04 (2e-05)	0.00091 (2e-05)	0.00092 (2e-05)
APOEe4 Non-Carrier	ILF_Final	FW-corrected MD	0.00058 (1e-05)	0.00058 (1e-05)	0.00058 (1e-05)	0.00058 (1e-05)	0.00058 (1e-05)	0.00058 (1e-05)	0.00058 (1e-05)
APOEe4 Non-Carrier	ILF_Final	Conventional RD	0.00071 (6e-05)	7e-04 (6e-05)	0.00069 (5e-05)	0.00071 (7e-05)	0.00073 (5e-05)	0.00069 (5e-05)	0.00067 (4e-05)
APOEe4 Non-Carrier	ILF_Final	Conventional AxD	0.00122 (6e-05)	0.00121 (6e-05)	0.0012 (4e-05)	0.00121 (7e-05)	0.00123 (6e-05)	0.0012 (5e-05)	0.00119 (4e-05)
APOEe4 Non-Carrier	ILF_Final	Conventional MD	0.00088 (6e-05)	0.00087 (5e-05)	0.00086 (4e-05)	0.00088 (7e-05)	0.00089 (5e-05)	0.00086 (5e-05)	0.00084 (4e-05)
APOEe4 Non-Carrier	Inferior_Frontal_Gyrus_Pars_Opercularis_TCATT	FW	0.28003 (0.04841)	0.26905 (0.04153)	0.26162 (0.04206)	0.27537 (0.05588)	0.29738 (0.04558)	0.2616 (0.04545)	0.24161 (0.03323)
APOEe4 Non-Carrier	Inferior_Frontal_Gyrus_Pars_Opercularis_TCATT	FW-corrected FA	0.46955 (0.02228)	0.47022 (0.01958)	0.46774 (0.02022)	0.469 (0.02417)	0.46583 (0.01836)	0.46876 (0.02138)	0.47056 (0.0217)
APOEe4 Non-Carrier	Inferior_Frontal_Gyrus_Pars_Opercularis_TCATT	Conventional FA	0.36689 (0.03004)	0.36907 (0.03169)	0.37207 (0.02953)	0.36801 (0.03235)	0.35828 (0.02578)	0.37415 (0.02842)	0.38234 (0.02524)
APOEe4 Non-Carrier	Inferior_Frontal_Gyrus_Pars_Opercularis_TCATT	FW-corrected RD	0.00039 (1e-05)	0.00039 (1e-05)	0.00039 (1e-05)	0.00039 (1e-05)	0.00039 (1e-05)	0.00039 (1e-05)	4e-04 (1e-05)
APOEe4 Non-Carrier	Inferior_Frontal_Gyrus_Pars_Opercularis_TCATT	FW-corrected AxD	0.00093 (3e-05)	0.00093 (2e-05)	0.00093 (2e-05)	0.00093 (3e-05)	0.00093 (2e-05)	0.00093 (2e-05)	0.00093 (2e-05)
APOEe4 Non-Carrier	Inferior_Frontal_Gyrus_Pars_Opercularis_TCATT	FW-corrected MD	0.00057 (1e-05)	0.00057 (1e-05)	0.00057 (1e-05)	0.00057 (1e-05)	0.00057 (1e-05)	0.00057 (1e-05)	0.00058 (1e-05)
APOEe4 Non-Carrier	Inferior_Frontal_Gyrus_Pars_Opercularis_TCATT	Conventional RD	0.00078 (7e-05)	0.00076 (7e-05)	0.00075 (7e-05)	0.00077 (8e-05)	8e-04 (7e-05)	0.00075 (7e-05)	0.00072 (5e-05)
APOEe4 Non-Carrier	Inferior_Frontal_Gyrus_Pars_Opercularis_TCATT	Conventional AxD	0.00135 (7e-05)	0.00133 (7e-05)	0.00132 (7e-05)	0.00134 (8e-05)	0.00137 (7e-05)	0.00132 (6e-05)	0.00129 (5e-05)
APOEe4 Non-Carrier	Inferior_Frontal_Gyrus_Pars_Opercularis_TCATT	Conventional MD	0.00097 (7e-05)	0.00095 (7e-05)	0.00094 (7e-05)	0.00096 (8e-05)	0.00099 (7e-05)	0.00094 (6e-05)	0.00091 (4e-05)
APOEe4 Non-Carrier	Inferior_Frontal_Gyrus_Pars_Orbitalis_TCATT	FW	0.2812 (0.04941)	0.27027 (0.04089)	0.2662 (0.03719)	0.27909 (0.05946)	0.29438 (0.04385)	0.26476 (0.04693)	0.2465 (0.04031)
APOEe4 Non-Carrier	Inferior_Frontal_Gyrus_Pars_Orbitalis_TCATT	FW-corrected FA	0.55203 (0.03313)	0.55949 (0.02619)	0.55894 (0.02466)	0.55558 (0.03565)	0.54645 (0.03056)	0.55799 (0.02865)	0.56733 (0.02858)
APOEe4 Non-Carrier	Inferior_Frontal_Gyrus_Pars_Orbitalis_TCATT	Conventional FA	0.43719 (0.03649)	0.44543 (0.03863)	0.4456 (0.03482)	0.43965 (0.0453)	0.427 (0.03682)	0.44843 (0.03643)	0.46282 (0.03413)
APOEe4 Non-Carrier	Inferior_Frontal_Gyrus_Pars_Orbitalis_TCATT	FW-corrected RD	0.00035 (1e-05)	0.00035 (1e-05)	0.00035 (1e-05)	0.00035 (2e-05)	0.00035 (1e-05)	0.00035 (1e-05)	0.00035 (2e-05)
APOEe4 Non-Carrier	Inferior_Frontal_Gyrus_Pars_Orbitalis_TCATT	FW-corrected AxD	0.00108 (4e-05)	0.00108 (4e-05)	0.00108 (4e-05)	0.00108 (5e-05)	0.00107 (4e-05)	0.00108 (4e-05)	0.00109 (4e-05)
APOEe4 Non-Carrier	Inferior_Frontal_Gyrus_Pars_Orbitalis_TCATT	FW-corrected MD	0.00059 (1e-05)	0.00059 (1e-05)	0.00059 (1e-05)	0.00059 (1e-05)	0.00059 (1e-05)	0.00059 (1e-05)	0.00059 (1e-05)
APOEe4 Non-Carrier	Inferior_Frontal_Gyrus_Pars_Orbitalis_TCATT	Conventional RD	7e-04 (8e-05)	0.00068 (8e-05)	0.00068 (7e-05)	0.00069 (9e-05)	0.00072 (7e-05)	0.00067 (7e-05)	0.00064 (6e-05)
APOEe4 Non-Carrier	Inferior_Frontal_Gyrus_Pars_Orbitalis_TCATT	Conventional AxD	0.00145 (7e-05)	0.00143 (6e-05)	0.00142 (6e-05)	0.00144 (8e-05)	0.00146 (7e-05)	0.00143 (6e-05)	0.00141 (6e-05)
APOEe4 Non-Carrier	Inferior_Frontal_Gyrus_Pars_Orbitalis_TCATT	Conventional MD	0.00095 (7e-05)	0.00093 (7e-05)	0.00093 (6e-05)	0.00094 (8e-05)	0.00097 (7e-05)	0.00092 (6e-05)	9e-04 (5e-05)
APOEe4 Non-Carrier	Inferior_Frontal_Gyrus_Pars_Triangularis_TCATT	FW	0.27575 (0.05009)	0.26474 (0.04274)	0.25719 (0.04131)	0.27167 (0.0597)	0.29173 (0.0445)	0.25667 (0.04728)	0.23793 (0.03668)
APOEe4 Non-Carrier	Inferior_Frontal_Gyrus_Pars_Triangularis_TCATT	FW-corrected FA	0.43791 (0.02426)	0.43908 (0.02134)	0.4385 (0.01972)	0.4382 (0.02482)	0.43391 (0.01803)	0.439 (0.0222)	0.44348 (0.02277)
APOEe4 Non-Carrier	Inferior_Frontal_Gyrus_Pars_Triangularis_TCATT	Conventional FA	0.33755 (0.0312)	0.34122 (0.03172)	0.34413 (0.02929)	0.33907 (0.0334)	0.32929 (0.02538)	0.34592 (0.03031)	0.35593 (0.0268)
APOEe4 Non-Carrier	Inferior_Frontal_Gyrus_Pars_Triangularis_TCATT	FW-corrected RD	0.00042 (1e-05)	0.00042 (1e-05)	0.00042 (1e-05)	0.00042 (1e-05)	0.00042 (1e-05)	0.00042 (1e-05)	0.00042 (1e-05)
APOEe4 Non-Carrier	Inferior_Frontal_Gyrus_Pars_Triangularis_TCATT	FW-corrected AxD	9e-04 (3e-05)	9e-04 (2e-05)	9e-04 (2e-05)	9e-04 (3e-05)	9e-04 (2e-05)	9e-04 (2e-05)	0.00091 (2e-05)
APOEe4 Non-Carrier	Inferior_Frontal_Gyrus_Pars_Triangularis_TCATT	FW-corrected MD	0.00058 (1e-05)	0.00058 (1e-05)	0.00058 (1e-05)	0.00058 (1e-05)	0.00058 (1e-05)	0.00058 (1e-05)	0.00058 (1e-05)
APOEe4 Non-Carrier	Inferior_Frontal_Gyrus_Pars_Triangularis_TCATT	Conventional RD	0.00078 (8e-05)	0.00076 (8e-05)	0.00075 (7e-05)	0.00077 (8e-05)	8e-04 (7e-05)	0.00075 (7e-05)	0.00072 (5e-05)
APOEe4 Non-Carrier	Inferior_Frontal_Gyrus_Pars_Triangularis_TCATT	Conventional AxD	0.00129 (7e-05)	0.00127 (6e-05)	0.00126 (6e-05)	0.00128 (7e-05)	0.00131 (7e-05)	0.00126 (6e-05)	0.00124 (4e-05)
APOEe4 Non-Carrier	Inferior_Frontal_Gyrus_Pars_Triangularis_TCATT	Conventional MD	0.00095 (7e-05)	0.00093 (7e-05)	0.00092 (7e-05)	0.00094 (8e-05)	0.00097 (7e-05)	0.00092 (6e-05)	0.00089 (5e-05)
APOEe4 Non-Carrier	Inferior_Occipital_TCATT	FW	0.22933 (0.04016)	0.22026 (0.02953)	0.22123 (0.02927)	0.22901 (0.04682)	0.23897 (0.03407)	0.22039 (0.03858)	0.20777 (0.03229)
APOEe4 Non-Carrier	Inferior_Occipital_TCATT	FW-corrected FA	0.6528 (0.03275)	0.66013 (0.02181)	0.65775 (0.02518)	0.65245 (0.03399)	0.64655 (0.03154)	0.65736 (0.02756)	0.66626 (0.02876)
APOEe4 Non-Carrier	Inferior_Occipital_TCATT	Conventional FA	0.56639 (0.03782)	0.57512 (0.03322)	0.57237 (0.03233)	0.56547 (0.04252)	0.55748 (0.03676)	0.5744 (0.03339)	0.58655 (0.03044)
APOEe4 Non-Carrier	Inferior_Occipital_TCATT	FW-corrected RD	0.00029 (2e-05)	0.00029 (2e-05)	0.00029 (2e-05)	0.00029 (2e-05)	3e-04 (2e-05)	0.00029 (2e-05)	0.00029 (2e-05)
APOEe4 Non-Carrier	Inferior_Occipital_TCATT	FW-corrected AxD	0.00122 (6e-05)	0.00122 (4e-05)	0.00122 (4e-05)	0.00121 (5e-05)	0.00121 (5e-05)	0.00122 (4e-05)	0.00123 (5e-05)
APOEe4 Non-Carrier	Inferior_Occipital_TCATT	FW-corrected MD	6e-04 (1e-05)	6e-04 (2e-05)	6e-04 (1e-05)	6e-04 (2e-05)	6e-04 (1e-05)	6e-04 (1e-05)	6e-04 (1e-05)
APOEe4 Non-Carrier	Inferior_Occipital_TCATT	Conventional RD	0.00056 (7e-05)	0.00055 (6e-05)	0.00055 (5e-05)	0.00056 (8e-05)	0.00058 (6e-05)	0.00055 (6e-05)	0.00052 (5e-05)
APOEe4 Non-Carrier	Inferior_Occipital_TCATT	Conventional AxD	0.00153 (8e-05)	0.00151 (7e-05)	0.00151 (6e-05)	0.00152 (9e-05)	0.00153 (7e-05)	0.00151 (8e-05)	0.0015 (7e-05)
APOEe4 Non-Carrier	Inferior_Occipital_TCATT	Conventional MD	0.00088 (6e-05)	0.00087 (6e-05)	0.00087 (5e-05)	0.00088 (7e-05)	9e-04 (6e-05)	0.00087 (6e-05)	0.00085 (5e-05)
APOEe4 Non-Carrier	Inferior_Parietal_Lobule_TCATT	FW	0.23952 (0.04543)	0.23205 (0.03868)	0.2277 (0.03555)	0.2401 (0.05639)	0.25698 (0.04776)	0.22665 (0.0423)	0.21175 (0.0317)
APOEe4 Non-Carrier	Inferior_Parietal_Lobule_TCATT	FW-corrected FA	0.5371 (0.02915)	0.54199 (0.02119)	0.53887 (0.02038)	0.53708 (0.02769)	0.53077 (0.02912)	0.54128 (0.02231)	0.54435 (0.01977)
APOEe4 Non-Carrier	Inferior_Parietal_Lobule_TCATT	Conventional FA	0.44955 (0.0352)	0.45393 (0.03309)	0.4547 (0.02886)	0.44855 (0.03684)	0.43935 (0.03334)	0.45703 (0.02937)	0.46386 (0.02394)
APOEe4 Non-Carrier	Inferior_Parietal_Lobule_TCATT	FW-corrected RD	0.00036 (1e-05)	0.00036 (1e-05)	0.00036 (1e-05)	0.00036 (1e-05)	0.00036 (1e-05)	0.00036 (1e-05)	0.00036 (1e-05)
APOEe4 Non-Carrier	Inferior_Parietal_Lobule_TCATT	FW-corrected AxD	0.00104 (4e-05)	0.00105 (3e-05)	0.00104 (3e-05)	0.00104 (4e-05)	0.00103 (3e-05)	0.00105 (3e-05)	0.00105 (3e-05)
APOEe4 Non-Carrier	Inferior_Parietal_Lobule_TCATT	FW-corrected MD	0.00059 (1e-05)	0.00059 (1e-05)	0.00059 (1e-05)	0.00059 (1e-05)	0.00059 (1e-05)	0.00059 (1e-05)	0.00059 (1e-05)
APOEe4 Non-Carrier	Inferior_Parietal_Lobule_TCATT	Conventional RD	0.00065 (7e-05)	0.00064 (7e-05)	0.00063 (6e-05)	0.00065 (9e-05)	0.00068 (8e-05)	0.00063 (6e-05)	0.00061 (4e-05)
APOEe4 Non-Carrier	Inferior_Parietal_Lobule_TCATT	Conventional AxD	0.00137 (6e-05)	0.00136 (6e-05)	0.00135 (5e-05)	0.00137 (8e-05)	0.00139 (7e-05)	0.00135 (6e-05)	0.00133 (5e-05)
APOEe4 Non-Carrier	Inferior_Parietal_Lobule_TCATT	Conventional MD	0.00089 (6e-05)	0.00088 (6e-05)	0.00087 (5e-05)	0.00089 (8e-05)	0.00091 (7e-05)	0.00087 (6e-05)	0.00085 (4e-05)
APOEe4 Non-Carrier	Inferior_Temporal_Gyrus_TCATT	FW	0.23985 (0.03434)	0.23223 (0.02576)	0.22953 (0.02257)	0.23958 (0.04122)	0.24823 (0.02978)	0.2298 (0.0316)	0.21824 (0.02771)
APOEe4 Non-Carrier	Inferior_Temporal_Gyrus_TCATT	FW-corrected FA	0.60214 (0.02474)	0.60348 (0.01761)	0.60163 (0.01839)	0.60059 (0.02431)	0.59594 (0.02186)	0.60434 (0.02155)	0.60799 (0.01919)
APOEe4 Non-Carrier	Inferior_Temporal_Gyrus_TCATT	Conventional FA	0.50883 (0.03008)	0.51175 (0.0268)	0.51291 (0.02575)	0.50633 (0.03225)	0.50301 (0.02794)	0.514 (0.02683)	0.51943 (0.02196)
APOEe4 Non-Carrier	Inferior_Temporal_Gyrus_TCATT	FW-corrected RD	0.00033 (1e-05)	0.00033 (1e-05)	0.00033 (1e-05)	0.00033 (1e-05)	0.00033 (1e-05)	0.00033 (1e-05)	0.00033 (1e-05)
APOEe4 Non-Carrier	Inferior_Temporal_Gyrus_TCATT	FW-corrected AxD	0.00112 (4e-05)	0.00112 (3e-05)	0.00112 (3e-05)	0.00112 (4e-05)	0.00112 (3e-05)	0.00112 (3e-05)	0.00113 (3e-05)
APOEe4 Non-Carrier	Inferior_Temporal_Gyrus_TCATT	FW-corrected MD	0.00059 (1e-05)	0.00059 (1e-05)	0.00059 (1e-05)	0.00059 (1e-05)	0.00059 (1e-05)	0.00059 (1e-05)	0.00059 (1e-05)
APOEe4 Non-Carrier	Inferior_Temporal_Gyrus_TCATT	Conventional RD	0.00061 (5e-05)	6e-04 (5e-05)	0.00059 (4e-05)	0.00061 (6e-05)	0.00062 (5e-05)	6e-04 (5e-05)	0.00058 (3e-05)
APOEe4 Non-Carrier	Inferior_Temporal_Gyrus_TCATT	Conventional AxD	0.00145 (5e-05)	0.00143 (5e-05)	0.00143 (4e-05)	0.00144 (7e-05)	0.00146 (5e-05)	0.00143 (5e-05)	0.00142 (5e-05)
APOEe4 Non-Carrier	Inferior_Temporal_Gyrus_TCATT	Conventional MD	0.00089 (5e-05)	0.00088 (5e-05)	0.00087 (4e-05)	0.00089 (6e-05)	9e-04 (5e-05)	0.00088 (4e-05)	0.00086 (4e-05)
APOEe4 Non-Carrier	Lateral_Orbital_Gyrus_TCATT	FW	0.27871 (0.04891)	0.26811 (0.0403)	0.26467 (0.03473)	0.27664 (0.05797)	0.29028 (0.04347)	0.26361 (0.04544)	0.24553 (0.04099)
APOEe4 Non-Carrier	Lateral_Orbital_Gyrus_TCATT	FW-corrected FA	0.58475 (0.03556)	0.59329 (0.02784)	0.59224 (0.02529)	0.58836 (0.03782)	0.5795 (0.03396)	0.59146 (0.03016)	0.60001 (0.02917)
APOEe4 Non-Carrier	Lateral_Orbital_Gyrus_TCATT	Conventional FA	0.4724 (0.03889)	0.48124 (0.04098)	0.48016 (0.03705)	0.47478 (0.04784)	0.46237 (0.042)	0.48366 (0.03804)	0.49813 (0.03707)
APOEe4 Non-Carrier	Lateral_Orbital_Gyrus_TCATT	FW-corrected RD	0.00033 (2e-05)	0.00033 (1e-05)	0.00033 (1e-05)	0.00033 (2e-05)	0.00033 (2e-05)	0.00033 (2e-05)	0.00033 (2e-05)
APOEe4 Non-Carrier	Lateral_Orbital_Gyrus_TCATT	FW-corrected AxD	0.00112 (5e-05)	0.00113 (4e-05)	0.00112 (5e-05)	0.00112 (5e-05)	0.00112 (5e-05)	0.00113 (4e-05)	0.00113 (5e-05)
APOEe4 Non-Carrier	Lateral_Orbital_Gyrus_TCATT	FW-corrected MD	0.00059 (1e-05)	0.00059 (1e-05)	0.00059 (1e-05)	0.00059 (1e-05)	0.00059 (1e-05)	0.00059 (1e-05)	6e-04 (1e-05)
APOEe4 Non-Carrier	Lateral_Orbital_Gyrus_TCATT	Conventional RD	0.00067 (8e-05)	0.00065 (8e-05)	0.00065 (6e-05)	0.00067 (9e-05)	0.00069 (7e-05)	0.00065 (7e-05)	0.00062 (6e-05)
APOEe4 Non-Carrier	Lateral_Orbital_Gyrus_TCATT	Conventional AxD	0.0015 (8e-05)	0.00148 (7e-05)	0.00147 (6e-05)	0.00149 (8e-05)	0.0015 (8e-05)	0.00148 (7e-05)	0.00146 (7e-05)
APOEe4 Non-Carrier	Lateral_Orbital_Gyrus_TCATT	Conventional MD	0.00095 (7e-05)	0.00093 (7e-05)	0.00092 (6e-05)	0.00094 (8e-05)	0.00096 (7e-05)	0.00092 (6e-05)	9e-04 (5e-05)
APOEe4 Non-Carrier	Lingual_Gyrus_TCATT	FW	0.2418 (0.0427)	0.2293 (0.03214)	0.23247 (0.03202)	0.24094 (0.04823)	0.2499 (0.0336)	0.23194 (0.03965)	0.21514 (0.03236)
APOEe4 Non-Carrier	Lingual_Gyrus_TCATT	FW-corrected FA	0.58497 (0.02923)	0.59055 (0.01999)	0.58847 (0.02459)	0.5842 (0.03107)	0.58045 (0.02722)	0.58961 (0.02497)	0.59687 (0.02483)
APOEe4 Non-Carrier	Lingual_Gyrus_TCATT	Conventional FA	0.50173 (0.03552)	0.50984 (0.0292)	0.50564 (0.02896)	0.50039 (0.03829)	0.49593 (0.03377)	0.50895 (0.0302)	0.51943 (0.02848)
APOEe4 Non-Carrier	Lingual_Gyrus_TCATT	FW-corrected RD	0.00033 (2e-05)	0.00032 (1e-05)	0.00033 (2e-05)	0.00033 (2e-05)	0.00033 (2e-05)	0.00032 (2e-05)	0.00032 (2e-05)
APOEe4 Non-Carrier	Lingual_Gyrus_TCATT	FW-corrected AxD	0.00113 (5e-05)	0.00114 (4e-05)	0.00113 (4e-05)	0.00113 (5e-05)	0.00113 (4e-05)	0.00114 (4e-05)	0.00115 (4e-05)
APOEe4 Non-Carrier	Lingual_Gyrus_TCATT	FW-corrected MD	6e-04 (1e-05)	0.00059 (1e-05)	0.00059 (1e-05)	0.00059 (2e-05)	0.00059 (1e-05)	0.00059 (1e-05)	6e-04 (1e-05)
APOEe4 Non-Carrier	Lingual_Gyrus_TCATT	Conventional RD	0.00062 (7e-05)	6e-04 (6e-05)	6e-04 (5e-05)	0.00061 (8e-05)	0.00063 (6e-05)	6e-04 (6e-05)	0.00057 (5e-05)
APOEe4 Non-Carrier	Lingual_Gyrus_TCATT	Conventional AxD	0.00146 (8e-05)	0.00145 (7e-05)	0.00145 (6e-05)	0.00146 (9e-05)	0.00147 (7e-05)	0.00145 (7e-05)	0.00143 (6e-05)
APOEe4 Non-Carrier	Lingual_Gyrus_TCATT	Conventional MD	9e-04 (6e-05)	0.00088 (6e-05)	0.00088 (5e-05)	0.00089 (8e-05)	0.00091 (6e-05)	0.00088 (6e-05)	0.00086 (5e-05)
APOEe4 Non-Carrier	M1.SMATT	FW	0.18814 (0.02783)	0.18358 (0.02322)	0.17985 (0.01867)	0.18609 (0.03024)	0.19633 (0.02862)	0.17968 (0.02595)	0.17262 (0.01841)
APOEe4 Non-Carrier	M1.SMATT	FW-corrected FA	0.57533 (0.02162)	0.57539 (0.01658)	0.57095 (0.02025)	0.57433 (0.02435)	0.57351 (0.01841)	0.57342 (0.02057)	0.56826 (0.0212)
APOEe4 Non-Carrier	M1.SMATT	Conventional FA	0.48936 (0.02683)	0.49116 (0.0214)	0.4897 (0.02333)	0.48954 (0.02744)	0.48459 (0.02397)	0.49226 (0.0239)	0.49081 (0.02315)
APOEe4 Non-Carrier	M1.SMATT	FW-corrected RD	0.00036 (1e-05)	0.00036 (1e-05)	0.00036 (1e-05)	0.00036 (2e-05)	0.00036 (1e-05)	0.00036 (1e-05)	0.00036 (1e-05)
APOEe4 Non-Carrier	M1.SMATT	FW-corrected AxD	0.00103 (3e-05)	0.00103 (3e-05)	0.00102 (3e-05)	0.00103 (3e-05)	0.00103 (2e-05)	0.00102 (2e-05)	0.00102 (2e-05)
APOEe4 Non-Carrier	M1.SMATT	FW-corrected MD	0.00058 (1e-05)	0.00058 (1e-05)	0.00058 (1e-05)	0.00058 (1e-05)	0.00058 (1e-05)	0.00058 (1e-05)	0.00058 (1e-05)
APOEe4 Non-Carrier	M1.SMATT	Conventional RD	0.00057 (4e-05)	0.00057 (4e-05)	0.00056 (3e-05)	0.00057 (4e-05)	0.00058 (4e-05)	0.00056 (4e-05)	0.00056 (3e-05)
APOEe4 Non-Carrier	M1.SMATT	Conventional AxD	0.00126 (5e-05)	0.00125 (5e-05)	0.00124 (4e-05)	0.00125 (5e-05)	0.00127 (5e-05)	0.00124 (4e-05)	0.00123 (4e-05)
APOEe4 Non-Carrier	M1.SMATT	Conventional MD	8e-04 (4e-05)	0.00079 (4e-05)	0.00079 (3e-05)	8e-04 (4e-05)	0.00081 (4e-05)	0.00079 (4e-05)	0.00078 (2e-05)
APOEe4 Non-Carrier	M1_TCATT	FW	0.2246 (0.03471)	0.21902 (0.03149)	0.2152 (0.02658)	0.22334 (0.03886)	0.23601 (0.03586)	0.21495 (0.03212)	0.20498 (0.02695)
APOEe4 Non-Carrier	M1_TCATT	FW-corrected FA	0.52697 (0.02283)	0.53376 (0.02221)	0.5291 (0.01984)	0.52874 (0.02552)	0.52288 (0.02363)	0.53056 (0.02153)	0.53549 (0.02263)
APOEe4 Non-Carrier	M1_TCATT	Conventional FA	0.44246 (0.03009)	0.44837 (0.03001)	0.44766 (0.02745)	0.44391 (0.03302)	0.43468 (0.03064)	0.44989 (0.02774)	0.45761 (0.02515)
APOEe4 Non-Carrier	M1_TCATT	FW-corrected RD	0.00037 (1e-05)	0.00037 (1e-05)	0.00037 (1e-05)	0.00037 (1e-05)	0.00037 (1e-05)	0.00037 (1e-05)	0.00037 (1e-05)
APOEe4 Non-Carrier	M1_TCATT	FW-corrected AxD	0.00098 (3e-05)	0.00099 (3e-05)	0.00098 (3e-05)	0.00098 (3e-05)	0.00098 (3e-05)	0.00099 (3e-05)	0.001 (3e-05)
APOEe4 Non-Carrier	M1_TCATT	FW-corrected MD	0.00057 (1e-05)	0.00057 (1e-05)	0.00057 (1e-05)	0.00057 (1e-05)	0.00057 (1e-05)	0.00057 (1e-05)	0.00058 (1e-05)
APOEe4 Non-Carrier	M1_TCATT	Conventional RD	0.00065 (5e-05)	0.00064 (6e-05)	0.00064 (5e-05)	0.00065 (6e-05)	0.00067 (6e-05)	0.00064 (5e-05)	0.00062 (4e-05)
APOEe4 Non-Carrier	M1_TCATT	Conventional AxD	0.0013 (5e-05)	0.0013 (5e-05)	0.00129 (4e-05)	0.0013 (5e-05)	0.00131 (5e-05)	0.00129 (4e-05)	0.00129 (4e-05)
APOEe4 Non-Carrier	M1_TCATT	Conventional MD	0.00087 (5e-05)	0.00086 (5e-05)	0.00086 (4e-05)	0.00087 (5e-05)	0.00088 (5e-05)	0.00086 (4e-05)	0.00084 (4e-05)
APOEe4 Non-Carrier	Medial_Frontal_Gyrus_TCATT	FW	0.25646 (0.04104)	0.24518 (0.03561)	0.24012 (0.03195)	0.25302 (0.0492)	0.26737 (0.03621)	0.24058 (0.04068)	0.22485 (0.03453)
APOEe4 Non-Carrier	Medial_Frontal_Gyrus_TCATT	FW-corrected FA	0.53458 (0.02735)	0.53977 (0.0222)	0.53846 (0.0204)	0.53567 (0.02896)	0.52739 (0.02499)	0.53938 (0.02516)	0.5477 (0.0247)
APOEe4 Non-Carrier	Medial_Frontal_Gyrus_TCATT	Conventional FA	0.4312 (0.03218)	0.43783 (0.03339)	0.43937 (0.03112)	0.43246 (0.03786)	0.42209 (0.0307)	0.44149 (0.03285)	0.45317 (0.0309)
APOEe4 Non-Carrier	Medial_Frontal_Gyrus_TCATT	FW-corrected RD	0.00036 (1e-05)	0.00036 (1e-05)	0.00036 (1e-05)	0.00037 (1e-05)	0.00037 (1e-05)	0.00036 (1e-05)	0.00036 (1e-05)
APOEe4 Non-Carrier	Medial_Frontal_Gyrus_TCATT	FW-corrected AxD	0.00103 (4e-05)	0.00103 (3e-05)	0.00103 (3e-05)	0.00103 (3e-05)	0.00102 (3e-05)	0.00103 (3e-05)	0.00104 (3e-05)
APOEe4 Non-Carrier	Medial_Frontal_Gyrus_TCATT	FW-corrected MD	0.00059 (1e-05)	0.00059 (1e-05)	0.00059 (1e-05)	0.00059 (1e-05)	0.00059 (1e-05)	0.00059 (1e-05)	0.00059 (1e-05)
APOEe4 Non-Carrier	Medial_Frontal_Gyrus_TCATT	Conventional RD	0.00068 (6e-05)	0.00067 (7e-05)	0.00066 (6e-05)	0.00068 (7e-05)	7e-04 (6e-05)	0.00066 (6e-05)	0.00063 (5e-05)
APOEe4 Non-Carrier	Medial_Frontal_Gyrus_TCATT	Conventional AxD	0.00138 (5e-05)	0.00136 (5e-05)	0.00135 (5e-05)	0.00137 (6e-05)	0.00139 (5e-05)	0.00136 (5e-05)	0.00134 (4e-05)
APOEe4 Non-Carrier	Medial_Frontal_Gyrus_TCATT	Conventional MD	0.00092 (6e-05)	9e-04 (6e-05)	0.00089 (5e-05)	0.00091 (7e-05)	0.00093 (5e-05)	0.00089 (6e-05)	0.00087 (4e-05)
APOEe4 Non-Carrier	Medial_Orbital_Gyrus_TCATT	FW	0.31916 (0.0476)	0.30725 (0.04312)	0.30306 (0.03974)	0.31364 (0.0583)	0.32694 (0.04259)	0.30141 (0.05188)	0.2813 (0.0439)
APOEe4 Non-Carrier	Medial_Orbital_Gyrus_TCATT	FW-corrected FA	0.54776 (0.03506)	0.55543 (0.03105)	0.55352 (0.02678)	0.55052 (0.03687)	0.54299 (0.03516)	0.55356 (0.03303)	0.56438 (0.03203)
APOEe4 Non-Carrier	Medial_Orbital_Gyrus_TCATT	Conventional FA	0.42792 (0.03836)	0.43809 (0.04125)	0.4352 (0.04091)	0.43071 (0.04578)	0.41992 (0.04501)	0.43917 (0.04162)	0.45538 (0.03807)
APOEe4 Non-Carrier	Medial_Orbital_Gyrus_TCATT	FW-corrected RD	0.00035 (2e-05)	0.00034 (1e-05)	0.00035 (2e-05)	0.00035 (2e-05)	0.00035 (2e-05)	0.00035 (2e-05)	0.00034 (2e-05)
APOEe4 Non-Carrier	Medial_Orbital_Gyrus_TCATT	FW-corrected AxD	0.00104 (5e-05)	0.00104 (4e-05)	0.00104 (4e-05)	0.00104 (5e-05)	0.00103 (5e-05)	0.00104 (4e-05)	0.00106 (4e-05)
APOEe4 Non-Carrier	Medial_Orbital_Gyrus_TCATT	FW-corrected MD	0.00058 (1e-05)	0.00058 (1e-05)	0.00058 (1e-05)	0.00058 (2e-05)	0.00058 (2e-05)	0.00058 (2e-05)	0.00058 (1e-05)
APOEe4 Non-Carrier	Medial_Orbital_Gyrus_TCATT	Conventional RD	0.00076 (8e-05)	0.00074 (9e-05)	0.00074 (8e-05)	0.00075 (9e-05)	0.00078 (8e-05)	0.00073 (9e-05)	7e-04 (7e-05)
APOEe4 Non-Carrier	Medial_Orbital_Gyrus_TCATT	Conventional AxD	0.0015 (8e-05)	0.00148 (8e-05)	0.00147 (7e-05)	0.00148 (9e-05)	0.0015 (8e-05)	0.00147 (8e-05)	0.00145 (7e-05)
APOEe4 Non-Carrier	Medial_Orbital_Gyrus_TCATT	Conventional MD	0.00101 (8e-05)	0.00099 (8e-05)	0.00098 (7e-05)	0.001 (9e-05)	0.00102 (8e-05)	0.00098 (8e-05)	0.00095 (7e-05)
APOEe4 Non-Carrier	Medial_Orbitofrontal_Gyrus_TCATT	FW	0.25342 (0.04504)	0.24092 (0.03563)	0.23738 (0.03301)	0.24942 (0.05178)	0.2594 (0.03955)	0.23722 (0.04503)	0.22264 (0.0385)
APOEe4 Non-Carrier	Medial_Orbitofrontal_Gyrus_TCATT	FW-corrected FA	0.53024 (0.03299)	0.53841 (0.02594)	0.53468 (0.02512)	0.53353 (0.03365)	0.52512 (0.032)	0.53666 (0.02978)	0.54708 (0.0304)
APOEe4 Non-Carrier	Medial_Orbitofrontal_Gyrus_TCATT	Conventional FA	0.42369 (0.0379)	0.43547 (0.03865)	0.43262 (0.03719)	0.42762 (0.04418)	0.41734 (0.04375)	0.43655 (0.03995)	0.45057 (0.03799)
APOEe4 Non-Carrier	Medial_Orbitofrontal_Gyrus_TCATT	FW-corrected RD	0.00038 (2e-05)	0.00037 (1e-05)	0.00037 (1e-05)	0.00038 (2e-05)	0.00038 (2e-05)	0.00037 (2e-05)	0.00037 (2e-05)
APOEe4 Non-Carrier	Medial_Orbitofrontal_Gyrus_TCATT	FW-corrected AxD	0.00102 (4e-05)	0.00103 (3e-05)	0.00102 (4e-05)	0.00102 (4e-05)	0.00101 (4e-05)	0.00103 (4e-05)	0.00104 (4e-05)
APOEe4 Non-Carrier	Medial_Orbitofrontal_Gyrus_TCATT	FW-corrected MD	0.00059 (1e-05)	0.00059 (1e-05)	0.00059 (1e-05)	0.00059 (1e-05)	0.00059 (1e-05)	0.00059 (1e-05)	0.00059 (1e-05)
APOEe4 Non-Carrier	Medial_Orbitofrontal_Gyrus_TCATT	Conventional RD	0.00068 (7e-05)	0.00066 (7e-05)	0.00066 (6e-05)	0.00067 (8e-05)	0.00069 (8e-05)	0.00065 (7e-05)	0.00063 (6e-05)
APOEe4 Non-Carrier	Medial_Orbitofrontal_Gyrus_TCATT	Conventional AxD	0.00135 (6e-05)	0.00134 (5e-05)	0.00133 (5e-05)	0.00134 (6e-05)	0.00135 (6e-05)	0.00133 (6e-05)	0.00132 (5e-05)
APOEe4 Non-Carrier	Medial_Orbitofrontal_Gyrus_TCATT	Conventional MD	9e-04 (7e-05)	0.00088 (6e-05)	0.00088 (5e-05)	9e-04 (7e-05)	0.00091 (7e-05)	0.00088 (7e-05)	0.00086 (5e-05)
APOEe4 Non-Carrier	Middle_Frontal_Gyrus_TCATT	FW	0.28302 (0.04922)	0.27087 (0.04254)	0.26355 (0.0386)	0.27881 (0.05872)	0.29825 (0.04283)	0.26358 (0.04473)	0.24455 (0.03711)
APOEe4 Non-Carrier	Middle_Frontal_Gyrus_TCATT	FW-corrected FA	0.451 (0.02182)	0.45423 (0.01936)	0.45265 (0.01789)	0.452 (0.02363)	0.44717 (0.01785)	0.45337 (0.01931)	0.45831 (0.02145)
APOEe4 Non-Carrier	Middle_Frontal_Gyrus_TCATT	Conventional FA	0.35128 (0.02833)	0.35604 (0.03049)	0.35819 (0.02794)	0.35285 (0.03229)	0.34323 (0.02585)	0.36002 (0.02747)	0.36953 (0.02634)
APOEe4 Non-Carrier	Middle_Frontal_Gyrus_TCATT	FW-corrected RD	4e-04 (1e-05)	4e-04 (1e-05)	4e-04 (1e-05)	4e-04 (1e-05)	4e-04 (1e-05)	4e-04 (1e-05)	4e-04 (1e-05)
APOEe4 Non-Carrier	Middle_Frontal_Gyrus_TCATT	FW-corrected AxD	0.00094 (3e-05)	0.00094 (2e-05)	0.00094 (2e-05)	0.00094 (3e-05)	0.00093 (2e-05)	0.00094 (2e-05)	0.00094 (2e-05)
APOEe4 Non-Carrier	Middle_Frontal_Gyrus_TCATT	FW-corrected MD	0.00058 (1e-05)	0.00058 (1e-05)	0.00058 (1e-05)	0.00058 (1e-05)	0.00058 (1e-05)	0.00058 (1e-05)	0.00058 (1e-05)
APOEe4 Non-Carrier	Middle_Frontal_Gyrus_TCATT	Conventional RD	0.00077 (7e-05)	0.00076 (7e-05)	0.00075 (7e-05)	0.00077 (8e-05)	8e-04 (7e-05)	0.00074 (7e-05)	0.00071 (5e-05)
APOEe4 Non-Carrier	Middle_Frontal_Gyrus_TCATT	Conventional AxD	0.00133 (7e-05)	0.00131 (6e-05)	0.0013 (6e-05)	0.00132 (8e-05)	0.00135 (7e-05)	0.0013 (6e-05)	0.00128 (5e-05)
APOEe4 Non-Carrier	Middle_Frontal_Gyrus_TCATT	Conventional MD	0.00096 (7e-05)	0.00094 (7e-05)	0.00093 (6e-05)	0.00095 (8e-05)	0.00098 (6e-05)	0.00093 (6e-05)	9e-04 (5e-05)
APOEe4 Non-Carrier	Middle_Occipital_TCATT	FW	0.21613 (0.04232)	0.20747 (0.03134)	0.20589 (0.03149)	0.21731 (0.05216)	0.23053 (0.0417)	0.20605 (0.04199)	0.19317 (0.03166)
APOEe4 Non-Carrier	Middle_Occipital_TCATT	FW-corrected FA	0.63965 (0.03169)	0.64695 (0.02033)	0.64456 (0.02262)	0.64082 (0.03193)	0.63246 (0.03359)	0.64528 (0.0259)	0.65411 (0.02502)
APOEe4 Non-Carrier	Middle_Occipital_TCATT	Conventional FA	0.54322 (0.03944)	0.55237 (0.03304)	0.5514 (0.03254)	0.54361 (0.04251)	0.53217 (0.03726)	0.55307 (0.03439)	0.56553 (0.02824)
APOEe4 Non-Carrier	Middle_Occipital_TCATT	FW-corrected RD	0.00032 (2e-05)	0.00031 (1e-05)	0.00031 (1e-05)	0.00031 (2e-05)	0.00032 (2e-05)	0.00031 (1e-05)	0.00031 (2e-05)
APOEe4 Non-Carrier	Middle_Occipital_TCATT	FW-corrected AxD	0.00118 (5e-05)	0.00118 (4e-05)	0.00118 (4e-05)	0.00117 (5e-05)	0.00117 (4e-05)	0.00118 (4e-05)	0.00119 (4e-05)
APOEe4 Non-Carrier	Middle_Occipital_TCATT	FW-corrected MD	6e-04 (1e-05)	6e-04 (1e-05)	6e-04 (1e-05)	6e-04 (1e-05)	6e-04 (1e-05)	6e-04 (1e-05)	6e-04 (1e-05)
APOEe4 Non-Carrier	Middle_Occipital_TCATT	Conventional RD	0.00056 (7e-05)	0.00055 (6e-05)	0.00054 (6e-05)	0.00056 (8e-05)	0.00059 (7e-05)	0.00054 (6e-05)	0.00052 (4e-05)
APOEe4 Non-Carrier	Middle_Occipital_TCATT	Conventional AxD	0.00145 (7e-05)	0.00144 (6e-05)	0.00144 (5e-05)	0.00145 (8e-05)	0.00146 (6e-05)	0.00144 (6e-05)	0.00143 (6e-05)
APOEe4 Non-Carrier	Middle_Occipital_TCATT	Conventional MD	0.00086 (6e-05)	0.00084 (6e-05)	0.00084 (5e-05)	0.00086 (8e-05)	0.00088 (6e-05)	0.00084 (6e-05)	0.00082 (4e-05)
APOEe4 Non-Carrier	Middle_Temporal_Gyrus_TCATT	FW	0.23976 (0.03579)	0.2313 (0.02729)	0.2282 (0.02413)	0.2395 (0.04384)	0.25005 (0.03343)	0.22805 (0.03409)	0.2167 (0.02809)
APOEe4 Non-Carrier	Middle_Temporal_Gyrus_TCATT	FW-corrected FA	0.63701 (0.02345)	0.63832 (0.0154)	0.63562 (0.01664)	0.63555 (0.02346)	0.63143 (0.0213)	0.63876 (0.01897)	0.64096 (0.01771)
APOEe4 Non-Carrier	Middle_Temporal_Gyrus_TCATT	Conventional FA	0.53742 (0.03143)	0.54065 (0.02891)	0.5426 (0.02819)	0.53495 (0.03394)	0.531 (0.02881)	0.54348 (0.02733)	0.54772 (0.0226)
APOEe4 Non-Carrier	Middle_Temporal_Gyrus_TCATT	FW-corrected RD	0.00031 (1e-05)	0.00031 (1e-05)	0.00031 (1e-05)	0.00031 (1e-05)	0.00031 (1e-05)	0.00031 (1e-05)	0.00031 (1e-05)
APOEe4 Non-Carrier	Middle_Temporal_Gyrus_TCATT	FW-corrected AxD	0.00116 (4e-05)	0.00116 (3e-05)	0.00115 (3e-05)	0.00115 (4e-05)	0.00115 (3e-05)	0.00116 (3e-05)	0.00116 (3e-05)
APOEe4 Non-Carrier	Middle_Temporal_Gyrus_TCATT	FW-corrected MD	0.00059 (1e-05)	0.00059 (1e-05)	0.00059 (1e-05)	0.00059 (1e-05)	0.00059 (1e-05)	0.00059 (1e-05)	0.00059 (1e-05)
APOEe4 Non-Carrier	Middle_Temporal_Gyrus_TCATT	Conventional RD	0.00059 (5e-05)	0.00058 (5e-05)	0.00058 (4e-05)	0.00059 (6e-05)	0.00061 (6e-05)	0.00058 (5e-05)	0.00056 (4e-05)
APOEe4 Non-Carrier	Middle_Temporal_Gyrus_TCATT	Conventional AxD	0.00148 (6e-05)	0.00147 (6e-05)	0.00146 (5e-05)	0.00147 (7e-05)	0.00149 (6e-05)	0.00146 (5e-05)	0.00144 (5e-05)
APOEe4 Non-Carrier	Middle_Temporal_Gyrus_TCATT	Conventional MD	0.00089 (5e-05)	0.00088 (5e-05)	0.00087 (4e-05)	0.00089 (6e-05)	9e-04 (5e-05)	0.00087 (5e-05)	0.00086 (4e-05)
APOEe4 Non-Carrier	Olfactory_Cortex_TCATT	FW	0.25544 (0.04677)	0.24292 (0.03701)	0.2385 (0.03593)	0.25055 (0.05343)	0.26062 (0.03951)	0.239 (0.04744)	0.22404 (0.03982)
APOEe4 Non-Carrier	Olfactory_Cortex_TCATT	FW-corrected FA	0.48406 (0.03055)	0.49029 (0.02594)	0.48641 (0.02456)	0.48573 (0.03244)	0.47897 (0.03024)	0.48871 (0.02767)	0.49805 (0.02871)
APOEe4 Non-Carrier	Olfactory_Cortex_TCATT	Conventional FA	0.38527 (0.03753)	0.39501 (0.03779)	0.39122 (0.03675)	0.38759 (0.04218)	0.38037 (0.04793)	0.39518 (0.03992)	0.40677 (0.03692)
APOEe4 Non-Carrier	Olfactory_Cortex_TCATT	FW-corrected RD	4e-04 (2e-05)	4e-04 (1e-05)	4e-04 (1e-05)	4e-04 (2e-05)	4e-04 (2e-05)	4e-04 (2e-05)	4e-04 (2e-05)
APOEe4 Non-Carrier	Olfactory_Cortex_TCATT	FW-corrected AxD	0.00096 (4e-05)	0.00097 (3e-05)	0.00096 (3e-05)	0.00096 (4e-05)	0.00095 (4e-05)	0.00096 (3e-05)	0.00098 (3e-05)
APOEe4 Non-Carrier	Olfactory_Cortex_TCATT	FW-corrected MD	0.00059 (1e-05)	0.00059 (1e-05)	0.00059 (1e-05)	0.00059 (1e-05)	0.00059 (1e-05)	0.00059 (1e-05)	0.00059 (1e-05)
APOEe4 Non-Carrier	Olfactory_Cortex_TCATT	Conventional RD	7e-04 (8e-05)	0.00068 (7e-05)	0.00068 (7e-05)	7e-04 (8e-05)	0.00071 (8e-05)	0.00068 (8e-05)	0.00065 (6e-05)
APOEe4 Non-Carrier	Olfactory_Cortex_TCATT	Conventional AxD	0.00129 (7e-05)	0.00127 (6e-05)	0.00126 (6e-05)	0.00128 (7e-05)	0.00129 (8e-05)	0.00127 (7e-05)	0.00126 (6e-05)
APOEe4 Non-Carrier	Olfactory_Cortex_TCATT	Conventional MD	9e-04 (7e-05)	0.00088 (6e-05)	0.00087 (6e-05)	0.00089 (7e-05)	9e-04 (7e-05)	0.00087 (7e-05)	0.00086 (6e-05)
APOEe4 Non-Carrier	Paracentral_TCATT	FW	0.24396 (0.03812)	0.23823 (0.03476)	0.23567 (0.02909)	0.24342 (0.0408)	0.25479 (0.03683)	0.23564 (0.03704)	0.22428 (0.03235)
APOEe4 Non-Carrier	Paracentral_TCATT	FW-corrected FA	0.51847 (0.0304)	0.52746 (0.02897)	0.52254 (0.02837)	0.51973 (0.03398)	0.5128 (0.03037)	0.52426 (0.02893)	0.53598 (0.02581)
APOEe4 Non-Carrier	Paracentral_TCATT	Conventional FA	0.44492 (0.03547)	0.45106 (0.03441)	0.45092 (0.03064)	0.44583 (0.03707)	0.4382 (0.03461)	0.45317 (0.03317)	0.46391 (0.02742)
APOEe4 Non-Carrier	Paracentral_TCATT	FW-corrected RD	0.00036 (2e-05)	0.00035 (1e-05)	0.00035 (1e-05)	0.00036 (2e-05)	0.00036 (2e-05)	0.00035 (1e-05)	0.00035 (1e-05)
APOEe4 Non-Carrier	Paracentral_TCATT	FW-corrected AxD	0.001 (5e-05)	0.00101 (5e-05)	0.001 (5e-05)	0.001 (5e-05)	0.00099 (5e-05)	0.001 (4e-05)	0.00102 (4e-05)
APOEe4 Non-Carrier	Paracentral_TCATT	FW-corrected MD	0.00057 (2e-05)	0.00057 (2e-05)	0.00057 (2e-05)	0.00057 (2e-05)	0.00057 (1e-05)	0.00057 (1e-05)	0.00058 (1e-05)
APOEe4 Non-Carrier	Paracentral_TCATT	Conventional RD	0.00066 (7e-05)	0.00065 (7e-05)	0.00064 (5e-05)	0.00066 (7e-05)	0.00068 (7e-05)	0.00064 (6e-05)	0.00062 (5e-05)
APOEe4 Non-Carrier	Paracentral_TCATT	Conventional AxD	0.00136 (6e-05)	0.00136 (5e-05)	0.00135 (5e-05)	0.00136 (6e-05)	0.00137 (6e-05)	0.00135 (5e-05)	0.00135 (5e-05)
[truncated: 1,027 more rows]

## Sheet: Supplemental Table 3
Supplemental Table 3. All main analysis results (including diagnosis and conventional FA sensitivity analyses).
Effect	Analysis Type	Tract	Microstructural Measure	Diagnosis Covariate Included?	B	SE	PVAL	TVAL	p.fdr
Sex Main Effect	Longitudinal	PMv.SMATT	FW-corrected FA	No	-0.00981658	0.000508242	4.03643e-83	-19.3148	3.87497e-81
Sex Main Effect	Longitudinal	PMv.SMATT	FW-corrected FA	Yes	-0.00945694	0.000510849	1.64586e-76	-18.5122	1.58003e-74
Sex Main Effect	Cross-Sectional	PMv.SMATT	FW-corrected FA	No	-0.00967717	0.000551571	1.52993e-66	-17.5447	1.46873e-64
Sex Main Effect	Cross-Sectional	PMv.SMATT	FW-corrected FA	Yes	-0.00928106	0.000553769	4.62106e-61	-16.7598	4.43622e-59
Sex Main Effect	Longitudinal	PMv.SMATT	Conventional FA	No	-0.00921318	0.00064886	9.28886e-46	-14.199	4.45865e-44
Sex Main Effect	Longitudinal	PMv.SMATT	Conventional FA	Yes	-0.00924946	0.000654271	2.24514e-45	-14.137	1.07767e-43
Sex Main Effect	Longitudinal	S1.SMATT	FW-corrected FA	No	-0.00913265	0.000686045	1.97087e-40	-13.312	9.46016e-39
Sex Main Effect	Longitudinal	SMA.SMATT	FW-corrected FA	No	-0.00736358	0.000560144	1.79716e-39	-13.1459	5.75093e-38
Sex Main Effect	Cross-Sectional	PMv.SMATT	Conventional FA	No	-0.00896373	0.000681661	9.98184e-39	-13.1498	4.79128e-37
Sex Main Effect	Cross-Sectional	PMv.SMATT	Conventional FA	Yes	-0.00897268	0.000687086	3.15092e-38	-13.059	1.51244e-36
Sex Main Effect	Longitudinal	M1.SMATT	FW-corrected FA	No	-0.00768527	0.000604088	4.45605e-37	-12.7221	1.01471e-35
Sex Main Effect	Longitudinal	PMd.SMATT	FW-corrected FA	No	-0.0068994	0.000542884	5.28495e-37	-12.7088	1.01471e-35
Sex Main Effect	Cross-Sectional	S1.SMATT	FW-corrected FA	No	-0.00916208	0.000710655	2.54627e-37	-12.8925	1.22221e-35
Sex Main Effect	Longitudinal	SMA.SMATT	FW-corrected FA	Yes	-0.0070766	0.000564047	4.17475e-36	-12.5461	2.00388e-34
Sex Main Effect	Longitudinal	S1.SMATT	FW-corrected FA	Yes	-0.0085105	0.000688289	4.05589e-35	-12.3647	1.29789e-33
Sex Main Effect	Longitudinal	Caudate_to_Superior_Frontal	FW-corrected FA	No	-0.00641292	0.000530054	1.07411e-33	-12.0986	1.71858e-32
Sex Main Effect	Longitudinal	PMd.SMATT	FW-corrected FA	Yes	-0.00659793	0.000546445	1.44405e-33	-12.0743	3.46572e-32
Sex Main Effect	Longitudinal	M1.SMATT	FW-corrected FA	Yes	-0.00726626	0.000607491	5.68078e-33	-11.9611	1.09071e-31
Sex Main Effect	Cross-Sectional	S1.SMATT	FW-corrected FA	Yes	-0.00855274	0.000712282	1.11773e-32	-12.0075	5.36509e-31
Sex Main Effect	Longitudinal	Caudate_to_Superior_Frontal	FW-corrected FA	Yes	-0.00628773	0.000534423	5.88009e-32	-11.7655	9.40815e-31
Sex Main Effect	Cross-Sectional	M1.SMATT	FW-corrected FA	No	-0.00761302	0.000644161	1.00104e-31	-11.8185	2.57084e-30
Sex Main Effect	Cross-Sectional	SMA.SMATT	FW-corrected FA	No	-0.00727964	0.00061626	1.07118e-31	-11.8126	2.57084e-30
Sex Main Effect	Cross-Sectional	PMd.SMATT	FW-corrected FA	No	-0.00686353	0.000584104	2.18551e-31	-11.7505	4.19618e-30
Sex Main Effect	Cross-Sectional	Caudate_to_Superior_Frontal	FW-corrected FA	No	-0.00643499	0.000567605	2.30603e-29	-11.3371	3.68965e-28
Sex Main Effect	Cross-Sectional	SMA.SMATT	FW-corrected FA	Yes	-0.0069591	0.000619881	7.8115e-29	-11.2265	2.49968e-27
Sex Main Effect	Cross-Sectional	PMd.SMATT	FW-corrected FA	Yes	-0.00654799	0.000587441	1.87236e-28	-11.1466	4.49367e-27
Sex Main Effect	Cross-Sectional	M1.SMATT	FW-corrected FA	Yes	-0.00717557	0.000647	3.44843e-28	-11.0905	6.62098e-27
Sex Main Effect	Cross-Sectional	Caudate_to_Superior_Frontal	FW-corrected FA	Yes	-0.00630126	0.00057188	7.52129e-28	-11.0185	1.20341e-26
Sex Main Effect	Cross-Sectional	Fornix_FMRIB_FA1mm	FW	No	-0.0128334	0.00119102	1.01286e-26	-10.7751	1.38907e-25
Sex Main Effect	Longitudinal	preSMA.SMATT	FW-corrected FA	No	-0.00590182	0.000552228	1.1672e-26	-10.6873	1.60074e-25
Sex Main Effect	Longitudinal	Caudate_to_Middle_Frontal	FW-corrected FA	No	-0.00530312	0.00051009	2.57382e-25	-10.3964	3.08858e-24
Sex Main Effect	Longitudinal	Fornix_FMRIB_FA1mm	FW	No	-0.012019	0.00118294	2.98127e-24	-10.1603	3.18002e-23
Sex Main Effect	Longitudinal	preSMA.SMATT	FW-corrected FA	Yes	-0.00557549	0.000555731	1.0947e-23	-10.0327	1.50131e-22
Sex Main Effect	Longitudinal	S1.SMATT	Conventional FA	No	-0.00793137	0.000791805	1.28568e-23	-10.0168	3.08563e-22
Sex Main Effect	Longitudinal	S1.SMATT	Conventional FA	Yes	-0.0077572	0.000798086	2.48371e-22	-9.71976	5.9609e-21
Sex Main Effect	Longitudinal	Caudate_to_Middle_Frontal	FW-corrected FA	Yes	-0.00489014	0.000512112	1.31011e-21	-9.54895	1.57214e-20
Sex Main Effect	Longitudinal	Cingulum	FW-corrected FA	No	-0.00519798	0.000551594	4.36003e-21	-9.42357	4.18563e-20
Sex Main Effect	Cross-Sectional	S1.SMATT	Conventional FA	No	-0.00790296	0.000826938	2.00915e-21	-9.5569	4.82195e-20
Sex Main Effect	Cross-Sectional	preSMA.SMATT	FW-corrected FA	No	-0.00566932	0.000608779	1.96695e-20	-9.31261	2.36034e-19
Sex Main Effect	Longitudinal	Cingulum	FW-corrected FA	Yes	-0.00510797	0.000556162	4.1417e-20	-9.18431	4.41781e-19
Sex Main Effect	Cross-Sectional	S1.SMATT	Conventional FA	Yes	-0.00772604	0.000833228	2.84801e-20	-9.27242	6.83523e-19
Sex Main Effect	Longitudinal	Cingulum	Conventional FA	Yes	-0.00606745	0.000664354	6.67165e-20	-9.13285	1.06746e-18
Sex Main Effect	Cross-Sectional	Caudate_to_Middle_Frontal	FW-corrected FA	No	-0.00495239	0.00054651	1.93126e-19	-9.06184	2.06001e-18
Sex Main Effect	Longitudinal	Corticostriatal	FW-corrected FA	No	-0.00600991	0.000669591	2.8205e-19	-8.97551	2.46153e-18
Sex Main Effect	Cross-Sectional	Cingulum	FW-corrected FA	No	-0.00518658	0.000582762	8.17767e-19	-8.89999	7.85057e-18
Sex Main Effect	Cross-Sectional	Fornix_FMRIB_FA1mm	FW	Yes	-0.0101206	0.00115201	2.24412e-18	-8.78512	3.07765e-17
Sex Main Effect	Cross-Sectional	Cingulum	FW-corrected FA	Yes	-0.00513487	0.000587365	3.26191e-18	-8.7422	3.91429e-17
Sex Main Effect	Cross-Sectional	preSMA.SMATT	FW-corrected FA	Yes	-0.00532016	0.000612082	5.04541e-18	-8.6919	5.38178e-17
Sex Main Effect	Longitudinal	SLF.TP	FW-corrected FA	No	-0.00451045	0.000533257	2.71275e-17	-8.45831	2.1702e-16
Sex Main Effect	Cross-Sectional	Cingulum	Conventional FA	Yes	-0.00592986	0.000695443	2.0777e-17	-8.52675	3.32432e-16
Sex Main Effect	Longitudinal	Corticostriatal	FW-corrected FA	Yes	-0.00567363	0.000674237	3.93294e-17	-8.41488	3.77562e-16
Sex Main Effect	Longitudinal	SLF	FW-corrected FA	No	-0.00390775	0.000468655	7.54188e-17	-8.33822	5.56939e-16
Sex Main Effect	Longitudinal	SMA.SMATT	Conventional FA	Yes	-0.00594639	0.000709621	5.30753e-17	-8.37967	6.36904e-16
Sex Main Effect	Cross-Sectional	Corticostriatal	FW-corrected FA	No	-0.00593906	0.000709686	7.86778e-17	-8.36857	6.86643e-16
Sex Main Effect	Longitudinal	UF	FW-corrected FA	No	-0.00472914	0.000569462	1.0018e-16	-8.30457	6.86947e-16
Sex Main Effect	Longitudinal	SMA.SMATT	Conventional FA	No	-0.00588583	0.000703683	6.04597e-17	-8.36433	9.67355e-16
Sex Main Effect	Cross-Sectional	UF	FW-corrected FA	No	-0.00518696	0.000625865	1.54073e-16	-8.28767	1.23258e-15
Sex Main Effect	Longitudinal	M1.SMATT	Conventional FA	No	-0.00612262	0.000737688	1.04331e-16	-8.29975	1.25197e-15
Sex Main Effect	Cross-Sectional	Caudate_to_Middle_Frontal	FW-corrected FA	Yes	-0.0045485	0.00054856	1.49009e-16	-8.29172	1.43049e-15
Sex Main Effect	Longitudinal	M1.SMATT	Conventional FA	Yes	-0.0061199	0.000743891	1.92154e-16	-8.22688	1.84468e-15
Sex Main Effect	Longitudinal	SLF	FW-corrected FA	Yes	-0.00385815	0.000472621	3.25964e-16	-8.16331	2.71809e-15
Sex Main Effect	Longitudinal	Fornix_FMRIB_FA1mm	FW	Yes	-0.00935085	0.00114618	3.39761e-16	-8.1583	2.71809e-15
Sex Main Effect	Longitudinal	UF	FW-corrected FA	Yes	-0.0046803	0.000574387	3.68947e-16	-8.14834	2.72453e-15
Sex Main Effect	Cross-Sectional	UF	FW-corrected FA	Yes	-0.00515283	0.000630832	4.10645e-16	-8.16831	3.58381e-15
Sex Main Effect	Longitudinal	Cingulum	Conventional FA	No	-0.00540355	0.000663593	3.86015e-16	-8.14287	3.70574e-15
Sex Main Effect	Longitudinal	Caudate_to_Superior_Frontal	Conventional FA	Yes	-0.00542961	0.000670709	5.71068e-16	-8.09534	4.56855e-15
Sex Main Effect	Cross-Sectional	Caudate_to_Superior_Frontal	Conventional FA	Yes	-0.00561594	0.000687417	4.06263e-16	-8.16962	4.87515e-15
Sex Main Effect	Longitudinal	PMd.SMATT	Conventional FA	Yes	-0.00555736	0.000695308	1.32055e-15	-7.99266	9.05518e-15
Sex Main Effect	Longitudinal	PMd.SMATT	Conventional FA	No	-0.00545562	0.000689576	2.54206e-15	-7.91155	2.03365e-14
Sex Main Effect	Cross-Sectional	SLF.TP	FW-corrected FA	No	-0.00449963	0.000572507	4.87303e-15	-7.85953	3.59854e-14
Sex Main Effect	Cross-Sectional	Corticostriatal	FW-corrected FA	Yes	-0.00557172	0.00071387	7.47592e-15	-7.80495	5.98074e-14
Sex Main Effect	Cross-Sectional	M1.SMATT	Conventional FA	No	-0.00606825	0.000777995	7.77865e-15	-7.79986	1.24458e-13
Sex Main Effect	Longitudinal	SLF.TP	FW-corrected FA	Yes	-0.00410633	0.000535867	1.81692e-14	-7.66296	1.24589e-13
Sex Main Effect	Cross-Sectional	M1.SMATT	Conventional FA	Yes	-0.006045	0.000784181	1.57937e-14	-7.70868	1.51619e-13
Sex Main Effect	Cross-Sectional	SLF	FW-corrected FA	No	-0.0038954	0.000508437	2.27087e-14	-7.66153	1.55717e-13
Sex Main Effect	Cross-Sectional	Caudate_to_Superior_Frontal	Conventional FA	No	-0.0052152	0.000683783	2.95924e-14	-7.62698	3.30613e-13
Sex Main Effect	Cross-Sectional	Cingulum	Conventional FA	No	-0.00528356	0.000694554	3.44389e-14	-7.60712	3.30613e-13
Sex Main Effect	Longitudinal	Caudate_to_Superior_Frontal	Conventional FA	No	-0.00500988	0.000667106	5.91814e-14	-7.50988	4.05815e-13
Sex Main Effect	Cross-Sectional	PMd.SMATT	Conventional FA	Yes	-0.00550771	0.000737644	9.96497e-14	-7.46662	7.97198e-13
Sex Main Effect	Cross-Sectional	SMA.SMATT	Conventional FA	No	-0.00563666	0.000758327	1.28116e-13	-7.43302	9.54003e-13
Sex Main Effect	Cross-Sectional	PMd.SMATT	Conventional FA	No	-0.00543199	0.000731879	1.39125e-13	-7.42197	9.54003e-13
Sex Main Effect	Cross-Sectional	SLF	FW-corrected FA	Yes	-0.00380667	0.000512364	1.31421e-13	-7.42962	9.70491e-13
Sex Main Effect	Cross-Sectional	SMA.SMATT	Conventional FA	Yes	-0.00566588	0.000764354	1.49142e-13	-7.41264	1.02269e-12
Sex Main Effect	Cross-Sectional	Medial_Frontal_Gyrus_TCATT	Conventional FA	Yes	-0.00647036	0.000906688	1.12602e-12	-7.13626	6.7561e-12
Sex Main Effect	Cross-Sectional	SLF.TP	FW-corrected FA	Yes	-0.00407289	0.000574612	1.59012e-12	-7.08806	1.09037e-11
Sex Main Effect	Longitudinal	Medial_Frontal_Gyrus_TCATT	Conventional FA	Yes	-0.00626265	0.000897551	3.00515e-12	-6.97748	1.80309e-11
Sex Main Effect	Longitudinal	Caudate_to_Middle_Frontal	Conventional FA	Yes	-0.00430406	0.000621154	4.23401e-12	-6.92914	2.25814e-11
Sex Main Effect	Cross-Sectional	Caudate_to_Middle_Frontal	Conventional FA	Yes	-0.00430152	0.00063949	1.97417e-11	-6.72649	1.05289e-10
Sex Main Effect	Longitudinal	Superior_Frontal_Gyrus_TCATT	FW-corrected FA	Yes	-0.00441954	0.000660507	2.21448e-11	-6.69113	1.41726e-10
Sex Main Effect	Cross-Sectional	IFOF	FW-corrected FA	Yes	-0.0041877	0.000641675	7.55411e-11	-6.52621	4.83463e-10
Sex Main Effect	Cross-Sectional	Superior_Frontal_Gyrus_TCATT	FW-corrected FA	Yes	-0.00439505	0.000679413	1.10136e-10	-6.46889	6.60817e-10
Sex Main Effect	Cross-Sectional	Superior_Frontal_Gyrus_TCATT	Conventional FA	Yes	-0.00554724	0.000864932	1.58085e-10	-6.4135	7.58807e-10
Sex Main Effect	Longitudinal	IFOF	FW-corrected FA	Yes	-0.00383079	0.000596403	1.33481e-10	-6.42315	8.00886e-10
Sex Main Effect	Longitudinal	Caudate_to_Middle_Frontal	Conventional FA	No	-0.00394561	0.000617722	1.68777e-10	-6.38736	1.01266e-09
APOE4 Main Effect	Longitudinal	ILF_Final	FW	No	0.00670447	0.000999481	1.97373e-11	6.70795	1.0312e-09
APOE4 Main Effect	Longitudinal	Cingulum	FW	No	0.005364	0.000801127	2.14832e-11	6.69557	1.0312e-09
Sex Main Effect	Cross-Sectional	IFOF	FW-corrected FA	No	-0.0040257	0.000636922	2.88031e-10	-6.32054	1.8434e-09
Sex Main Effect	Longitudinal	Lateral_Orbital_Gyrus_TCATT	Conventional FA	Yes	-0.00687094	0.00109815	3.92836e-10	-6.25685	1.88561e-09
Sex Main Effect	Longitudinal	Lingual_Gyrus_TCATT	FW-corrected FA	Yes	-0.0049002	0.000784201	4.14021e-10	-6.24865	2.338e-09
Sex Main Effect	Cross-Sectional	Anterior_Orbital_Gyrus_TCATT	Conventional FA	Yes	-0.00767745	0.00123549	5.66795e-10	-6.2141	2.47329e-09
Sex Main Effect	Cross-Sectional	Caudate_to_Middle_Frontal	Conventional FA	No	-0.00396801	0.000635777	4.77544e-10	-6.2412	2.86526e-09
Sex Main Effect	Longitudinal	Superior_Frontal_Gyrus_TCATT	Conventional FA	Yes	-0.00532725	0.000864833	7.28098e-10	-6.15986	3.17716e-09
Sex Main Effect	Cross-Sectional	Lateral_Orbital_Gyrus_TCATT	Conventional FA	Yes	-0.00712546	0.00116959	1.21401e-09	-6.09226	4.77209e-09
Sex Main Effect	Cross-Sectional	UF	Conventional FA	Yes	-0.00458183	0.000753325	1.29244e-09	-6.08214	4.77209e-09
Sex Main Effect	Longitudinal	IFOF	FW-corrected FA	No	-0.00361991	0.000591893	9.60621e-10	-6.11582	6.14798e-09
Sex Main Effect	Longitudinal	preSMA.SMATT	Conventional FA	Yes	-0.00431905	0.000718735	1.86397e-09	-6.00924	7.45588e-09
Sex Main Effect	Cross-Sectional	Medial_Frontal_Gyrus_TCATT	Conventional FA	No	-0.00549448	0.000907569	1.53693e-09	-6.05406	8.19694e-09
Sex Main Effect	Longitudinal	Medial_Frontal_Gyrus_TCATT	FW-corrected FA	Yes	-0.00435385	0.000721628	1.60571e-09	-6.03337	8.56376e-09
Sex Main Effect	Longitudinal	UF	Conventional FA	Yes	-0.00407868	0.000683189	2.3716e-09	-5.97006	8.75669e-09
Sex Main Effect	Longitudinal	Middle_Frontal_Gyrus_TCATT	Conventional FA	Yes	-0.00466601	0.000784503	2.71896e-09	-5.94772	9.32216e-09
Sex Main Effect	Longitudinal	preSMA.SMATT	Conventional FA	No	-0.00427111	0.000712724	2.06438e-09	-5.99266	1.101e-08
Sex Main Effect	Longitudinal	Superior_Frontal_Gyrus_TCATT	FW-corrected FA	No	-0.00389126	0.000657712	3.29169e-09	-5.91635	1.97502e-08
Sex Main Effect	Longitudinal	Medial_Frontal_Gyrus_TCATT	Conventional FA	No	-0.00525973	0.000897695	4.6525e-09	-5.85915	2.2332e-08
Sex Main Effect	Cross-Sectional	Medial_Frontal_Gyrus_TCATT	FW-corrected FA	Yes	-0.00433657	0.000736709	4.25762e-09	-5.8864	2.4043e-08
Sex Main Effect	Cross-Sectional	Middle_Frontal_Gyrus_TCATT	Conventional FA	Yes	-0.00456597	0.00078745	7.18971e-09	-5.79843	2.46504e-08
Sex Main Effect	Longitudinal	Anterior_Orbital_Gyrus_TCATT	Conventional FA	Yes	-0.00662041	0.00114978	8.51157e-09	-5.758	2.7237e-08
Sex Main Effect	Longitudinal	Middle_Frontal_Gyrus_TCATT	FW-corrected FA	Yes	-0.00346169	0.000593554	5.47205e-09	-5.83214	2.76483e-08
Sex Main Effect	Cross-Sectional	Superior_Frontal_Gyrus_TCATT	FW-corrected FA	No	-0.00388936	0.000676936	9.81768e-09	-5.74553	5.89061e-08
Sex Main Effect	Cross-Sectional	Medial_Orbital_Gyrus_TCATT	Conventional FA	Yes	-0.00667286	0.00119117	2.25628e-08	-5.60195	7.22008e-08
APOE4 Main Effect	Longitudinal	Inferior_Temporal_Gyrus_TCATT	FW	No	0.00558009	0.000934257	2.33285e-09	5.97275	7.46511e-08
Sex Main Effect	Cross-Sectional	Lingual_Gyrus_TCATT	FW-corrected FA	Yes	-0.00468456	0.000826923	1.56895e-08	-5.66506	8.36774e-08
Sex Main Effect	Cross-Sectional	Medial_Orbitofrontal_Gyrus_TCATT	Conventional FA	Yes	-0.00638429	0.00115041	3.04159e-08	-5.54958	9.12477e-08
Sex Main Effect	Longitudinal	Lingual_Gyrus_TCATT	FW-corrected FA	No	-0.00430996	0.000780958	3.41312e-08	-5.51881	1.92741e-07
Sex Main Effect	Longitudinal	Calcarine_Sulcus_TCATT	FW	No	-0.00602113	0.001096	3.93543e-08	-5.49373	2.09889e-07
APOE4 Main Effect	Longitudinal	Fornix_FMRIB_FA1mm	FW	No	0.00698546	0.00121838	9.84503e-09	5.73338	2.36281e-07
Sex Main Effect	Longitudinal	Middle_Frontal_Gyrus_TCATT	FW-corrected FA	No	-0.00319199	0.000589227	6.0526e-08	-5.41724	3.05816e-07
Sex Main Effect	Cross-Sectional	Superior_Frontal_Gyrus_TCATT	Conventional FA	No	-0.00465324	0.000865179	7.92921e-08	-5.37836	3.80602e-07
APOE4 Main Effect	Longitudinal	Superior_Occipital_TCATT	FW	No	0.00631947	0.00112737	2.0764e-08	5.60551	3.98669e-07
Sex Main Effect	Cross-Sectional	SLF	Conventional FA	Yes	-0.00353393	0.000670981	1.45827e-07	-5.26681	4.11746e-07
Sex Main Effect	Longitudinal	Lingual_Gyrus_TCATT	FW	No	-0.00580762	0.00108848	9.52697e-08	-5.33552	4.57295e-07
Sex Main Effect	Longitudinal	Angular_Gyrus_TCATT	FW	No	-0.0070201	0.00132112	1.07393e-07	-5.31375	4.90938e-07
APOE4 Main Effect	Longitudinal	Calcarine_Sulcus_TCATT	FW	No	0.00619495	0.00112214	3.37725e-08	5.52066	5.4036e-07
Sex Main Effect	Longitudinal	Olfactory_Cortex_TCATT	FW	No	-0.00604877	0.00114616	1.3102e-07	-5.27741	5.71724e-07
Sex Main Effect	Longitudinal	Corticostriatal	Conventional FA	Yes	-0.00410366	0.000788061	1.91624e-07	-5.20728	5.74873e-07
Sex Main Effect	Cross-Sectional	Lingual_Gyrus_TCATT	FW	No	-0.00586302	0.00110397	1.14809e-07	-5.31085	6.48333e-07
Sex Main Effect	Cross-Sectional	UF	Conventional FA	No	-0.00394688	0.000751481	1.57854e-07	-5.25213	6.88816e-07
Sex Main Effect	Cross-Sectional	preSMA.SMATT	Conventional FA	Yes	-0.00398467	0.000773363	2.691e-07	-5.15239	7.176e-07
Sex Main Effect	Cross-Sectional	Corticostriatal	Conventional FA	Yes	-0.00418144	0.000816417	3.1649e-07	-5.1217	7.99553e-07
Sex Main Effect	Cross-Sectional	Anterior_Orbital_Gyrus_TCATT	Conventional FA	No	-0.00640695	0.00123574	2.26605e-07	-5.18472	8.67491e-07
Sex Main Effect	Cross-Sectional	preSMA.SMATT	Conventional FA	No	-0.00397281	0.000767258	2.34946e-07	-5.17794	8.67491e-07
Sex Main Effect	Cross-Sectional	Calcarine_Sulcus_TCATT	FW	No	-0.0057066	0.00109792	2.11475e-07	-5.19767	1.12787e-06
APOE4 Main Effect	Longitudinal	Cuneus_TCATT	FW	No	0.00586613	0.00109515	8.48617e-08	5.35647	1.16382e-06
Sex Main Effect	Longitudinal	Inferior_Frontal_Gyrus_Pars_Orbitalis_TCATT	Conventional FA	Yes	-0.00523054	0.00103651	4.50462e-07	-5.04629	1.27189e-06
Sex Main Effect	Longitudinal	UF	Conventional FA	No	-0.00346767	0.000680762	3.50945e-07	-5.09381	1.41326e-06
Sex Main Effect	Longitudinal	Superior_Frontal_Gyrus_TCATT	Conventional FA	No	-0.00440273	0.000864547	3.53315e-07	-5.09253	1.41326e-06
Sex Main Effect	Longitudinal	Medial_Orbitofrontal_Gyrus_TCATT	Conventional FA	Yes	-0.00535453	0.00106858	5.41813e-07	-5.01088	1.44484e-06
Sex Main Effect	Cross-Sectional	Lateral_Orbital_Gyrus_TCATT	Conventional FA	No	-0.00591003	0.00117003	4.57892e-07	-5.05118	1.56992e-06
Sex Main Effect	Longitudinal	Lateral_Orbital_Gyrus_TCATT	Conventional FA	No	-0.00556017	0.00110047	4.35996e-07	-5.05253	1.60983e-06
Sex Main Effect	Longitudinal	Gyrus_Rectus_TCATT	FW	No	-0.00591997	0.00116657	3.88186e-07	-5.07466	1.62026e-06
Sex Main Effect	Longitudinal	Corticostriatal	Conventional FA	No	-0.00393565	0.00078183	4.80612e-07	-5.0339	1.64781e-06
Sex Main Effect	Cross-Sectional	ILF_Final	FW	No	-0.00503183	0.000985104	3.40298e-07	-5.10792	1.7194e-06
Sex Main Effect	Longitudinal	Medial_Frontal_Gyrus_TCATT	FW-corrected FA	No	-0.00364096	0.000720406	4.3255e-07	-5.05404	1.7302e-06
Sex Main Effect	Cross-Sectional	Corticostriatal	Conventional FA	No	-0.00404629	0.000810143	6.13922e-07	-4.99454	1.96455e-06
Sex Main Effect	Cross-Sectional	Angular_Gyrus_TCATT	FW	No	-0.00654339	0.00129227	4.29488e-07	-5.06347	2.06154e-06
Sex Main Effect	Longitudinal	SLF	Conventional FA	Yes	-0.00322042	0.000656946	9.48135e-07	-4.90211	2.39529e-06
Sex Main Effect	Cross-Sectional	Lingual_Gyrus_TCATT	FW-corrected FA	No	-0.00412842	0.000823264	5.5329e-07	-5.01469	2.51936e-06
Sex Main Effect	Cross-Sectional	Medial_Frontal_Gyrus_TCATT	FW-corrected FA	No	-0.00368153	0.000735357	5.77354e-07	-5.00645	2.51936e-06
Sex Main Effect	Longitudinal	Medial_Orbital_Gyrus_TCATT	Conventional FA	Yes	-0.00533694	0.00109689	1.14166e-06	-4.8655	2.73999e-06
APOE4 Main Effect	Longitudinal	Inferior_Occipital_TCATT	FW	No	0.00560606	0.00108717	2.51514e-07	5.15657	3.01816e-06
Sex Main Effect	Longitudinal	Middle_Frontal_Gyrus_TCATT	Conventional FA	No	-0.00384011	0.000784004	9.6783e-07	-4.89807	3.09706e-06
Sex Main Effect	Cross-Sectional	Middle_Frontal_Gyrus_TCATT	FW-corrected FA	Yes	-0.0030611	0.000615789	6.92784e-07	-4.97102	3.50038e-06
Sex Main Effect	Cross-Sectional	Inferior_Frontal_Gyrus_Pars_Orbitalis_TCATT	Conventional FA	Yes	-0.00511991	0.00106858	1.71466e-06	-4.79131	4.11518e-06
Sex Main Effect	Longitudinal	Medial_Orbital_Gyrus_TCATT	FW	No	-0.0060134	0.00123297	1.07618e-06	-4.87717	4.13255e-06
APOE4 Main Effect	Cross-Sectional	ILF_Final	FW	No	0.00555641	0.0010132	4.40396e-08	5.48403	4.2278e-06
Sex Main Effect	Longitudinal	ILF_Final	FW	No	-0.00471488	0.000975365	1.3384e-06	-4.83397	4.94178e-06
APOE4 Main Effect	Cross-Sectional	Cingulum	FW	No	0.00437575	0.000823647	1.13689e-07	5.31265	5.45705e-06
Sex Main Effect	Cross-Sectional	Middle_Frontal_Gyrus_TCATT	Conventional FA	No	-0.0037567	0.000787601	1.9071e-06	-4.76981	5.72131e-06
APOE4 Main Effect	Longitudinal	Middle_Occipital_TCATT	FW	No	0.00607702	0.00121493	5.67509e-07	5.00196	6.05343e-06
Sex Main Effect	Longitudinal	Superior_Temporal_Gyrus_TCATT	Conventional FA	Yes	-0.00398639	0.000852222	2.90191e-06	-4.67764	6.63293e-06
Sex Main Effect	Longitudinal	Superior_Temporal_Gyrus_TCATT	FW	No	-0.00503533	0.00106093	2.07337e-06	-4.74614	7.37198e-06
Sex Main Effect	Cross-Sectional	Medial_Orbital_Gyrus_TCATT	Conventional FA	No	-0.00558846	0.00118933	2.70094e-06	-4.69883	7.62617e-06
Sex Main Effect	Longitudinal	Middle_Occipital_TCATT	FW	No	-0.00561118	0.00119004	2.41577e-06	-4.71511	8.28264e-06
Sex Main Effect	Longitudinal	Middle_Temporal_Gyrus_TCATT	FW	No	-0.00458489	0.000975189	2.58212e-06	-4.70154	8.5477e-06
Sex Main Effect	Longitudinal	Superior_Temporal_Gyrus_TCATT	FW-corrected FA	Yes	-0.00290485	0.000609956	1.91317e-06	-4.76239	9.18319e-06
Sex Main Effect	Longitudinal	Anterior_Orbital_Gyrus_TCATT	Conventional FA	No	-0.00532227	0.00115017	3.70361e-06	-4.62736	1.11108e-05
Sex Main Effect	Cross-Sectional	Medial_Orbitofrontal_Gyrus_TCATT	Conventional FA	No	-0.00527534	0.00114952	4.58069e-06	-4.58919	1.22152e-05
Sex Main Effect	Longitudinal	Superior_Temporal_Gyrus_TCATT	FW-corrected FA	No	-0.00279014	0.000605075	4.00285e-06	-4.61123	1.28091e-05
Sex Main Effect	Longitudinal	Inferior_Parietal_Lobule_TCATT	FW	No	-0.00588025	0.00127831	4.22441e-06	-4.60002	1.3082e-05
APOE4 Main Effect	Longitudinal	Middle_Temporal_Gyrus_TCATT	FW	No	0.0047749	0.000998117	1.71921e-06	4.78391	1.65045e-05
Sex Main Effect	Cross-Sectional	SLF	Conventional FA	No	-0.00301834	0.000668722	6.54976e-06	-4.51359	1.65468e-05
Sex Main Effect	Longitudinal	Calcarine_Sulcus_TCATT	FW-corrected FA	Yes	-0.00361128	0.000785657	4.29639e-06	-4.5965	1.96406e-05
APOE4 Main Effect	Longitudinal	UF	FW	No	0.00498209	0.00105861	2.52283e-06	4.70628	2.20174e-05
Sex Main Effect	Cross-Sectional	Middle_Frontal_Gyrus_TCATT	FW-corrected FA	No	-0.00277607	0.00061194	5.88022e-06	-4.53651	2.45435e-05
Sex Main Effect	Cross-Sectional	Middle_Temporal_Gyrus_TCATT	FW	No	-0.00433211	0.000957782	6.26472e-06	-4.52306	2.50589e-05
Sex Main Effect	Cross-Sectional	Superior_Temporal_Gyrus_TCATT	Conventional FA	Yes	-0.00394592	0.000899317	1.17396e-05	-4.38769	2.68334e-05
Sex Main Effect	Cross-Sectional	Superior_Temporal_Gyrus_TCATT	FW-corrected FA	No	-0.00293702	0.000654369	7.37234e-06	-4.48833	2.83098e-05
Sex Main Effect	Longitudinal	PMv_TCATT	FW-corrected FA	No	-0.00254115	0.000575007	9.90033e-06	-4.41934	2.9701e-05
Sex Main Effect	Cross-Sectional	Gyrus_Rectus_TCATT	Conventional FA	Yes	-0.00523258	0.00120374	1.41356e-05	-4.34692	3.08413e-05
Sex Main Effect	Cross-Sectional	Superior_Temporal_Gyrus_TCATT	FW-corrected FA	Yes	-0.00297235	0.000659562	6.76988e-06	-4.50655	3.24954e-05
Sex Main Effect	Cross-Sectional	Olfactory_Cortex_TCATT	Conventional FA	Yes	-0.00519413	0.00120127	1.56904e-05	-4.32387	3.27451e-05
Sex Main Effect	Cross-Sectional	Superior_Temporal_Gyrus_TCATT	FW	No	-0.0047317	0.00106647	9.36673e-06	-4.43679	3.45848e-05
Sex Main Effect	Cross-Sectional	Olfactory_Cortex_TCATT	FW-corrected FA	Yes	-0.00387654	0.000869707	8.51842e-06	-4.45729	3.89413e-05
APOE4 Main Effect	Longitudinal	Lingual_Gyrus_TCATT	FW	No	0.00506936	0.00111629	5.59212e-06	4.54125	4.4737e-05
Sex Main Effect	Longitudinal	Supramarginal_Gyrus_TCATT	FW-corrected FA	No	-0.00273027	0.000632105	1.56503e-05	-4.31933	4.55282e-05
Sex Main Effect	Longitudinal	IFOF	FW	No	-0.00465225	0.00108087	1.67622e-05	-4.30416	4.73285e-05
Sex Main Effect	Longitudinal	Superior_Parietal_Lobule_TCATT	FW	No	-0.00497454	0.00115803	1.74145e-05	-4.2957	4.77655e-05
Sex Main Effect	Longitudinal	Olfactory_Cortex_TCATT	FW-corrected FA	Yes	-0.00354607	0.000809719	1.19016e-05	-4.37938	5.19342e-05
Sex Main Effect	Longitudinal	Inferior_Temporal_Gyrus_TCATT	FW-corrected FA	Yes	-0.00270421	0.000619437	1.2678e-05	-4.36559	5.29167e-05
Sex Main Effect	Longitudinal	PMv_TCATT	FW-corrected FA	Yes	-0.00251938	0.00057994	1.39777e-05	-4.34421	5.59108e-05
Sex Main Effect	Cross-Sectional	Supramarginal_Gyrus_TCATT	FW-corrected FA	No	-0.00292343	0.000677216	1.61964e-05	-4.31683	5.75873e-05
APOE4 Main Effect	Cross-Sectional	Superior_Occipital_TCATT	FW	No	0.00535786	0.00113709	2.53419e-06	4.7119	6.30259e-05
APOE4 Main Effect	Cross-Sectional	Inferior_Temporal_Gyrus_TCATT	FW	No	0.00439648	0.000934506	2.62608e-06	4.7046	6.30259e-05
APOE4 Main Effect	Cross-Sectional	Calcarine_Sulcus_TCATT	FW	No	0.0052486	0.00112923	3.45605e-06	4.64796	6.63562e-05
Sex Main Effect	Longitudinal	PMd_TCATT	FW-corrected FA	Yes	-0.00256021	0.000597912	1.85293e-05	-4.28191	7.11525e-05
Sex Main Effect	Cross-Sectional	Inferior_Temporal_Gyrus_TCATT	FW-corrected FA	Yes	-0.00287474	0.000667332	1.68677e-05	-4.30782	7.36043e-05
Sex Main Effect	Longitudinal	Supramarginal_Gyrus_TCATT	FW	No	-0.00511296	0.00122048	2.7983e-05	-4.18929	7.46213e-05
Sex Main Effect	Longitudinal	Cuneus_TCATT	FW	No	-0.00445287	0.00107082	3.20529e-05	-4.15837	8.31642e-05
Sex Main Effect	Longitudinal	Superior_Occipital_TCATT	FW	No	-0.00455855	0.0011024	3.54751e-05	-4.13513	8.96213e-05
Sex Main Effect	Longitudinal	Supramarginal_Gyrus_TCATT	FW-corrected FA	Yes	-0.00268253	0.000637398	2.57001e-05	-4.20856	9.48928e-05
Sex Main Effect	Longitudinal	SLF.TP	FW	No	-0.00418409	0.00102834	4.7256e-05	-4.0688	0.000114102
Sex Main Effect	Longitudinal	Inferior_Temporal_Gyrus_TCATT	FW-corrected FA	No	-0.00250109	0.000614914	4.75426e-05	-4.06739	0.000114102
Sex Main Effect	Cross-Sectional	IFOF	Conventional FA	Yes	-0.00348153	0.000864821	5.78112e-05	-4.02572	0.000115622
Sex Main Effect	Cross-Sectional	Inferior_Temporal_Gyrus_TCATT	FW-corrected FA	No	-0.00274385	0.00066226	3.4934e-05	-4.14317	0.000119774
Sex Main Effect	Cross-Sectional	Inferior_Parietal_Lobule_TCATT	FW	No	-0.00520592	0.00126021	3.68304e-05	-4.13098	0.000121921
Sex Main Effect	Longitudinal	Superior_Temporal_Gyrus_TCATT	Conventional FA	No	-0.00346207	0.000847627	4.41858e-05	-4.08443	0.00012476
APOE4 Main Effect	Longitudinal	Angular_Gyrus_TCATT	FW	No	0.00580428	0.00134988	1.70911e-05	4.29985	0.000126211
Sex Main Effect	Cross-Sectional	Supramarginal_Gyrus_TCATT	FW-corrected FA	Yes	-0.00284329	0.000682533	3.16558e-05	-4.1658	0.000132129
Sex Main Effect	Cross-Sectional	Calcarine_Sulcus_TCATT	FW-corrected FA	Yes	-0.00340281	0.000819259	3.33956e-05	-4.15352	0.000133275
Sex Main Effect	Cross-Sectional	Medial_Orbitofrontal_Gyrus_TCATT	FW-corrected FA	Yes	-0.0037552	0.000906031	3.47071e-05	-4.14467	0.000133275
Sex Main Effect	Longitudinal	Medial_Orbitofrontal_Gyrus_TCATT	FW	No	-0.00454108	0.00112983	5.83801e-05	-4.01926	0.000134133
Sex Main Effect	Longitudinal	Inferior_Temporal_Gyrus_TCATT	FW	No	-0.00365439	0.000910521	5.98203e-05	-4.01352	0.000134133
Sex Main Effect	Longitudinal	Anterior_Orbital_Gyrus_TCATT	FW	No	-0.00501231	0.00124918	6.00805e-05	-4.01249	0.000134133
Sex Main Effect	Longitudinal	PMd_TCATT	FW-corrected FA	No	-0.00237385	0.000593272	6.30003e-05	-4.00128	0.000137455
Sex Main Effect	Cross-Sectional	Middle_Occipital_TCATT	FW	No	-0.00484567	0.00118452	4.37968e-05	-4.09082	0.00014015
APOE4 Main Effect	Cross-Sectional	Cuneus_TCATT	FW	No	0.00493958	0.00111082	8.94352e-06	4.44679	0.000143096
Sex Main Effect	Longitudinal	SLF	Conventional FA	No	-0.00264784	0.000655783	5.39819e-05	-4.03768	0.000143952
APOE4 Main Effect	Cross-Sectional	Middle_Occipital_TCATT	FW	No	0.00535267	0.0012183	1.14293e-05	4.39354	0.000156745
Sex Main Effect	Longitudinal	Medial_Orbitofrontal_Gyrus_TCATT	Conventional FA	No	-0.00422119	0.00106775	7.70652e-05	-3.95335	0.000194691
Sex Main Effect	Cross-Sectional	Anterior_Orbital_Gyrus_TCATT	FW-corrected FA	Yes	-0.00428767	0.00105969	5.30113e-05	-4.04615	0.000195734
APOE4 Main Effect	Cross-Sectional	Inferior_Occipital_TCATT	FW	No	0.00476236	0.00110532	1.68087e-05	4.30859	0.000201705
Sex Main Effect	Cross-Sectional	Inferior_Temporal_Gyrus_TCATT	FW	No	-0.00361573	0.000908594	7.02408e-05	-3.97948	0.000215345
Sex Main Effect	Cross-Sectional	Cuneus_TCATT	FW	No	-0.00429232	0.00108002	7.17818e-05	-3.9743	0.000215345
Sex Main Effect	Longitudinal	Medial_Orbital_Gyrus_TCATT	Conventional FA	No	-0.00426331	0.00109467	9.83616e-05	-3.8946	0.000236068
Sex Main Effect	Cross-Sectional	Superior_Temporal_Gyrus_TCATT	Conventional FA	No	-0.00347006	0.00089415	0.000105705	-3.88084	0.000253692
Sex Main Effect	Cross-Sectional	Olfactory_Cortex_TCATT	FW-corrected FA	No	-0.00339254	0.000864909	8.90726e-05	-3.92243	0.000254759
Sex Main Effect	Cross-Sectional	Olfactory_Cortex_TCATT	FW	No	-0.00485224	0.00123891	9.12682e-05	-3.91654	0.000254759
Sex Main Effect	Cross-Sectional	Gyrus_Rectus_TCATT	FW	No	-0.00490439	0.0012565	9.6426e-05	-3.90321	0.000254759
Sex Main Effect	Cross-Sectional	Medial_Orbital_Gyrus_TCATT	FW	No	-0.00508822	0.00130385	9.67258e-05	-3.90246	0.000254759
Sex Main Effect	Cross-Sectional	PMv_TCATT	FW-corrected FA	No	-0.00236525	0.00060666	9.81886e-05	-3.89881	0.000254759
Sex Main Effect	Cross-Sectional	Superior_Occipital_TCATT	FW	No	-0.0043022	0.00110556	0.000101215	-3.89142	0.000255701
Sex Main Effect	Longitudinal	Lingual_Gyrus_TCATT	Conventional FA	Yes	-0.00364466	0.000946674	0.000118136	-3.84996	0.000257752
Sex Main Effect	Longitudinal	Olfactory_Cortex_TCATT	FW-corrected FA	No	-0.00306145	0.000804681	0.000142058	-3.80456	0.000303058
Sex Main Effect	Longitudinal	Calcarine_Sulcus_TCATT	FW	Yes	-0.00423888	0.00108315	9.09801e-05	-3.91347	0.000323485
Sex Main Effect	Cross-Sectional	Gyrus_Rectus_TCATT	FW-corrected FA	Yes	-0.0036257	0.000925631	9.10923e-05	-3.91701	0.000323884
Sex Main Effect	Longitudinal	Olfactory_Cortex_TCATT	Conventional FA	Yes	-0.00406024	0.00107656	0.000162276	-3.77149	0.000338663
Sex Main Effect	Longitudinal	Inferior_Frontal_Gyrus_Pars_Orbitalis_TCATT	Conventional FA	No	-0.00393271	0.00103941	0.000154581	-3.78359	0.000353328
APOE4 Main Effect	Longitudinal	Inferior_Parietal_Lobule_TCATT	FW	No	0.00527242	0.0013057	5.39069e-05	4.03801	0.000369647
Sex Main Effect	Longitudinal	IFOF	Conventional FA	Yes	-0.00315187	0.000847234	0.000199071	-3.72019	0.000398141
Sex Main Effect	Longitudinal	Paracentral_TCATT	FW-corrected FA	No	0.00323807	0.000868044	0.000191246	3.73031	0.000399123
APOE4 Main Effect	Cross-Sectional	UF	FW	No	0.00461614	0.00112051	3.86757e-05	4.11969	0.00041254
APOE4 Main Effect	Cross-Sectional	Fornix_FMRIB_FA1mm	FW	No	0.00500685	0.00122499	4.44733e-05	4.08725	0.000426944
APOE4 Main Effect	Longitudinal	IFOF	FW	No	0.00437452	0.00110227	7.22867e-05	3.96863	0.000462635
Sex Main Effect	Longitudinal	Medial_Orbitofrontal_Gyrus_TCATT	FW-corrected FA	Yes	-0.00324761	0.000851224	0.000136061	-3.81522	0.000466495
Sex Main Effect	Cross-Sectional	Paracentral_TCATT	FW-corrected FA	No	0.00334432	0.000896265	0.000192963	3.73139	0.000474985
Sex Main Effect	Cross-Sectional	PMv_TCATT	FW-corrected FA	Yes	-0.00232018	0.000611462	0.000150059	-3.79447	0.000514488
Sex Main Effect	Longitudinal	Calcarine_Sulcus_TCATT	FW-corrected FA	No	-0.00286095	0.000784244	0.000264254	-3.64803	0.000539752
APOE4 Main Effect	Longitudinal	Superior_Parietal_Lobule_TCATT	FW	No	0.00461136	0.00118138	9.4867e-05	3.90336	0.000569202
Sex Main Effect	Longitudinal	Inferior_Frontal_Gyrus_Pars_Triangularis_TCATT	Conventional FA	Yes	-0.00302003	0.000836611	0.000306387	-3.60984	0.000588263
Sex Main Effect	Cross-Sectional	Inferior_Frontal_Gyrus_Pars_Orbitalis_TCATT	Conventional FA	No	-0.00391214	0.00107059	0.000261171	-3.65419	0.000596963
Sex Main Effect	Longitudinal	Gyrus_Rectus_TCATT	Conventional FA	Yes	-0.00390889	0.00108854	0.000329463	-3.59096	0.00060824
Sex Main Effect	Cross-Sectional	Lingual_Gyrus_TCATT	FW	Yes	-0.00407726	0.00109032	0.000186862	-3.7395	0.000618578
Sex Main Effect	Cross-Sectional	IFOF	FW	No	-0.00389442	0.00106924	0.000273585	-3.64222	0.000656603
Sex Main Effect	Cross-Sectional	Lingual_Gyrus_TCATT	Conventional FA	Yes	-0.00354554	0.00099347	0.000362607	-3.56884	0.000677605
Sex Main Effect	Cross-Sectional	Inferior_Frontal_Gyrus_Pars_Triangularis_TCATT	Conventional FA	Yes	-0.0029783	0.000835276	0.000367036	-3.56565	0.000677605
Sex Main Effect	Cross-Sectional	Calcarine_Sulcus_TCATT	FW	Yes	-0.00402598	0.00108669	0.000214302	-3.7048	0.000685768
Sex Main Effect	Longitudinal	Lingual_Gyrus_TCATT	FW	Yes	-0.00397579	0.00107397	0.000213936	-3.70197	0.000708201
Sex Main Effect	Cross-Sectional	Olfactory_Cortex_TCATT	Conventional FA	No	-0.00429424	0.00119696	0.000337528	-3.58763	0.000736425
Sex Main Effect	Longitudinal	UF	FW	No	-0.00364849	0.0010311	0.000402484	-3.53845	0.000804969
Sex Main Effect	Cross-Sectional	PMd_TCATT	FW-corrected FA	Yes	-0.00228487	0.000630116	0.000291177	-3.6261	0.000901709
Sex Main Effect	Cross-Sectional	Gyrus_Rectus_TCATT	Conventional FA	No	-0.00421623	0.00120082	0.000450932	-3.51113	0.000941076
Sex Main Effect	Longitudinal	Anterior_Orbital_Gyrus_TCATT	FW-corrected FA	Yes	-0.00353521	0.000979137	0.000305563	-3.61054	0.000977801
Sex Main Effect	Longitudinal	Olfactory_Cortex_TCATT	FW	Yes	-0.00406643	0.00113258	0.000330164	-3.59041	0.00102244
Sex Main Effect	Cross-Sectional	Inferior_Frontal_Gyrus_Pars_Opercularis_TCATT	Conventional FA	Yes	-0.00288704	0.000838833	0.000583691	-3.44173	0.00103767
Sex Main Effect	Cross-Sectional	Supramarginal_Gyrus_TCATT	FW	No	-0.00422609	0.00120356	0.000450636	-3.51131	0.00105515
Sex Main Effect	Longitudinal	Gyrus_Rectus_TCATT	FW-corrected FA	Yes	-0.0030556	0.000858188	0.000370108	-3.56053	0.00111033
Sex Main Effect	Longitudinal	Angular_Gyrus_TCATT	FW	Yes	-0.00458966	0.00129351	0.000387826	-3.54823	0.00112822
APOE4 Main Effect	Cross-Sectional	Middle_Temporal_Gyrus_TCATT	FW	No	0.00375041	0.000985098	0.000142603	3.80714	0.00124453
Sex Main Effect	Cross-Sectional	Superior_Parietal_Lobule_TCATT	FW	No	-0.0040242	0.00116385	0.000550318	-3.45767	0.00125787
Sex Main Effect	Cross-Sectional	Medial_Orbitofrontal_Gyrus_TCATT	FW-corrected FA	No	-0.00308714	0.000902657	0.000632095	-3.42006	0.00141119
APOE4 Main Effect	Longitudinal	M1_TCATT	FW	No	0.00342455	0.000940236	0.00027029	3.64223	0.00152634
Sex Main Effect	Longitudinal	Inferior_Temporal_Gyrus_TCATT	Conventional FA	Yes	-0.00269819	0.000811893	0.000889507	-3.32333	0.00158135
Sex Main Effect	Longitudinal	Inferior_Occipital_TCATT	FW-corrected FA	Yes	-0.00298725	0.000866933	0.000569436	-3.44577	0.00160782
Sex Main Effect	Longitudinal	Gyrus_Rectus_TCATT	FW	Yes	-0.00396762	0.00115412	0.000586477	-3.43779	0.00160862
Sex Main Effect	Cross-Sectional	PMd_TCATT	FW-corrected FA	No	-0.00210792	0.000625523	0.000758936	-3.36985	0.00165586
APOE4 Main Effect	Longitudinal	Paracentral_TCATT	FW	No	0.00369413	0.00102442	0.000310889	3.60605	0.00165808
APOE4 Main Effect	Longitudinal	SLF	FW	No	0.00407065	0.00113715	0.000343984	3.5797	0.00173803
Sex Main Effect	Cross-Sectional	Angular_Gyrus_TCATT	FW	Yes	-0.00435178	0.00127366	0.000639785	-3.41676	0.00191936
Sex Main Effect	Longitudinal	Inferior_Occipital_TCATT	FW	No	-0.00348354	0.00106024	0.00101756	-3.28563	0.00199358
Sex Main Effect	Cross-Sectional	Calcarine_Sulcus_TCATT	FW-corrected FA	No	-0.00270569	0.000817338	0.000939682	-3.31036	0.00200465
Sex Main Effect	Longitudinal	Middle_Temporal_Gyrus_TCATT	FW-corrected FA	Yes	-0.0019485	0.00058407	0.000849705	-3.33607	0.00226588
Sex Main Effect	Longitudinal	Inferior_Frontal_Gyrus_Pars_Triangularis_TCATT	FW-corrected FA	Yes	-0.0021418	0.000643645	0.000875923	-3.32762	0.00227266
Sex Main Effect	Cross-Sectional	Inferior_Occipital_TCATT	FW	No	-0.00350521	0.00107467	0.00111651	-3.26167	0.00232104
Sex Main Effect	Cross-Sectional	Gyrus_Rectus_TCATT	FW-corrected FA	No	-0.00300017	0.000921567	0.00114093	-3.25551	0.00232104
Sex Main Effect	Cross-Sectional	Middle_Temporal_Gyrus_TCATT	FW-corrected FA	No	-0.00205425	0.000631947	0.00116052	-3.25066	0.00232104
Sex Main Effect	Longitudinal	Fornix_FMRIB_FA1mm	Conventional FA	Yes	-0.00188313	0.000588584	0.00137703	-3.19942	0.00236063
APOE4 Main Effect	Longitudinal	PMd_TCATT	FW	No	0.00352885	0.00101379	0.000499848	3.48084	0.00239927
Sex Main Effect	Cross-Sectional	UF	FW	No	-0.00352176	0.00108944	0.0012361	-3.23264	0.00242175
Sex Main Effect	Cross-Sectional	SLF.TP	FW	No	-0.00329477	0.00102698	0.00134578	-3.20821	0.0025839
APOE4 Main Effect	Cross-Sectional	Lingual_Gyrus_TCATT	FW	No	0.00406816	0.00113546	0.000343755	3.58285	0.0027382
APOE4 Main Effect	Cross-Sectional	Angular_Gyrus_TCATT	FW	No	0.00473217	0.00132913	0.000374486	3.56036	0.0027382
APOE4 Main Effect	Cross-Sectional	IFOF	FW	No	0.00389682	0.00109974	0.000399321	3.54341	0.0027382
Sex Main Effect	Cross-Sectional	Inferior_Occipital_TCATT	FW-corrected FA	Yes	-0.0030333	0.000916672	0.00094412	-3.30904	0.00274653
Sex Main Effect	Cross-Sectional	Anterior_Orbital_Gyrus_TCATT	FW-corrected FA	No	-0.0033661	0.00105747	0.00146747	-3.18316	0.0027623
Sex Main Effect	Longitudinal	M1_TCATT	FW	No	-0.00292855	0.000921577	0.00148416	-3.17776	0.00284959
Sex Main Effect	Longitudinal	Medial_Orbital_Gyrus_TCATT	FW	Yes	-0.00397468	0.00122098	0.00113267	-3.25531	0.00286148
Sex Main Effect	Cross-Sectional	Middle_Temporal_Gyrus_TCATT	FW-corrected FA	Yes	-0.00208817	0.000636962	0.00105282	-3.27833	0.00297267
APOE4 Main Effect	Longitudinal	Middle_Frontal_Gyrus_TCATT	FW	No	0.00442909	0.00130149	0.000666282	3.40309	0.00304586
Sex Main Effect	Cross-Sectional	Inferior_Temporal_Gyrus_TCATT	Conventional FA	Yes	-0.00267533	0.000855617	0.0017795	-3.12678	0.00305057
Sex Main Effect	Longitudinal	Middle_Temporal_Gyrus_TCATT	FW-corrected FA	No	-0.00182584	0.000579506	0.00162884	-3.15069	0.00306605
APOE4 Main Effect	Longitudinal	SMA_TCATT	FW	No	0.00302501	0.000901748	0.000794772	3.35461	0.00337592
APOE4 Main Effect	Longitudinal	SLF.TP	FW	No	0.00350854	0.0010474	0.000808814	3.34976	0.00337592
APOE4 Main Effect	Longitudinal	Medial_Orbital_Gyrus_TCATT	FW	No	0.00422686	0.00127163	0.000887454	3.32397	0.00354982
APOE4 Main Effect	Longitudinal	Anterior_Orbital_Gyrus_TCATT	FW	No	0.004243	0.00128343	0.000946421	3.30599	0.00357944
APOE4 Main Effect	Longitudinal	Lateral_Orbital_Gyrus_TCATT	FW	No	0.00422157	0.00127955	0.000969431	3.29925	0.00357944
Sex Main Effect	Cross-Sectional	Anterior_Orbital_Gyrus_TCATT	FW	No	-0.00404496	0.00130909	0.00201545	-3.0899	0.00372082
Sex Main Effect	Cross-Sectional	IFOF	Conventional FA	No	-0.00267003	0.000863827	0.00200848	-3.09093	0.00401696
Sex Main Effect	Longitudinal	Inferior_Frontal_Gyrus_Pars_Opercularis_TCATT	FW	No	-0.00383002	0.00124968	0.00217811	-3.06481	0.00402112
Sex Main Effect	Cross-Sectional	PMv_TCATT	Conventional FA	Yes	-0.00233755	0.000779135	0.00271416	-3.00018	0.0044924
APOE4 Main Effect	Longitudinal	S1_TCATT	FW	No	0.00364642	0.00113187	0.00127484	3.22158	0.00453278
Sex Main Effect	Longitudinal	S1_TCATT	FW	No	-0.00334972	0.00110999	0.00254618	-3.0178	0.00461196
Sex Main Effect	Longitudinal	PMv_TCATT	Conventional FA	Yes	-0.00227937	0.00076237	0.00279116	-2.98985	0.00461986
Sex Main Effect	Longitudinal	Inferior_Frontal_Gyrus_Pars_Opercularis_TCATT	Conventional FA	Yes	-0.00247967	0.000833649	0.00293487	-2.97448	0.00469579
Sex Main Effect	Longitudinal	Medial_Orbitofrontal_Gyrus_TCATT	FW-corrected FA	No	-0.0025389	0.000848061	0.00275548	-2.99378	0.00481118
Sex Main Effect	Longitudinal	Inferior_Frontal_Gyrus_Pars_Triangularis_TCATT	FW-corrected FA	No	-0.00191181	0.000638616	0.0027564	-2.99367	0.00481118
APOE4 Main Effect	Longitudinal	Caudate_to_Middle_Frontal	FW	No	0.00408648	0.00127951	0.00140421	3.19378	0.00481445
APOE4 Main Effect	Longitudinal	SLF.TP	FW-corrected FA	No	0.00174505	0.000548155	0.00145505	3.1835	0.00481673
Sex-APOE4 Interaction	Longitudinal	SLF.TP	Conventional FA	No	0.00598351	0.00154579	0.000108457	3.87085	0.00520594
Sex Main Effect	Longitudinal	PMv_TCATT	FW	No	-0.00309239	0.00104468	0.00307494	-2.96015	0.00527133
Sex-APOE4 Interaction	Longitudinal	Superior_Temporal_Gyrus_TCATT	Conventional FA	No	0.00644627	0.00174921	0.00022848	3.68525	0.00548351
Sex Main Effect	Longitudinal	Middle_Occipital_TCATT	FW	Yes	-0.00355767	0.00117121	0.00238479	-3.03759	0.00587025
Sex Main Effect	Longitudinal	Superior_Temporal_Gyrus_TCATT	FW	Yes	-0.00313781	0.0010416	0.00259103	-3.0125	0.00621847
Sex Main Effect	Cross-Sectional	Supramarginal_Gyrus_TCATT	Conventional FA	Yes	-0.00273053	0.000947368	0.00396898	-2.88223	0.00635036
Sex-APOE4 Interaction	Longitudinal	SLF.TP	Conventional FA	Yes	0.00590624	0.00154689	0.000134464	3.81814	0.00645427
Sex Main Effect	Cross-Sectional	Medial_Orbitofrontal_Gyrus_TCATT	FW	No	-0.00347407	0.0011944	0.00364938	-2.90863	0.00661019
APOE4 Main Effect	Longitudinal	Supramarginal_Gyrus_TCATT	FW	No	0.00382131	0.00124465	0.00213922	3.07019	0.00676219
APOE4 Main Effect	Longitudinal	preSMA_TCATT	FW	No	0.00318939	0.00104091	0.00218362	3.06405	0.00676219
APOE4 Main Effect	Longitudinal	PMv_TCATT	FW	No	0.00325554	0.00106599	0.00225813	3.054	0.00677439
Sex-APOE4 Interaction	Longitudinal	Middle_Temporal_Gyrus_TCATT	Conventional FA	No	0.00620536	0.00178893	0.000522875	3.46876	0.00718014
Sex-APOE4 Interaction	Longitudinal	Inferior_Frontal_Gyrus_Pars_Opercularis_TCATT	Conventional FA	No	0.00587329	0.00171115	0.000598345	3.43236	0.00718014
Sex Main Effect	Longitudinal	Inferior_Parietal_Lobule_TCATT	FW	Yes	-0.00371319	0.00125551	0.0031012	-2.95752	0.00726136
Sex Main Effect	Longitudinal	Olfactory_Cortex_TCATT	Conventional FA	No	-0.00314521	0.00107239	0.00335804	-2.93291	0.00732664
Sex Main Effect	Longitudinal	Gyrus_Rectus_TCATT	FW-corrected FA	No	-0.00243134	0.000853858	0.00440676	-2.84747	0.00742191
Sex Main Effect	Cross-Sectional	Inferior_Frontal_Gyrus_Pars_Opercularis_TCATT	Conventional FA	No	-0.00239491	0.000834427	0.00412371	-2.87013	0.00791752
Sex Main Effect	Cross-Sectional	ILF_Final	FW	Yes	-0.00284136	0.000954759	0.00293715	-2.976	0.00805617
APOE4 Main Effect	Longitudinal	Inferior_Frontal_Gyrus_Pars_Orbitalis_TCATT	FW	No	0.00392678	0.00131927	0.00291579	2.97648	0.00824199
APOE4 Main Effect	Longitudinal	Superior_Temporal_Gyrus_TCATT	FW-corrected FA	No	0.00183814	0.000619263	0.00299483	2.96827	0.00824199
APOE4 Main Effect	Longitudinal	Olfactory_Cortex_TCATT	FW	No	0.0034986	0.00118063	0.00304329	2.96333	0.00824199
APOE4 Main Effect	Longitudinal	Superior_Temporal_Gyrus_TCATT	FW	No	0.00320525	0.00108338	0.00309075	2.95857	0.00824199
APOE4 Main Effect	Longitudinal	Corticostriatal	FW	No	0.0026387	0.000894949	0.00319392	2.94843	0.00828692
Sex Main Effect	Cross-Sectional	SLF.TP	Conventional FA	Yes	-0.00217971	0.000786721	0.00561964	-2.77063	0.00870138
Sex Main Effect	Longitudinal	PMv.SMATT	FW	Yes	0.00224449	0.000776975	0.00386779	2.88875	0.00884065
Sex-APOE4 Interaction	Longitudinal	Superior_Occipital_TCATT	Conventional FA	No	0.00673774	0.00212222	0.00149914	3.17485	0.0099231
Sex-APOE4 Interaction	Longitudinal	Caudate_to_Middle_Frontal	Conventional FA	No	0.00403354	0.0012746	0.00155321	3.16455	0.0099231
Sex-APOE4 Interaction	Longitudinal	PMv_TCATT	Conventional FA	No	0.00479243	0.00156377	0.00217911	3.06467	0.0099231
Sex-APOE4 Interaction	Longitudinal	Caudate_to_Superior_Frontal	Conventional FA	No	0.00420243	0.00137863	0.00230156	3.04828	0.0099231
Sex-APOE4 Interaction	Longitudinal	Cuneus_TCATT	Conventional FA	No	0.00615137	0.00202442	0.00237693	3.03858	0.0099231
Sex-APOE4 Interaction	Longitudinal	preSMA_TCATT	Conventional FA	No	0.00569073	0.00187377	0.00238912	3.03704	0.0099231
Sex-APOE4 Interaction	Longitudinal	Corticostriatal	Conventional FA	No	0.00481411	0.00161267	0.00283403	2.98519	0.0099231
Sex-APOE4 Interaction	Longitudinal	Inferior_Temporal_Gyrus_TCATT	Conventional FA	No	0.00498813	0.00167578	0.00291462	2.9766	0.0099231
Sex-APOE4 Interaction	Longitudinal	PMd_TCATT	Conventional FA	No	0.00478775	0.00160948	0.00293261	2.97471	0.0099231
Sex-APOE4 Interaction	Longitudinal	Middle_Occipital_TCATT	Conventional FA	No	0.00638248	0.00214697	0.00295109	2.97279	0.0099231
Sex-APOE4 Interaction	Longitudinal	M1.SMATT	Conventional FA	No	0.00450448	0.00152304	0.00310097	2.95755	0.0099231
Sex-APOE4 Interaction	Longitudinal	Superior_Temporal_Gyrus_TCATT	Conventional FA	Yes	0.00611482	0.00174565	0.000460242	3.50289	0.0110458
APOE4 Main Effect	Longitudinal	Gyrus_Rectus_TCATT	FW	No	0.00340542	0.00120237	0.00462215	2.83225	0.011677
Sex Main Effect	Cross-Sectional	Superior_Temporal_Gyrus_TCATT	FW	Yes	-0.00299631	0.00105302	0.00445662	-2.84544	0.0118843
Sex-APOE4 Interaction	Longitudinal	UF	Conventional FA	No	0.00405843	0.00141141	0.0040347	2.87544	0.0121041
Sex-APOE4 Interaction	Longitudinal	Angular_Gyrus_TCATT	Conventional FA	No	0.00541089	0.0019046	0.00449788	2.84095	0.0124072
Sex-APOE4 Interaction	Longitudinal	Fornix_FMRIB_FA1mm	Conventional FA	No	0.00343202	0.00121266	0.00465269	2.83015	0.0124072
Sex-APOE4 Interaction	Longitudinal	preSMA.SMATT	Conventional FA	No	0.00413951	0.00147274	0.00494257	2.81075	0.0124865
Sex Main Effect	Longitudinal	Paracentral_TCATT	FW-corrected FA	Yes	0.00240496	0.000869682	0.00568646	2.76533	0.0126953
APOE4 Main Effect	Longitudinal	Inferior_Frontal_Gyrus_Pars_Triangularis_TCATT	FW	No	0.00373476	0.00133836	0.00526177	2.79056	0.0129521
Sex Main Effect	Cross-Sectional	Paracentral_TCATT	FW-corrected FA	Yes	0.00251017	0.000897409	0.00517953	2.79713	0.0134388
Sex Main Effect	Longitudinal	SLF.TP	Conventional FA	Yes	-0.00197444	0.000756847	0.00908679	-2.60877	0.0140699
Sex Main Effect	Longitudinal	Anterior_Orbital_Gyrus_TCATT	FW-corrected FA	No	-0.00256731	0.000977628	0.00863803	-2.62606	0.0142974
APOE4 Main Effect	Cross-Sectional	Inferior_Parietal_Lobule_TCATT	FW	No	0.00393644	0.00129615	0.00240408	3.03702	0.0144767
APOE4 Main Effect	Cross-Sectional	PMd_TCATT	FW	No	0.00313722	0.00103336	0.00241278	3.03593	0.0144767
Sex Main Effect	Cross-Sectional	SLF.TP	Conventional FA	No	-0.00207623	0.000780613	0.00784993	-2.65975	0.0144922
Sex Main Effect	Longitudinal	Fornix_FMRIB_FA1mm	Conventional FA	No	-0.00157433	0.00058458	0.00707928	-2.69309	0.014551
Sex Main Effect	Longitudinal	IFOF	Conventional FA	No	-0.00227084	0.000846623	0.00731318	-2.68224	0.014551
Sex Main Effect	Longitudinal	Gyrus_Rectus_TCATT	Conventional FA	No	-0.00289835	0.00108541	0.00757865	-2.67029	0.014551
Sex Main Effect	Longitudinal	Paracentral_TCATT	FW	No	-0.00260192	0.000997462	0.00909301	-2.60854	0.0147954
Sex-APOE4 Interaction	Longitudinal	S1.SMATT	Conventional FA	No	0.00445796	0.00163519	0.00640551	2.72627	0.014947
Sex-APOE4 Interaction	Longitudinal	IFOF	Conventional FA	No	0.00475268	0.00174806	0.00655144	2.71882	0.014947
Sex-APOE4 Interaction	Longitudinal	SMA_TCATT	Conventional FA	No	0.00469408	0.00174402	0.00711244	2.69153	0.014947
Sex-APOE4 Interaction	Longitudinal	Inferior_Parietal_Lobule_TCATT	Conventional FA	No	0.00529229	0.00196797	0.00716212	2.68921	0.014947
APOE4 Main Effect	Longitudinal	S1.SMATT	FW-corrected FA	No	0.00192332	0.00070389	0.00628725	2.73241	0.0150894
Sex Main Effect	Cross-Sectional	M1_TCATT	FW	No	-0.00250253	0.000950657	0.00850917	-2.63242	0.0151274
Sex-APOE4 Interaction	Longitudinal	Inferior_Frontal_Gyrus_Pars_Opercularis_TCATT	Conventional FA	Yes	0.0055316	0.00170749	0.00119693	3.23961	0.0151733
Sex-APOE4 Interaction	Longitudinal	Middle_Temporal_Gyrus_TCATT	Conventional FA	Yes	0.00574137	0.00178086	0.00126444	3.22393	0.0151733
Sex Main Effect	Longitudinal	PMd_TCATT	FW	No	-0.00257235	0.00099318	0.00959714	-2.59002	0.0153554
APOE4 Main Effect	Cross-Sectional	Medial_Orbital_Gyrus_TCATT	FW	No	0.00401954	0.00134104	0.00273953	2.99734	0.0154703
Sex Main Effect	Longitudinal	Middle_Temporal_Gyrus_TCATT	FW	Yes	-0.00255573	0.000949623	0.00711715	-2.69131	0.0155283
Sex-APOE4 Interaction	Longitudinal	SMA.SMATT	Conventional FA	No	0.00387192	0.00145519	0.0077963	2.66077	0.0155926
Sex Main Effect	Longitudinal	Supramarginal_Gyrus_TCATT	FW	Yes	-0.00321967	0.00120278	0.00743154	-2.67686	0.015854
Sex Main Effect	Longitudinal	Corticostriatal	FW	No	-0.00226174	0.000879527	0.0101248	-2.57154	0.0159342
Sex Main Effect	Cross-Sectional	Inferior_Frontal_Gyrus_Pars_Triangularis_TCATT	Conventional FA	No	-0.00217728	0.000834566	0.00911638	-2.60888	0.0162069
Sex Main Effect	Longitudinal	Lingual_Gyrus_TCATT	Conventional FA	No	-0.00248745	0.000949544	0.00880269	-2.61962	0.0162511
Sex-APOE4 Interaction	Longitudinal	SLF	Conventional FA	No	0.00355283	0.00135273	0.00862876	2.62642	0.0165672
Sex Main Effect	Cross-Sectional	Paracentral_TCATT	FW	No	-0.0027062	0.00104321	0.00951692	-2.59411	0.0166114
Sex Main Effect	Longitudinal	Inferior_Frontal_Gyrus_Pars_Triangularis_TCATT	Conventional FA	No	-0.00216896	0.000835499	0.0094316	-2.596	0.0167673
Sex Main Effect	Cross-Sectional	Inferior_Frontal_Gyrus_Pars_Triangularis_TCATT	FW-corrected FA	Yes	-0.00181975	0.000670354	0.0066627	-2.71461	0.0168321
Sex-APOE4 Interaction	Longitudinal	Superior_Frontal_Gyrus_TCATT	Conventional FA	No	0.00465148	0.00178739	0.00925786	2.60238	0.0170914
APOE4 Main Effect	Cross-Sectional	SMA_TCATT	FW	No	0.00273224	0.00093275	0.00341643	2.92923	0.0171589
APOE4 Main Effect	Cross-Sectional	SLF.TP	FW	No	0.00309068	0.00105627	0.00345179	2.92602	0.0171589
APOE4 Main Effect	Cross-Sectional	SLF	FW	No	0.00327197	0.00112242	0.00357477	2.91509	0.0171589
APOE4 Main Effect	Longitudinal	Supramarginal_Gyrus_TCATT	FW-corrected FA	No	0.00173669	0.000648065	0.00736633	2.67981	0.017248
APOE4 Main Effect	Cross-Sectional	Superior_Parietal_Lobule_TCATT	FW	No	0.00344908	0.00119704	0.00398002	2.88135	0.0181944
Sex-APOE4 Interaction	Longitudinal	Superior_Parietal_Lobule_TCATT	Conventional FA	No	0.0052168	0.00203651	0.010418	2.56164	0.018326
Sex-APOE4 Interaction	Longitudinal	Supramarginal_Gyrus_TCATT	Conventional FA	No	0.00475028	0.00186091	0.0106902	2.55267	0.018326
APOE4 Main Effect	Cross-Sectional	M1_TCATT	FW	No	0.00279064	0.000977769	0.00433729	2.85409	0.0189264
Sex Main Effect	Longitudinal	SLF.TP	FW	Yes	-0.00264302	0.00101541	0.00924392	-2.6029	0.0192917
Sex-APOE4 Interaction	Longitudinal	Caudate_to_Middle_Frontal	Conventional FA	Yes	0.00379386	0.00127214	0.00286133	2.98226	0.0196372
Sex-APOE4 Interaction	Longitudinal	M1.SMATT	Conventional FA	Yes	0.00451261	0.00152448	0.00307544	2.9601	0.0196372
Sex-APOE4 Interaction	Longitudinal	Corticostriatal	Conventional FA	Yes	0.00471699	0.00161364	0.00346461	2.92319	0.0196372
Sex-APOE4 Interaction	Longitudinal	PMv_TCATT	Conventional FA	Yes	0.00452071	0.00156171	0.0037951	2.89471	0.0196372
Sex-APOE4 Interaction	Longitudinal	Caudate_to_Superior_Frontal	Conventional FA	Yes	0.00392077	0.00137545	0.00436462	2.85053	0.0196372
Sex-APOE4 Interaction	Longitudinal	S1.SMATT	Conventional FA	Yes	0.00457066	0.00163591	0.00520671	2.79396	0.0196372
Sex-APOE4 Interaction	Longitudinal	preSMA.SMATT	Conventional FA	Yes	0.00411536	0.0014742	0.00524506	2.79158	0.0196372
Sex-APOE4 Interaction	Longitudinal	preSMA_TCATT	Conventional FA	Yes	0.00519895	0.00186483	0.00530529	2.78789	0.0196372
Sex-APOE4 Interaction	Longitudinal	Superior_Occipital_TCATT	Conventional FA	Yes	0.00582673	0.00209062	0.00531841	2.78709	0.0196372
Sex-APOE4 Interaction	Longitudinal	PMd_TCATT	Conventional FA	Yes	0.0044288	0.00160418	0.00576637	2.76078	0.0197704
APOE4 Main Effect	Longitudinal	Superior_Frontal_Gyrus_TCATT	FW	No	0.00298088	0.0011366	0.00872547	2.62263	0.0199439
Sex-APOE4 Interaction	Longitudinal	Calcarine_Sulcus_TCATT	Conventional FA	No	0.00490583	0.00195494	0.0120918	2.50945	0.0200141
Sex Main Effect	Cross-Sectional	Middle_Temporal_Gyrus_TCATT	FW	Yes	-0.00247446	0.000937292	0.00832124	-2.64001	0.020315
Sex Main Effect	Cross-Sectional	PMv.SMATT	FW	Yes	0.00213952	0.000812238	0.00846722	2.6341	0.020315
Sex Main Effect	Cross-Sectional	Medial_Orbital_Gyrus_TCATT	FW-corrected FA	Yes	-0.00263818	0.00100472	0.00867619	-2.6258	0.020315
Sex-APOE4 Interaction	Longitudinal	Middle_Frontal_Gyrus_TCATT	Conventional FA	No	0.0040344	0.00162116	0.0128253	2.48858	0.0205205
Sex Main Effect	Cross-Sectional	Inferior_Parietal_Lobule_TCATT	FW	Yes	-0.00325711	0.00124686	0.0090268	-2.61226	0.0206327
APOE4 Main Effect	Longitudinal	SMA.SMATT	FW	No	0.0018345	0.000708626	0.00963088	2.58881	0.0211426
APOE4 Main Effect	Longitudinal	Medial_Orbitofrontal_Gyrus_TCATT	FW	No	0.00300318	0.00116101	0.00969036	2.58669	0.0211426
Sex Main Effect	Longitudinal	Middle_Occipital_TCATT	Conventional FA	No	0.00260125	0.00104186	0.0125343	2.49673	0.0214874
APOE4 Main Effect	Longitudinal	PMd.SMATT	FW	No	0.00197374	0.000768706	0.0102402	2.56761	0.0218457
Sex Main Effect	Cross-Sectional	PMv_TCATT	FW	No	-0.00263024	0.00105579	0.0127675	-2.49127	0.0218871
Sex Main Effect	Cross-Sectional	Inferior_Frontal_Gyrus_Pars_Opercularis_TCATT	FW	No	-0.00300401	0.00121043	0.0131125	-2.48176	0.0220843
Sex-APOE4 Interaction	Longitudinal	PMd.SMATT	Conventional FA	No	0.00346307	0.0014246	0.0150606	2.43092	0.022225
Sex-APOE4 Interaction	Longitudinal	ILF_Final	Conventional FA	No	0.0036678	0.00151057	0.0151786	2.42809	0.022225
Sex-APOE4 Interaction	Longitudinal	M1_TCATT	Conventional FA	No	0.00427833	0.00176877	0.0155713	2.41881	0.022225
Sex-APOE4 Interaction	Longitudinal	Inferior_Frontal_Gyrus_Pars_Triangularis_TCATT	Conventional FA	No	0.00417261	0.00172791	0.0157427	2.41483	0.022225
Sex Main Effect	Cross-Sectional	Lingual_Gyrus_TCATT	Conventional FA	No	-0.00247198	0.000994506	0.0129711	-2.48563	0.0222362
Sex-APOE4 Interaction	Longitudinal	Inferior_Temporal_Gyrus_TCATT	Conventional FA	Yes	0.00446478	0.00166454	0.00731213	2.68228	0.0223606
Sex-APOE4 Interaction	Longitudinal	Cuneus_TCATT	Conventional FA	Yes	0.0053402	0.00199772	0.00751427	2.67315	0.0223606
Sex-APOE4 Interaction	Longitudinal	Fornix_FMRIB_FA1mm	Conventional FA	Yes	0.00321278	0.00121151	0.00800466	2.65187	0.0223606
Sex-APOE4 Interaction	Longitudinal	SMA.SMATT	Conventional FA	Yes	0.00383986	0.00145662	0.00838524	2.63615	0.0223606
Sex Main Effect	Longitudinal	Inferior_Occipital_TCATT	FW-corrected FA	No	-0.00211684	0.000866209	0.0145338	-2.44379	0.0225039
Sex-APOE4 Interaction	Longitudinal	Olfactory_Cortex_TCATT	Conventional FA	No	0.00533161	0.00222273	0.0164544	2.39868	0.0225661
APOE4 Main Effect	Longitudinal	preSMA.SMATT	FW	No	0.0020251	0.000794764	0.0108327	2.54805	0.0226075
APOE4 Main Effect	Cross-Sectional	Caudate_to_Middle_Frontal	FW	No	0.00346056	0.00124366	0.00541755	2.78256	0.0226124
APOE4 Main Effect	Longitudinal	M1.SMATT	FW	No	0.00182696	0.000721571	0.0113438	2.53193	0.0227866
APOE4 Main Effect	Longitudinal	Inferior_Frontal_Gyrus_Pars_Opercularis_TCATT	FW	No	0.00323154	0.00127709	0.0113933	2.5304	0.0227866
APOE4 Main Effect	Cross-Sectional	SLF.TP	FW-corrected FA	No	0.0016207	0.000588834	0.00594178	2.75239	0.0228757
APOE4 Main Effect	Cross-Sectional	Middle_Frontal_Gyrus_TCATT	FW	No	0.00345477	0.00125617	0.00598092	2.75024	0.0228757
APOE4 Main Effect	Cross-Sectional	Superior_Temporal_Gyrus_TCATT	FW-corrected FA	No	0.0018428	0.000673031	0.00620644	2.73807	0.0228757
APOE4 Main Effect	Cross-Sectional	Supramarginal_Gyrus_TCATT	FW-corrected FA	No	0.00189887	0.00069653	0.0064338	2.72619	0.0228757
Sex Main Effect	Longitudinal	SLF.TP	Conventional FA	No	-0.00183671	0.000750821	0.0144344	-2.44627	0.0231497
Sex Main Effect	Longitudinal	PMv_TCATT	Conventional FA	No	-0.00185306	0.000757771	0.0144686	-2.44542	0.0231497
Sex Main Effect	Longitudinal	Middle_Frontal_Gyrus_TCATT	FW	No	-0.00308019	0.0012719	0.015447	-2.42173	0.0233822
Sex Main Effect	Longitudinal	Inferior_Frontal_Gyrus_Pars_Triangularis_TCATT	FW	No	-0.00316559	0.00130895	0.0155881	-2.41842	0.0233822
Sex Main Effect	Cross-Sectional	Middle_Occipital_TCATT	FW	Yes	-0.0029964	0.00117154	0.010573	-2.55766	0.0236049
Sex Main Effect	Cross-Sectional	PMv_TCATT	Conventional FA	No	-0.00189586	0.000774906	0.0144634	-2.44657	0.0239394
Sex Main Effect	Cross-Sectional	Inferior_Occipital_TCATT	FW-corrected FA	No	-0.00223793	0.000914725	0.0144637	-2.44656	0.02394
APOE4 Main Effect	Longitudinal	Medial_Frontal_Gyrus_TCATT	FW	No	0.00270979	0.00108169	0.0122401	2.50514	0.0239807
Sex Main Effect	Cross-Sectional	Fornix_FMRIB_FA1mm	Conventional FA	Yes	-0.00153136	0.000636836	0.0162319	-2.40464	0.0243478
Sex-APOE4 Interaction	Longitudinal	UF	Conventional FA	Yes	0.00363539	0.00140547	0.0096926	2.58661	0.0244866
Sex Main Effect	Cross-Sectional	Supramarginal_Gyrus_TCATT	Conventional FA	No	-0.00227564	0.000941566	0.0156973	-2.41687	0.0251156
Sex Main Effect	Longitudinal	Superior_Parietal_Lobule_TCATT	FW	Yes	-0.00282916	0.00113274	0.0125031	-2.49762	0.0252313
Sex Main Effect	Longitudinal	Superior_Occipital_TCATT	FW	Yes	-0.00271354	0.00108784	0.0126156	-2.49444	0.0252313
Sex Main Effect	Longitudinal	ILF_Final	Conventional FA	No	0.00175444	0.000730475	0.0163158	2.40177	0.0252631
Sex Main Effect	Longitudinal	ILF_Final	FW	Yes	-0.00233232	0.000938808	0.0129793	-2.48434	0.0254288
APOE4 Main Effect	Cross-Sectional	preSMA_TCATT	FW	No	0.00281893	0.00105358	0.00748938	2.67557	0.0256779
Sex Main Effect	Cross-Sectional	Inferior_Frontal_Gyrus_Pars_Triangularis_TCATT	FW-corrected FA	No	-0.00160554	0.000665587	0.0158989	-2.41221	0.0258694
Sex-APOE4 Interaction	Longitudinal	Medial_Frontal_Gyrus_TCATT	Conventional FA	No	0.0043386	0.00185709	0.0194789	2.33624	0.0259719
APOE4 Main Effect	Longitudinal	PMv.SMATT	FW	No	0.0019649	0.000795904	0.0135582	2.46876	0.0260318
Sex Main Effect	Cross-Sectional	preSMA_TCATT	Conventional FA	Yes	-0.00215928	0.000916893	0.0185692	-2.35499	0.0263227
Sex Main Effect	Cross-Sectional	PMd_TCATT	Conventional FA	Yes	-0.00188609	0.000801409	0.0186453	-2.35347	0.0263227
Sex-APOE4 Interaction	Longitudinal	Middle_Occipital_TCATT	Conventional FA	Yes	0.0053474	0.0021093	0.0112397	2.53516	0.0269753
Sex Main Effect	Longitudinal	Supramarginal_Gyrus_TCATT	Conventional FA	Yes	-0.00214731	0.000907802	0.0180108	-2.3654	0.0270161
Sex Main Effect	Longitudinal	Cuneus_TCATT	FW	Yes	-0.00258439	0.00105444	0.0142477	-2.45096	0.0273556
APOE4 Main Effect	Longitudinal	Cingulum	FW-corrected FA	No	0.00138381	0.000566346	0.0145495	2.4434	0.0273872
Sex Main Effect	Longitudinal	Inferior_Frontal_Gyrus_Pars_Opercularis_TCATT	FW-corrected FA	No	-0.00149084	0.00063502	0.0188892	-2.34771	0.0278978
Sex Main Effect	Longitudinal	Inferior_Frontal_Gyrus_Pars_Opercularis_TCATT	Conventional FA	No	-0.00194769	0.000829107	0.0188165	-2.34915	0.0280787
Sex Main Effect	Longitudinal	Inferior_Temporal_Gyrus_TCATT	Conventional FA	No	-0.00189785	0.000811186	0.0193041	-2.33961	0.0280787
Sex Main Effect	Longitudinal	PMd_TCATT	Conventional FA	Yes	-0.0018274	0.000783566	0.0196925	-2.33216	0.0286436
Sex-APOE4 Interaction	Cross-Sectional	Inferior_Frontal_Gyrus_Pars_Opercularis_TCATT	Conventional FA	No	0.00549851	0.00172997	0.00149183	3.17838	0.0288299
Sex-APOE4 Interaction	Cross-Sectional	SLF.TP	Conventional FA	No	0.00504336	0.00161848	0.00184502	3.11611	0.0288299
Sex-APOE4 Interaction	Cross-Sectional	Superior_Temporal_Gyrus_TCATT	Conventional FA	No	0.00574714	0.0018539	0.00194796	3.10003	0.0288299
Sex-APOE4 Interaction	Cross-Sectional	Fornix_FMRIB_FA1mm	Conventional FA	No	0.00398986	0.00131365	0.00240249	3.03722	0.0288299
APOE4 Main Effect	Cross-Sectional	S1.SMATT	FW-corrected FA	No	0.00191311	0.000730922	0.00889262	2.61739	0.0294376
APOE4 Main Effect	Cross-Sectional	SMA.SMATT	FW-corrected FA	No	0.00164958	0.000633835	0.00928653	2.60254	0.0297169
Sex-APOE4 Interaction	Longitudinal	Angular_Gyrus_TCATT	Conventional FA	Yes	0.00465212	0.00188242	0.0134605	2.47135	0.030767
Sex Main Effect	Cross-Sectional	S1_TCATT	FW	No	-0.00263962	0.00113084	0.0196319	-2.33421	0.0311895
Sex Main Effect	Cross-Sectional	Inferior_Frontal_Gyrus_Pars_Opercularis_TCATT	FW-corrected FA	No	-0.00153881	0.000660243	0.0198184	-2.33067	0.0311895
Sex-APOE4 Interaction	Longitudinal	SMA_TCATT	Conventional FA	Yes	0.00423192	0.00173459	0.0146984	2.43973	0.0317374
Sex-APOE4 Interaction	Longitudinal	IFOF	Conventional FA	Yes	0.00421419	0.00173609	0.0152075	2.4274	0.0317374
Sex Main Effect	Longitudinal	IFOF	FW	Yes	-0.00252238	0.00105697	0.0170124	-2.38644	0.0320234
Sex-APOE4 Interaction	Cross-Sectional	Caudate_to_Superior_Frontal	Conventional FA	No	0.00413341	0.00141792	0.00357453	2.91512	0.0321004
Sex-APOE4 Interaction	Cross-Sectional	Caudate_to_Middle_Frontal	Conventional FA	No	0.0037954	0.00131841	0.00401255	2.87878	0.0321004
Sex Main Effect	Cross-Sectional	Lateral_Orbital_Gyrus_TCATT	FW	Yes	0.00308009	0.00126284	0.0147688	2.43902	0.0322229
APOE4 Main Effect	Longitudinal	Caudate_to_Superior_Frontal	FW	No	0.00254045	0.0010691	0.0174894	2.37625	0.0322882
Sex-APOE4 Interaction	Longitudinal	Gyrus_Rectus_TCATT	Conventional FA	No	0.0050365	0.00224972	0.0251737	2.23873	0.0326578
Sex-APOE4 Interaction	Longitudinal	PMv.SMATT	Conventional FA	No	0.00297368	0.00134047	0.0265286	2.21839	0.0335098
APOE4 Main Effect	Cross-Sectional	PMd.SMATT	FW-corrected FA	No	0.0015298	0.000600763	0.0109188	2.54643	0.0337756
APOE4 Main Effect	Cross-Sectional	Anterior_Orbital_Gyrus_TCATT	FW	No	0.0034037	0.00134643	0.0115097	2.52795	0.0337756
APOE4 Main Effect	Cross-Sectional	Paracentral_TCATT	FW	No	0.00269943	0.00107296	0.0119113	2.51587	0.0337756
APOE4 Main Effect	Cross-Sectional	Lateral_Orbital_Gyrus_TCATT	FW	No	0.00331201	0.00131724	0.0119622	2.51436	0.0337756
APOE4 Main Effect	Cross-Sectional	Supramarginal_Gyrus_TCATT	FW	No	0.00309954	0.00123789	0.0123215	2.50389	0.0337961
Sex-APOE4 Interaction	Longitudinal	PMd.SMATT	Conventional FA	Yes	0.00340501	0.00142587	0.0169391	2.38803	0.0338782
Sex-APOE4 Interaction	Longitudinal	Supramarginal_Gyrus_TCATT	Conventional FA	Yes	0.00440631	0.0018575	0.017684	2.37217	0.0339534
Sex-APOE4 Interaction	Longitudinal	SLF	Conventional FA	Yes	0.00316609	0.00134497	0.0185715	2.35402	0.0342858
Sex Main Effect	Cross-Sectional	Inferior_Temporal_Gyrus_TCATT	Conventional FA	No	-0.00195245	0.000853544	0.022219	-2.28746	0.0344037
APOE4 Main Effect	Cross-Sectional	Olfactory_Cortex_TCATT	FW	No	0.00316505	0.00127424	0.0130354	2.48387	0.0347612
Sex-APOE4 Interaction	Longitudinal	Inferior_Parietal_Lobule_TCATT	Conventional FA	Yes	0.00453303	0.0019462	0.0198502	2.32917	0.0352892
Sex Main Effect	Cross-Sectional	Cuneus_TCATT	FW	Yes	-0.00255343	0.00106687	0.0167378	-2.39338	0.0357073
Sex Main Effect	Longitudinal	Medial_Orbitofrontal_Gyrus_TCATT	FW	Yes	-0.00260948	0.00111665	0.0194453	-2.33688	0.035899
Sex Main Effect	Cross-Sectional	Superior_Occipital_TCATT	FW	Yes	-0.00260226	0.00109408	0.017428	-2.3785	0.0363716
Sex-APOE4 Interaction	Cross-Sectional	PMv_TCATT	Conventional FA	No	0.00447303	0.00160702	0.00540309	2.78343	0.0370498
APOE4 Main Effect	Cross-Sectional	PMv.SMATT	FW-corrected FA	No	0.00138235	0.000567301	0.0148629	2.43672	0.0376416
APOE4 Main Effect	Cross-Sectional	Gyrus_Rectus_TCATT	FW	No	0.0031479	0.00129234	0.0148998	2.43582	0.0376416
Sex-APOE4 Interaction	Cross-Sectional	preSMA_TCATT	Conventional FA	No	0.00518269	0.00189572	0.00628555	2.73389	0.0377133
Sex Main Effect	Cross-Sectional	ILF_Final	Conventional FA	No	0.00169812	0.000759029	0.0253245	2.23722	0.0379867
APOE4 Main Effect	Cross-Sectional	PMv_TCATT	FW	No	0.00263037	0.0010859	0.0154649	2.4223	0.0380675
Sex Main Effect	Longitudinal	Anterior_Orbital_Gyrus_TCATT	FW	Yes	-0.00284231	0.00123368	0.0212264	-2.30393	0.0384478
Sex-APOE4 Interaction	Cross-Sectional	Middle_Temporal_Gyrus_TCATT	Conventional FA	No	0.00503693	0.00187416	0.00722601	2.68757	0.0385387
Sex Main Effect	Cross-Sectional	Medial_Orbital_Gyrus_TCATT	FW	Yes	-0.00302346	0.00128884	0.019029	-2.34588	0.0387755
Sex Main Effect	Cross-Sectional	Gyrus_Rectus_TCATT	FW	Yes	-0.00290441	0.00124178	0.0193877	-2.3389	0.0387755
Sex-APOE4 Interaction	Longitudinal	Superior_Frontal_Gyrus_TCATT	Conventional FA	Yes	0.0040403	0.00177375	0.0227364	2.27783	0.0389767
APOE4 Main Effect	Longitudinal	Inferior_Frontal_Gyrus_Pars_Orbitalis_TCATT	FW-corrected FA	No	-0.00207863	0.000909426	0.0222747	-2.28565	0.0403466
Sex Main Effect	Cross-Sectional	Olfactory_Cortex_TCATT	FW	Yes	-0.00282415	0.00122298	0.0209787	-2.30924	0.0411012
APOE4 Main Effect	Longitudinal	PMd.SMATT	FW-corrected FA	No	0.00126021	0.000557979	0.0239134	2.25852	0.0421224
APOE4 Main Effect	Longitudinal	PMv.SMATT	FW-corrected FA	No	0.00117717	0.000522023	0.0241326	2.25501	0.0421224
Sex Main Effect	Longitudinal	preSMA_TCATT	Conventional FA	Yes	-0.00196339	0.000910018	0.0309643	-2.15753	0.0437142
Sex-APOE4 Interaction	Longitudinal	Superior_Parietal_Lobule_TCATT	Conventional FA	Yes	0.00444041	0.00201209	0.0273238	2.20686	0.0442562
Sex-APOE4 Interaction	Longitudinal	PMv.SMATT	Conventional FA	Yes	0.00295456	0.00134172	0.0276601	2.20207	0.0442562
APOE4 Main Effect	Cross-Sectional	Inferior_Frontal_Gyrus_Pars_Orbitalis_TCATT	FW	No	0.00313314	0.00133197	0.0187062	2.35226	0.0448948
APOE4 Main Effect	Cross-Sectional	preSMA.SMATT	FW	No	0.00198392	0.00084763	0.0193022	2.34055	0.0451953
APOE4 Main Effect	Cross-Sectional	Corticostriatal	FW	No	0.00219309	0.000940956	0.0198164	2.3307	0.0452947
Sex Main Effect	Cross-Sectional	Lateral_Orbital_Gyrus_TCATT	FW-corrected FA	Yes	-0.00226238	0.00100104	0.023871	-2.26003	0.0458323
Sex-APOE4 Interaction	Longitudinal	Middle_Frontal_Gyrus_TCATT	Conventional FA	Yes	0.00347437	0.00160934	0.0308596	2.15888	0.0466499
Sex-APOE4 Interaction	Longitudinal	M1_TCATT	Conventional FA	Yes	0.00379176	0.00175887	0.0310999	2.15579	0.0466499
Sex-APOE4 Interaction	Cross-Sectional	PMd_TCATT	Conventional FA	No	0.00427313	0.00165536	0.00987401	2.5814	0.0473952
Sex-APOE4 Interaction	Longitudinal	Olfactory_Cortex_TCATT	Conventional FA	Yes	0.00470545	0.00221404	0.033563	2.12528	0.0488189
Sex-APOE4 Interaction	Longitudinal	Calcarine_Sulcus_TCATT	Conventional FA	Yes	0.00404786	0.00192709	0.0356847	2.1005	0.0493647
Sex-APOE4 Interaction	Longitudinal	Inferior_Frontal_Gyrus_Pars_Triangularis_TCATT	Conventional FA	Yes	0.00359961	0.00171656	0.0359951	2.09698	0.0493647
Sex Main Effect	Cross-Sectional	Middle_Occipital_TCATT	Conventional FA	No	0.00226718	0.00106891	0.0339786	2.12103	0.0494234
APOE4 Main Effect	Cross-Sectional	Inferior_Frontal_Gyrus_Pars_Triangularis_TCATT	FW	No	0.00298455	0.00130398	0.0221407	2.2888	0.0494305
Sex Main Effect	Longitudinal	Superior_Occipital_TCATT	FW-corrected FA	Yes	-0.00181848	0.000826743	0.0278374	-2.19957	0.0494887
APOE4 Main Effect	Cross-Sectional	Superior_Temporal_Gyrus_TCATT	FW	No	0.00249289	0.00109688	0.0230949	2.2727	0.0503889
Sex Main Effect	Longitudinal	Calcarine_Sulcus_TCATT	Conventional FA	Yes	-0.00196189	0.000940918	0.0370621	-2.08508	0.0508281
Sex Main Effect	Longitudinal	PMd.SMATT	FW	No	-0.00158956	0.000755152	0.035295	-2.10496	0.0513382
Sex-APOE4 Interaction	Cross-Sectional	SLF.TP	Conventional FA	Yes	0.0049834	0.00161977	0.00210734	3.0766	0.0516046
Sex-APOE4 Interaction	Cross-Sectional	Inferior_Frontal_Gyrus_Pars_Opercularis_TCATT	Conventional FA	Yes	0.00518434	0.00172716	0.00270109	3.00166	0.0516046
Sex-APOE4 Interaction	Cross-Sectional	Superior_Temporal_Gyrus_TCATT	Conventional FA	Yes	0.00544403	0.00185178	0.00330135	2.93989	0.0516046
Sex-APOE4 Interaction	Cross-Sectional	Fornix_FMRIB_FA1mm	Conventional FA	Yes	0.00374637	0.00131138	0.00430039	2.85681	0.0516046
Sex Main Effect	Longitudinal	Superior_Frontal_Gyrus_TCATT	FW	No	-0.00232155	0.00110896	0.0363099	-2.09344	0.0520262
Sex-APOE4 Interaction	Longitudinal	Cingulum	Conventional FA	No	0.00278666	0.00137332	0.0424444	2.02914	0.0522392
Sex-APOE4 Interaction	Cross-Sectional	Caudate_to_Superior_Frontal	Conventional FA	Yes	0.00387704	0.00141565	0.00619456	2.7387	0.0523884
Sex-APOE4 Interaction	Cross-Sectional	Caudate_to_Middle_Frontal	Conventional FA	Yes	0.0035826	0.00131697	0.00654855	2.72034	0.0523884
Sex-APOE4 Interaction	Longitudinal	Superior_Occipital_TCATT	FW	No	-0.00752856	0.00227259	0.00092376	-3.31277	0.05262
Sex-APOE4 Interaction	Longitudinal	Cuneus_TCATT	FW	No	-0.00720758	0.00220781	0.00109625	-3.26458	0.05262
Sex Main Effect	Longitudinal	Inferior_Occipital_TCATT	Conventional FA	Yes	-0.00211117	0.00103149	0.0406855	-2.04672	0.0542474
Sex-APOE4 Interaction	Longitudinal	ILF_Final	Conventional FA	Yes	0.00304814	0.00149326	0.0412245	2.04126	0.054966
Sex Main Effect	Longitudinal	Inferior_Frontal_Gyrus_Pars_Opercularis_TCATT	FW-corrected FA	Yes	-0.00137641	0.000640286	0.0315807	-2.14968	0.0551226
Sex-APOE4 Interaction	Longitudinal	Middle_Occipital_TCATT	FW	No	-0.00767963	0.00245092	0.00172814	-3.13337	0.0553006
Sex Main Effect	Longitudinal	Medial_Orbital_Gyrus_TCATT	FW-corrected FA	Yes	-0.00197683	0.000924347	0.032466	-2.13863	0.055656
APOE4 Main Effect	Longitudinal	SMA.SMATT	FW-corrected FA	No	0.00122833	0.000576613	0.0331514	2.13024	0.056831
Sex Main Effect	Cross-Sectional	Superior_Occipital_TCATT	FW-corrected FA	Yes	-0.00187985	0.000869574	0.0306895	-2.16181	0.0577685
Sex Main Effect	Cross-Sectional	Inferior_Frontal_Gyrus_Pars_Opercularis_TCATT	FW-corrected FA	Yes	-0.00142538	0.000665348	0.0322263	-2.14231	0.0588626
Sex Main Effect	Cross-Sectional	Supramarginal_Gyrus_TCATT	FW	Yes	-0.00255649	0.0011952	0.0324971	-2.13896	0.0588626
Sex-APOE4 Interaction	Longitudinal	Medial_Frontal_Gyrus_TCATT	Conventional FA	Yes	0.00367928	0.00184197	0.0457747	1.99747	0.0593834
Sex Main Effect	Cross-Sectional	Superior_Parietal_Lobule_TCATT	FW-corrected FA	Yes	-0.00177981	0.000836481	0.033418	-2.12773	0.0594098
APOE4 Main Effect	Cross-Sectional	preSMA.SMATT	FW-corrected FA	No	0.00137188	0.000626141	0.0285069	2.191	0.0608147
Sex-APOE4 Interaction	Longitudinal	Lingual_Gyrus_TCATT	Conventional FA	No	0.00383383	0.00196212	0.0507099	1.95393	0.0608519
Sex-APOE4 Interaction	Cross-Sectional	PMv_TCATT	Conventional FA	Yes	0.00419033	0.00160466	0.009051	2.61135	0.062064
Sex Main Effect	Longitudinal	Lateral_Orbital_Gyrus_TCATT	FW	Yes	0.00255982	0.00122926	0.0373051	2.08241	0.0628297
Sex-APOE4 Interaction	Cross-Sectional	Corticostriatal	Conventional FA	No	0.00409448	0.00168046	0.0148709	2.43652	0.0634276
Sex-APOE4 Interaction	Cross-Sectional	Superior_Frontal_Gyrus_TCATT	Conventional FA	No	0.00427979	0.00179468	0.0171369	2.38471	0.0634276
Sex-APOE4 Interaction	Cross-Sectional	preSMA.SMATT	Conventional FA	No	0.00379399	0.00159156	0.0171783	2.38382	0.0634276
Sex-APOE4 Interaction	Cross-Sectional	Superior_Occipital_TCATT	Conventional FA	No	0.00498753	0.00220095	0.0234975	2.26608	0.0639427
Sex-APOE4 Interaction	Cross-Sectional	Angular_Gyrus_TCATT	Conventional FA	No	0.00442257	0.00196451	0.0244231	2.25123	0.0639427
Sex-APOE4 Interaction	Cross-Sectional	Supramarginal_Gyrus_TCATT	Conventional FA	No	0.0043195	0.00195332	0.0270645	2.21137	0.0639427
[truncated: 1,149 more rows]

## Sheet: Supplemental Table 4
Supplemental Table 4. Race-stratified cross-sectional results
[truncated: 577 more rows]

[truncated: 1 more sheets: Supplemental Table 5]
